# Supplementary material for: Comprehensive Genomic Characterization Analysis of lncRNAs in Cells With Porcine Delta Coronavirus Infection
Source: Front Microbiol. 2020 Jan 28;10:3036. doi: 10.3389/fmicb.2019.03036 (PMC6999024; doi:10.3389/fmicb.2019.03036)
Supplement: Supplementary file 1 [file Table_1.XLSX]

## Sheet: Sheet1
Table S1.Novel lncRNA information
Novel_lncRNA_ID	Novel_lncRNA_Gene_ID	Chromosome	Start	End	Strand
LNC_000748	XLOC_039483	chr2	147019403	147024256	+
LNC_000980	XLOC_055014	chr6	40390122	40394287	-
LNC_000141	XLOC_007272	JH118700.1	168234	169440	-
LNC_001013	XLOC_057362	chr7	27046184	27048686	+
LNC_000140	XLOC_007254	JH118691.1	24535	42001	+
LNC_001086	XLOC_062945	chr8	80507537	80513855	-
LNC_001017	XLOC_057501	chr7	36958704	37007934	+
LNC_000217	XLOC_011131	chr1	3712772	3716296	-
LNC_000216	XLOC_011098	chr1	314024195	314028981	+
LNC_000215	XLOC_011090	chr1	313908313	313914477	+
LNC_000214	XLOC_011090	chr1	313908313	313914477	+
LNC_000213	XLOC_011090	chr1	313906760	313914477	+
LNC_000212	XLOC_011077	chr1	313792646	313794597	+
LNC_000211	XLOC_011077	chr1	313792495	313794597	+
LNC_000210	XLOC_011031	chr1	310241015	310241641	+
LNC_001015	XLOC_057447	chr7	33226761	33228101	+
LNC_000219	XLOC_011194	chr1	9989888	9994250	-
LNC_000218	XLOC_011194	chr1	9989888	9994250	-
LNC_001188	XLOC_069356	chrX	143994386	144019236	-
LNC_001189	XLOC_069356	chrX	143994386	144024518	-
LNC_001010	XLOC_057219	chr7	22607740	22610208	+
LNC_001090	XLOC_063030	chr8	87174932	87191680	-
LNC_001027	XLOC_058247	chr7	86344124	86350452	+
LNC_001182	XLOC_069192	chrX	123380536	123384305	-
LNC_001183	XLOC_069356	chrX	143966449	143993898	-
LNC_001184	XLOC_069356	chrX	143986421	143993898	-
LNC_001185	XLOC_069356	chrX	143994386	144006620	-
LNC_001186	XLOC_069356	chrX	143994386	144011322	-
LNC_001187	XLOC_069356	chrX	143994386	144018279	-
LNC_000149	XLOC_007591	JH118856.1	52362	56424	-
LNC_000221	XLOC_011404	chr1	21960166	21999860	-
LNC_000657	XLOC_032761	chr16	57502980	57557025	+
LNC_000656	XLOC_032719	chr16	54996954	55012568	+
LNC_000655	XLOC_032719	chr16	54996922	55000553	+
LNC_000654	XLOC_032719	chr16	54996855	55013891	+
LNC_000653	XLOC_032719	chr16	54996855	55012568	+
LNC_000652	XLOC_032684	chr16	54010988	54013069	+
LNC_000651	XLOC_032684	chr16	53997690	54013069	+
LNC_000650	XLOC_032645	chr16	51745605	51747196	+
LNC_000716	XLOC_037015	chr18	50105872	50110593	-
LNC_000717	XLOC_037015	chr18	50108702	50110529	-
LNC_000714	XLOC_036905	chr18	41424739	41430953	-
LNC_000715	XLOC_036961	chr18	47095831	47125014	-
LNC_000712	XLOC_036825	chr18	33759279	33784971	-
LNC_000713	XLOC_036825	chr18	33759279	33787281	-
LNC_000659	XLOC_032939	chr16	81980987	81987177	+
LNC_000658	XLOC_032896	chr16	77475608	77485483	+
LNC_000060	XLOC_003198	GL894272.1	18733	65217	-
LNC_000061	XLOC_003198	GL894272.1	23394	65217	-
LNC_000062	XLOC_003277	GL894332.1	9989	10352	+
LNC_000063	XLOC_003325	GL894355.1	29065	31730	-
LNC_000064	XLOC_003325	GL894355.1	29065	31730	-
LNC_000065	XLOC_003350	GL894377.1	10376	14002	+
LNC_000066	XLOC_003371	GL894406.2	12576	13653	+
LNC_000067	XLOC_003436	GL894475.1	13289	15676	+
LNC_000103	XLOC_005059	GL895957.1	120976	123351	+
LNC_000102	XLOC_005041	GL895945.1	11820	14994	+
LNC_000101	XLOC_005032	GL895941.1	519	8322	-
LNC_000100	XLOC_004930	GL895839.1	7278	9265	-
LNC_000107	XLOC_005341	GL896148.1	16210	19109	-
LNC_000106	XLOC_005269	GL896104.1	4682	6723	-
LNC_000105	XLOC_005247	GL896078.1	1221	1757	-
LNC_000104	XLOC_005118	GL895985.1	6885	9094	-
LNC_000262	XLOC_014107	chr1	313801284	313804444	-
LNC_000263	XLOC_014119	chr1	313904529	313905120	-
LNC_000260	XLOC_013928	chr1	301399995	301403273	-
LNC_000261	XLOC_014003	chr1	304565638	304575103	-
LNC_000266	XLOC_014183	chr10	8927417	8931539	+
LNC_000267	XLOC_014206	chr10	10595629	10599145	+
LNC_000264	XLOC_014119	chr1	313904529	313905123	-
LNC_000265	XLOC_014119	chr1	313904529	313905124	-
LNC_001147	XLOC_065698	chr9	8399062	8401535	-
LNC_000268	XLOC_014206	chr10	10595683	10599145	+
LNC_000269	XLOC_014221	chr10	12608297	12615129	+
LNC_001092	XLOC_063030	chr8	87184286	87191681	-
LNC_001096	XLOC_063160	chr8	106364291	106413751	-
LNC_000769	XLOC_041471	chr2	97234879	97245504	-
LNC_001029	XLOC_058569	chr7	106097336	106099495	+
LNC_001024	XLOC_058031	chr7	74785750	74787758	+
LNC_001030	XLOC_058627	chr7	113830362	113831532	+
LNC_001125	XLOC_065018	chr9	112962016	113010898	+
LNC_000622	XLOC_030945	chr15	38630494	38644555	-
LNC_000623	XLOC_030971	chr15	44655926	44661074	-
LNC_000620	XLOC_030796	chr15	15774325	15776455	-
LNC_000621	XLOC_030866	chr15	22679668	22685117	-
LNC_000626	XLOC_030971	chr15	44655926	44689032	-
LNC_000627	XLOC_031056	chr15	54805537	54810008	-
LNC_000624	XLOC_030971	chr15	44655926	44688925	-
LNC_000625	XLOC_030971	chr15	44655926	44689032	-
LNC_000628	XLOC_031179	chr15	65645408	65652049	-
LNC_000629	XLOC_031179	chr15	65645408	65652750	-
LNC_001014	XLOC_057420	chr7	29463539	29470568	+
LNC_000785	XLOC_042094	chr2	157155332	157173237	-
LNC_000784	XLOC_042018	chr2	148076142	148093001	-
LNC_000787	XLOC_042263	chr3	3980512	3981684	+
LNC_000786	XLOC_042224	chr3	185401	190860	+
LNC_000781	XLOC_041789	chr2	124508120	124510327	-
LNC_000780	XLOC_041779	chr2	122556723	122558764	-
LNC_000783	XLOC_041962	chr2	145675890	145681809	-
LNC_000782	XLOC_041951	chr2	143900614	143902284	-
LNC_000789	XLOC_042263	chr3	3980512	4076104	+
LNC_000788	XLOC_042263	chr3	3980512	4029353	+
LNC_000856	XLOC_046320	chr4	37122071	37130233	+
LNC_001025	XLOC_058065	chr7	80609320	80640896	+
LNC_001077	XLOC_062288	chr8	15912365	16034116	-
LNC_000965	XLOC_054252	chr6	145477919	145489711	+
LNC_000964	XLOC_054252	chr6	145477913	145489711	+
LNC_000967	XLOC_054252	chr6	145477971	145489711	+
LNC_000966	XLOC_054252	chr6	145477962	145480724	+
LNC_000961	XLOC_053890	chr6	95807083	95808725	+
LNC_000960	XLOC_053826	chr6	88900665	88902151	+
LNC_000963	XLOC_054107	chr6	121943783	121950385	+
LNC_000962	XLOC_053896	chr6	96262729	96269201	+
LNC_000969	XLOC_054319	chr6	148326324	148328536	+
LNC_000968	XLOC_054319	chr6	148325158	148328536	+
LNC_000807	XLOC_043635	chr3	100329324	100331619	+
LNC_000439	XLOC_021553	chr13	106752092	106757224	+
LNC_000438	XLOC_021448	chr13	99096508	99145383	+
LNC_000437	XLOC_021388	chr13	91111383	91116726	+
LNC_000436	XLOC_021129	chr13	73209782	73222249	+
LNC_000435	XLOC_021069	chr13	60425020	60431144	+
LNC_000434	XLOC_021069	chr13	60424020	60431144	+
LNC_000433	XLOC_021069	chr13	60310271	60421102	+
LNC_000432	XLOC_021069	chr13	60310265	60343260	+
LNC_000431	XLOC_020960	chr13	45336422	45440339	+
LNC_000430	XLOC_020936	chr13	44156569	44158766	+
LNC_000536	XLOC_026767	chr14	117670781	117674420	+
LNC_000537	XLOC_026932	chr14	131627360	131630500	+
LNC_000534	XLOC_026640	chr14	104011939	104270645	+
LNC_000535	XLOC_026670	chr14	109588782	109593946	+
LNC_000532	XLOC_026540	chr14	89305936	89431565	+
LNC_000533	XLOC_026591	chr14	96145293	96150424	+
LNC_000530	XLOC_026478	chr14	81208417	81215470	+
LNC_000531	XLOC_026479	chr14	81512337	81514728	+
LNC_001001	XLOC_056480	chr6	143490444	143524165	-
LNC_001000	XLOC_056480	chr6	143490444	143495988	-
LNC_001003	XLOC_056760	chr7	5845300	5847483	+
LNC_000749	XLOC_039499	chr2	147264782	147267796	+
LNC_001005	XLOC_056772	chr7	6258989	6278740	+
LNC_001004	XLOC_056772	chr7	6258989	6278740	+
LNC_000538	XLOC_026932	chr14	131627430	131630500	+
LNC_000539	XLOC_026980	chr14	135641874	135643519	+
LNC_001180	XLOC_068917	chrX	80953853	81084844	-
LNC_000088	XLOC_004414	GL895253.2	222109	225928	-
LNC_000089	XLOC_004423	GL895275.1	7572	10631	-
LNC_001181	XLOC_069048	chrX	98227124	98233366	-
LNC_000082	XLOC_004228	GL895108.1	14006	24207	+
LNC_000083	XLOC_004228	GL895108.1	14008	15966	+
LNC_000080	XLOC_004143	GL895036.1	213	3981	-
LNC_000081	XLOC_004183	GL895071.2	7701	54242	+
LNC_000086	XLOC_004373	GL895229.1	5465	39234	+
LNC_000087	XLOC_004414	GL895253.2	218572	225903	-
LNC_000084	XLOC_004228	GL895108.1	14008	24207	+
LNC_000085	XLOC_004238	GL895110.2	195992	201738	-
LNC_000819	XLOC_044015	chr3	139267007	139282559	+
LNC_000818	XLOC_044007	chr3	135908898	135914164	+
LNC_001087	XLOC_062950	chr8	80798021	80801992	-
LNC_000811	XLOC_043651	chr3	102361663	102365999	+
LNC_000810	XLOC_043649	chr3	102353350	102361602	+
LNC_000813	XLOC_043918	chr3	125636431	125638010	+
LNC_000812	XLOC_043663	chr3	103319112	103334656	+
LNC_000815	XLOC_043937	chr3	126557929	126558783	+
LNC_000814	XLOC_043918	chr3	125636467	125638010	+
LNC_000817	XLOC_044007	chr3	135908898	135914164	+
LNC_000816	XLOC_044007	chr3	135908257	135914164	+
LNC_001089	XLOC_062972	chr8	81695501	81708652	-
LNC_000939	XLOC_051728	chr5	62659685	62664895	-
LNC_000688	XLOC_034474	chr17	52134737	52136163	+
LNC_001038	XLOC_059392	chr7	37662986	37667079	-
LNC_001190	XLOC_069356	chrX	144004593	144016472	-
LNC_000323	XLOC_016110	chr10	71842965	71857488	-
LNC_000322	XLOC_016110	chr10	71842965	71857310	-
LNC_000321	XLOC_016110	chr10	71840377	71857310	-
LNC_000320	XLOC_016110	chr10	71834652	71845621	-
LNC_000327	XLOC_016125	chr10	73060545	73064907	-
LNC_000326	XLOC_016120	chr10	72935166	72941816	-
LNC_000325	XLOC_016120	chr10	72935166	72941756	-
LNC_000324	XLOC_016120	chr10	72935166	72940764	-
LNC_000442	XLOC_021665	chr13	111384093	111422274	+
LNC_000443	XLOC_021738	chr13	113105625	113110428	+
LNC_000329	XLOC_016203	chr11	2344628	2352724	+
LNC_000328	XLOC_016172	chr10	77651241	77656296	-
LNC_000446	XLOC_021807	chr13	119495771	119512400	+
LNC_000447	XLOC_021807	chr13	119495772	119512400	+
LNC_000444	XLOC_021744	chr13	113233810	113245243	+
LNC_000445	XLOC_021807	chr13	119495749	119512400	+
LNC_000882	XLOC_047772	chr4	7690168	7696662	-
LNC_000883	XLOC_047772	chr4	7692376	7696545	-
LNC_000880	XLOC_047756	chr4	2432527	2438768	-
LNC_000881	XLOC_047756	chr4	2432527	2468041	-
LNC_000886	XLOC_047937	chr4	25179710	25492893	-
LNC_000887	XLOC_047937	chr4	25379013	25492893	-
LNC_000884	XLOC_047804	chr4	12729507	12731339	-
LNC_000885	XLOC_047937	chr4	25179710	25492751	-
LNC_000888	XLOC_047937	chr4	25436876	25492751	-
LNC_000889	XLOC_048067	chr4	33879247	33880504	-
LNC_000930	XLOC_051046	chr5	8500841	8503846	-
LNC_001142	XLOC_065454	chr9	148524976	148526899	+
LNC_000838	XLOC_045394	chr3	90442813	90446386	-
LNC_000989	XLOC_055616	chr6	63357806	63362751	-
LNC_000147	XLOC_007576	JH118847.1	48706	56994	-
LNC_000146	XLOC_007565	JH118841.1	146769	152945	-
LNC_000145	XLOC_007565	JH118841.1	146769	152933	-
LNC_000144	XLOC_007513	JH118816.1	15498	49598	+
LNC_000143	XLOC_007458	JH118788.1	100401	138877	+
LNC_000142	XLOC_007458	JH118788.1	100381	130085	+
LNC_000228	XLOC_011932	chr1	84643890	84653795	-
LNC_000229	XLOC_012025	chr1	92382375	92384780	-
LNC_000226	XLOC_011881	chr1	81677450	81682356	-
LNC_000227	XLOC_011929	chr1	84417000	84417869	-
LNC_000224	XLOC_011675	chr1	57053360	57055217	-
LNC_000225	XLOC_011694	chr1	57825928	57827789	-
LNC_000222	XLOC_011491	chr1	31944261	32048856	-
LNC_000223	XLOC_011573	chr1	39601844	39602370	-
LNC_000220	XLOC_011239	chr1	12368763	12376399	-
LNC_000148	XLOC_007591	JH118856.1	46555	56510	-
LNC_000743	XLOC_039337	chr2	135167890	135168500	+
LNC_001179	XLOC_068657	chrX	49488539	49506212	-
LNC_000742	XLOC_039143	chr2	122190833	122194842	+
LNC_001178	XLOC_068597	chrX	45382302	45385770	-
LNC_000587	XLOC_028751	chr14	136349559	136384351	-
LNC_000586	XLOC_028745	chr14	135871893	135878326	-
LNC_000585	XLOC_028735	chr14	135422489	135425964	-
LNC_000584	XLOC_028713	chr14	131783481	131791014	-
LNC_000583	XLOC_028713	chr14	131754109	131789466	-
LNC_000582	XLOC_028713	chr14	131750074	131791014	-
LNC_000581	XLOC_028558	chr14	116348753	116369195	-
LNC_000580	XLOC_028539	chr14	113184205	113185649	-
LNC_000666	XLOC_033172	chr16	24322353	24326718	-
LNC_000667	XLOC_033175	chr16	24477291	24488400	-
LNC_000664	XLOC_033148	chr16	22287047	22305690	-
LNC_000665	XLOC_033170	chr16	24300199	24307776	-
LNC_000662	XLOC_033137	chr16	21025379	21030406	-
LNC_000663	XLOC_033137	chr16	21025379	21030406	-
LNC_000589	XLOC_028771	chr14	139029223	139034421	-
LNC_000588	XLOC_028763	chr14	138316544	138325827	-
LNC_000741	XLOC_039095	chr2	121030649	121066721	+
LNC_000740	XLOC_039095	chr2	121030624	121058953	+
LNC_000039	XLOC_002391	GL893868.1	15041	21819	+
LNC_000038	XLOC_002357	GL893849.1	2578	5778	-
LNC_000745	XLOC_039418	chr2	142364783	142368767	+
LNC_000744	XLOC_039405	chr2	141043027	141043661	+
LNC_000747	XLOC_039462	chr2	146219458	146224947	+
LNC_000746	XLOC_039419	chr2	142379786	142382108	+
LNC_000033	XLOC_001828	GL893580.2	22100	24898	+
LNC_000032	XLOC_001749	GL893500.1	33479	36254	-
LNC_000031	XLOC_001749	GL893500.1	33479	36029	-
LNC_000030	XLOC_001749	GL893500.1	33479	36024	-
LNC_000037	XLOC_002259	GL893779.1	2	330	+
LNC_000036	XLOC_002072	GL893717.1	16717	22620	-
LNC_000035	XLOC_002041	GL893689.1	1945	3888	-
LNC_000034	XLOC_001829	GL893581.2	69838	70266	+
LNC_000132	XLOC_006432	GL896503.1	12868	22270	-
LNC_000133	XLOC_006459	GL896505.1	2	637	+
LNC_000130	XLOC_006278	GL896447.1	12503	16374	-
LNC_000131	XLOC_006288	GL896448.1	10951	12702	-
LNC_000136	XLOC_006666	JH118443.1	57790	60000	-
LNC_000137	XLOC_006698	JH118455.1	199823	204793	-
LNC_000134	XLOC_006555	GL896538.1	10101	13643	-
LNC_000135	XLOC_006649	JH118429.1	5535	9247	+
LNC_000138	XLOC_006865	JH118514.1	55061	69106	-
LNC_000139	XLOC_007107	JH118631.1	105529	107357	+
LNC_000737	XLOC_038865	chr2	101245920	101248963	+
LNC_001022	XLOC_057894	chr7	62956678	62968215	+
LNC_001093	XLOC_063030	chr8	87184286	87191718	-
LNC_001080	XLOC_062438	chr8	30422652	30428469	-
LNC_000710	XLOC_036383	chr18	3181503	3183463	-
LNC_001143	XLOC_065478	chr9	152560134	152567296	+
LNC_000468	XLOC_022831	chr13	215884044	215885240	+
LNC_000711	XLOC_036462	chr18	8694931	8696468	-
LNC_000469	XLOC_022871	chr13	218117940	218128491	+
LNC_001045	XLOC_059730	chr7	59628853	59630760	-
LNC_001044	XLOC_059730	chr7	59628853	59630735	-
LNC_001047	XLOC_060169	chr7	94131244	94137780	-
LNC_001046	XLOC_059825	chr7	63908907	63911268	-
LNC_000915	XLOC_049664	chr5	7762991	7764807	+
LNC_001040	XLOC_059498	chr7	43767871	43771473	-
LNC_001043	XLOC_059730	chr7	59628853	59630697	-
LNC_001042	XLOC_059631	chr7	52597754	52603768	-
LNC_001049	XLOC_060361	chr7	105515720	105541488	-
LNC_000109	XLOC_005486	GL896212.1	213	1049	-
LNC_000872	XLOC_047573	chr4	137010385	137014984	+
LNC_000931	XLOC_051055	chr5	9033268	9036687	-
LNC_000108	XLOC_005479	GL896210.1	1509	3682	+
LNC_001114	XLOC_064520	chr9	60550882	60554477	+
LNC_001113	XLOC_064520	chr9	60550882	60554477	+
LNC_001112	XLOC_064491	chr9	57491383	57492719	+
LNC_000855	XLOC_046260	chr4	25649147	25652640	+
LNC_000854	XLOC_046236	chr4	24676565	24677805	+
LNC_000857	XLOC_046320	chr4	37122224	37130233	+
LNC_000467	XLOC_022815	chr13	215236809	215240998	+
LNC_000851	XLOC_046141	chr4	15979258	16081099	+
LNC_000850	XLOC_046130	chr4	15279485	15286415	+
LNC_000853	XLOC_046188	chr4	20568142	20569121	+
LNC_000852	XLOC_046172	chr4	17334330	17336033	+
LNC_000914	XLOC_049613	chr5	6302786	6315655	+
LNC_000460	XLOC_022352	chr13	156109481	156112861	+
LNC_000916	XLOC_049683	chr5	8594171	8599150	+
LNC_000917	XLOC_049939	chr5	23175488	23178012	+
LNC_000859	XLOC_046701	chr4	74331326	74338687	+
LNC_000858	XLOC_046647	chr4	70454243	70473090	+
LNC_000912	XLOC_049466	chr4	143227570	143235391	-
LNC_000461	XLOC_022397	chr13	160580063	160593416	+
LNC_001100	XLOC_063276	chr8	117713157	117717187	-
LNC_000068	XLOC_003597	GL894574.1	78698	80381	+
LNC_001102	XLOC_063385	chr8	127116642	127120170	-
LNC_000724	XLOC_037869	chr2	39653854	39654613	+
LNC_001104	XLOC_063395	chr8	127591583	127615750	-
LNC_001105	XLOC_063580	chr8	141714361	141718785	-
LNC_000369	XLOC_017451	chr11	52489240	52494231	-
LNC_000069	XLOC_003675	GL894606.1	2048	5576	-
LNC_000367	XLOC_017398	chr11	34987116	34990164	-
LNC_000366	XLOC_017326	chr11	23176939	23180588	-
LNC_000365	XLOC_017307	chr11	22214116	22216350	-
LNC_000364	XLOC_017302	chr11	20989271	20991400	-
LNC_000363	XLOC_017297	chr11	19960583	19966119	-
LNC_000362	XLOC_017282	chr11	19498526	19505744	-
LNC_000361	XLOC_017282	chr11	19498526	19501624	-
LNC_000360	XLOC_017282	chr11	19492404	19501347	-
LNC_000406	XLOC_019111	chr12	2528741	2540709	-
LNC_000407	XLOC_019227	chr12	8584785	8588979	-
LNC_000404	XLOC_018992	chr12	62605515	62609441	+
LNC_000405	XLOC_019068	chr12	1020599	1022709	-
LNC_000402	XLOC_018832	chr12	54703595	54704942	+
LNC_000403	XLOC_018951	chr12	59274688	59278527	+
LNC_000400	XLOC_018695	chr12	49241433	49243586	+
LNC_000401	XLOC_018703	chr12	49539695	49543696	+
LNC_000561	XLOC_027832	chr14	54564321	54565533	-
LNC_000560	XLOC_027691	chr14	50233158	50236111	-
LNC_000563	XLOC_027850	chr14	55186510	55192069	-
LNC_000562	XLOC_027850	chr14	55185091	55192069	-
LNC_000565	XLOC_027905	chr14	60349611	60357043	-
LNC_000564	XLOC_027896	chr14	60032837	60035746	-
LNC_000408	XLOC_019356	chr12	17841382	17854030	-
LNC_000409	XLOC_019362	chr12	18371291	18391314	-
LNC_001097	XLOC_063160	chr8	106364291	106413758	-
LNC_001115	XLOC_064520	chr9	60550882	60560684	+
LNC_000913	XLOC_049591	chr5	5278100	5282680	+
LNC_001021	XLOC_057844	chr7	60153495	60157231	+
LNC_000558	XLOC_027689	chr14	50222452	50224770	-
LNC_000559	XLOC_027691	chr14	50233158	50235995	-
LNC_001131	XLOC_065332	chr9	138732184	138734378	+
LNC_000318	XLOC_016056	chr10	65822606	65827709	-
LNC_000319	XLOC_016083	chr10	71123473	71125654	-
LNC_000312	XLOC_015907	chr10	56347493	56349562	-
LNC_000313	XLOC_015936	chr10	56423496	56430504	-
LNC_000310	XLOC_015882	chr10	52901109	52919695	-
LNC_000311	XLOC_015902	chr10	55783581	55787441	-
LNC_000316	XLOC_016003	chr10	59190908	59220192	-
LNC_000317	XLOC_016003	chr10	59216126	59224115	-
LNC_000314	XLOC_015951	chr10	57185721	57210392	-
LNC_000315	XLOC_015951	chr10	57201651	57210418	-
LNC_000258	XLOC_013811	chr1	293753709	293756203	-
LNC_001002	XLOC_056708	chr7	2340477	2345698	+
LNC_001165	XLOC_067246	chr9	134716876	134731570	-
LNC_000709	XLOC_036322	chr18	59858949	59862527	+
LNC_000708	XLOC_035766	chr18	8465369	8492116	+
LNC_000705	XLOC_035696	chr18	5445372	5453536	+
LNC_000550	XLOC_027419	chr14	30253189	30255886	-
LNC_000707	XLOC_035736	chr18	6871786	6872515	+
LNC_000706	XLOC_035720	chr18	6416871	6421697	+
LNC_000701	XLOC_035424	chr17	53383616	53386304	-
LNC_000700	XLOC_035206	chr17	40229539	40239132	-
LNC_000703	XLOC_035528	chr17	58659126	58664215	-
LNC_000551	XLOC_027483	chr14	33495169	33501902	-
LNC_000077	XLOC_004017	GL894918.2	21649	24562	-
LNC_000076	XLOC_004003	GL894908.2	22689	24666	-
LNC_000075	XLOC_003842	GL894750.2	77655	126791	+
LNC_000074	XLOC_003840	GL894740.1	16	1543	-
LNC_000073	XLOC_003796	GL894700.2	3	1711	-
LNC_000072	XLOC_003796	GL894700.2	3	1561	-
LNC_000071	XLOC_003776	GL894681.2	47047	47911	-
LNC_000070	XLOC_003775	GL894681.2	45935	48464	-
LNC_000176	XLOC_008796	chr1	92162677	92172741	+
LNC_000177	XLOC_008808	chr1	94344662	94369861	+
LNC_000174	XLOC_008761	chr1	88360412	88399406	+
LNC_000175	XLOC_008793	chr1	92008662	92009739	+
LNC_000172	XLOC_008621	chr1	81215971	81220604	+
LNC_000173	XLOC_008621	chr1	81215971	81222607	+
LNC_000079	XLOC_004087	GL894982.1	43387	51901	+
LNC_000078	XLOC_004017	GL894918.2	22341	24550	-
LNC_000271	XLOC_014247	chr10	15132802	15136373	+
LNC_000270	XLOC_014223	chr10	13072038	13074775	+
LNC_000273	XLOC_014250	chr10	15197740	15213890	+
LNC_000272	XLOC_014250	chr10	15180089	15213890	+
LNC_000275	XLOC_014270	chr10	16088662	16097883	+
LNC_000274	XLOC_014270	chr10	16088496	16097883	+
LNC_000277	XLOC_014270	chr10	16089310	16097883	+
LNC_000276	XLOC_014270	chr10	16089163	16097883	+
LNC_000279	XLOC_014277	chr10	16118177	16125326	+
LNC_000278	XLOC_014277	chr10	16118157	16125326	+
LNC_001117	XLOC_064520	chr9	60559450	60572337	+
LNC_001039	XLOC_059402	chr7	38041789	38058981	-
LNC_000429	XLOC_020839	chr13	36961350	36961849	+
LNC_001111	XLOC_064240	chr9	40167665	40184812	+
LNC_000631	XLOC_031582	chr15	104366485	104503253	-
LNC_000630	XLOC_031429	chr15	87578686	87580849	-
LNC_000633	XLOC_031688	chr15	110972747	110983265	-
LNC_000632	XLOC_031582	chr15	104500575	104503541	-
LNC_000635	XLOC_031817	chr15	121991458	122016028	-
LNC_000634	XLOC_031722	chr15	114767354	114769301	-
LNC_000637	XLOC_031843	chr15	124405386	124413125	-
LNC_000636	XLOC_031817	chr15	121991458	122016028	-
LNC_000639	XLOC_032090	chr15	147721614	147724877	-
LNC_000638	XLOC_031844	chr15	124439544	124443303	-
LNC_001110	XLOC_064240	chr9	40167613	40184812	+
LNC_000689	XLOC_034538	chr17	55083833	55088842	+
LNC_000002	XLOC_000177	GL892353.1	8378	8962	-
LNC_000003	XLOC_000276	GL892387.1	707	1725	-
LNC_000001	XLOC_000089	GL892292.1	6591	6882	-
LNC_000006	XLOC_000399	GL892486.1	26859	28165	+
LNC_000007	XLOC_000450	GL892541.1	1958	11342	+
LNC_000004	XLOC_000324	GL892407.1	158484	168333	+
LNC_000005	XLOC_000382	GL892447.1	45574	46340	-
LNC_000008	XLOC_000529	GL892627.1	31495	40296	+
LNC_000009	XLOC_000566	GL892663.2	89450	95722	+
LNC_001034	XLOC_058866	chr7	2339314	2341393	-
LNC_001175	XLOC_068379	chrX	144068114	144075211	+
LNC_001130	XLOC_065250	chr9	133026735	133029444	+
LNC_001035	XLOC_058939	chr7	12438470	12522012	-
LNC_001036	XLOC_059011	chr7	20737853	20739223	-
LNC_001037	XLOC_059325	chr7	34264351	34269182	-
LNC_000680	XLOC_033864	chr17	10416642	10421425	+
LNC_000681	XLOC_033923	chr17	14609672	14613791	+
LNC_001174	XLOC_068374	chrX	143696254	143699146	+
LNC_001032	XLOC_058742	chr7	128729928	128731676	+
LNC_001033	XLOC_058786	chr7	131648276	131654298	+
LNC_000525	XLOC_026208	chr14	60339945	60343948	+
LNC_000524	XLOC_026189	chr14	60023146	60028550	+
LNC_000527	XLOC_026233	chr14	62312477	62332199	+
LNC_000526	XLOC_026233	chr14	62312473	62332199	+
LNC_000521	XLOC_025725	chr14	37845663	37852406	+
LNC_000520	XLOC_025380	chr14	815703	817199	+
LNC_000523	XLOC_026038	chr14	54042050	54045574	+
LNC_000522	XLOC_025812	chr14	42833201	42854728	+
LNC_000684	XLOC_034015	chr17	22636019	22643521	+
LNC_000685	XLOC_034240	chr17	38433573	38449023	+
LNC_000686	XLOC_034311	chr17	41941059	41966921	+
LNC_000687	XLOC_034468	chr17	51761037	51770682	+
LNC_000529	XLOC_026292	chr14	66650781	66657642	+
LNC_000528	XLOC_026292	chr14	66629386	66653584	+
LNC_000682	XLOC_033950	chr17	16013126	16013825	+
LNC_000683	XLOC_034012	chr17	22548192	22592011	+
LNC_000099	XLOC_004823	GL895666.1	8121	9097	+
LNC_000098	XLOC_004791	GL895643.2	105995	123666	-
LNC_000091	XLOC_004460	GL895300.1	6	945	+
LNC_000090	XLOC_004430	GL895276.2	153121	155233	-
LNC_000093	XLOC_004602	GL895412.1	9338	10358	-
LNC_000092	XLOC_004514	GL895331.1	3874	10025	+
LNC_000095	XLOC_004629	GL895443.2	2602	10624	+
LNC_000094	XLOC_004628	GL895441.2	19221	21269	-
LNC_000097	XLOC_004740	GL895557.1	1	1310	+
LNC_000096	XLOC_004649	GL895469.1	7825	13006	+
LNC_000828	XLOC_044587	chr3	34096595	34107178	-
LNC_000829	XLOC_044797	chr3	43687150	43705181	-
LNC_000824	XLOC_044331	chr3	16920719	16924582	-
LNC_000825	XLOC_044339	chr3	17118039	17122909	-
LNC_000826	XLOC_044454	chr3	22699598	22704060	-
LNC_000827	XLOC_044552	chr3	32126525	32134624	-
LNC_000820	XLOC_044057	chr3	144501183	144503896	+
LNC_000821	XLOC_044107	chr3	1011362	1015074	-
LNC_000822	XLOC_044107	chr3	1011362	1015074	-
LNC_000823	XLOC_044236	chr3	7924645	7925949	-
LNC_001137	XLOC_065426	chr9	144634951	144640882	+
LNC_001159	XLOC_066342	chr9	54346020	54351322	-
LNC_001158	XLOC_066329	chr9	53482358	53564229	-
LNC_001018	XLOC_057501	chr7	36958715	36996141	+
LNC_001153	XLOC_066125	chr9	40317591	40320403	-
LNC_001041	XLOC_059546	chr7	45105166	45106685	-
LNC_001151	XLOC_066066	chr9	35797311	35802237	-
LNC_001150	XLOC_066064	chr9	35665166	35668116	-
LNC_001157	XLOC_066326	chr9	52590241	52594907	-
LNC_001156	XLOC_066234	chr9	49075635	49123199	-
LNC_001155	XLOC_066215	chr9	45945042	45950007	-
LNC_001154	XLOC_066125	chr9	40318596	40364190	-
LNC_000356	XLOC_017241	chr11	16303808	16344142	-
LNC_000357	XLOC_017241	chr11	16342576	16344145	-
LNC_000354	XLOC_017220	chr11	14709961	14710645	-
LNC_000355	XLOC_017227	chr11	15355860	15359334	-
LNC_000352	XLOC_017044	chr11	3634306	3635334	-
LNC_000353	XLOC_017106	chr11	6811387	6819136	-
LNC_000350	XLOC_016956	chr11	86614427	86617755	+
LNC_000351	XLOC_017036	chr11	2521958	2524927	-
LNC_000451	XLOC_021951	chr13	133132432	133142660	+
LNC_000450	XLOC_021932	chr13	131690194	131691104	+
LNC_000453	XLOC_022057	chr13	140766541	140773025	+
LNC_000452	XLOC_021982	chr13	134925259	134938430	+
LNC_000455	XLOC_022057	chr13	140767212	140773025	+
LNC_000454	XLOC_022057	chr13	140766586	140773025	+
LNC_000358	XLOC_017282	chr11	19445423	19498356	-
LNC_000359	XLOC_017282	chr11	19445423	19501345	-
LNC_000891	XLOC_048145	chr4	37179775	37185404	-
LNC_000890	XLOC_048128	chr4	36569228	36571458	-
LNC_000893	XLOC_048252	chr4	46152203	46177804	-
LNC_000892	XLOC_048221	chr4	43627557	43632678	-
LNC_000895	XLOC_048355	chr4	62849256	62870579	-
LNC_000894	XLOC_048259	chr4	46362850	46381489	-
LNC_000897	XLOC_048531	chr4	82213729	82215703	-
LNC_000896	XLOC_048505	chr4	80527532	80535308	-
LNC_000899	XLOC_048595	chr4	90583666	90591542	-
LNC_000898	XLOC_048536	chr4	82673757	82679813	-
LNC_000952	XLOC_052525	chr6	24076712	24176716	+
LNC_000953	XLOC_052643	chr6	29975304	29981937	+
LNC_000954	XLOC_052863	chr6	43276371	43278294	+
LNC_000955	XLOC_052863	chr6	43276522	43278294	+
LNC_000956	XLOC_053011	chr6	47500524	47504954	+
LNC_000957	XLOC_053011	chr6	47500638	47504954	+
LNC_001094	XLOC_063137	chr8	103054810	103060941	-
LNC_000591	XLOC_028874	chr14	148133522	148134116	-
LNC_001095	XLOC_063160	chr8	106364291	106367472	-
LNC_000619	XLOC_030652	chr15	1926291	1931219	-
LNC_001048	XLOC_060349	chr7	105369678	105370754	-
LNC_000618	XLOC_030492	chr15	147040872	147049880	+
LNC_000239	XLOC_012329	chr1	126788861	126801930	-
LNC_000238	XLOC_012247	chr1	119819043	119822650	-
LNC_000235	XLOC_012128	chr1	104164067	104166979	-
LNC_000234	XLOC_012120	chr1	104133927	104141822	-
LNC_000237	XLOC_012138	chr1	104253038	104261776	-
LNC_000236	XLOC_012137	chr1	104222575	104252930	-
LNC_000231	XLOC_012046	chr1	96569438	96572755	-
LNC_000230	XLOC_012037	chr1	94367188	94378018	-
LNC_000233	XLOC_012118	chr1	104063490	104076811	-
LNC_000232	XLOC_012118	chr1	104063490	104074347	-
LNC_001099	XLOC_063160	chr8	106364291	106525251	-
LNC_001031	XLOC_058670	chr7	120773875	120777206	+
LNC_000597	XLOC_029355	chr15	44818248	44863131	+
LNC_001091	XLOC_063030	chr8	87174932	87191723	-
LNC_000613	XLOC_029659	chr15	72056122	72072776	+
LNC_000612	XLOC_029605	chr15	65716096	65719586	+
LNC_001162	XLOC_066962	chr9	113082323	113091476	-
LNC_000679	XLOC_033864	chr17	10416624	10421425	+
LNC_000678	XLOC_033817	chr17	7485630	7504076	+
LNC_001163	XLOC_067021	chr9	116638030	116646678	-
LNC_000675	XLOC_033589	chr16	60141433	60160744	-
LNC_000674	XLOC_033532	chr16	55841980	55844612	-
LNC_000677	XLOC_033709	chr16	77584676	77594772	-
LNC_000676	XLOC_033622	chr16	68351985	68382725	-
LNC_000671	XLOC_033420	chr16	51290856	51303497	-
LNC_000670	XLOC_033411	chr16	50975749	50985934	-
LNC_000673	XLOC_033528	chr16	55744868	55762948	-
LNC_000616	XLOC_029991	chr15	104221284	104226431	+
LNC_000774	XLOC_041756	chr2	121584909	121602783	-
LNC_000775	XLOC_041756	chr2	121584909	121635174	-
LNC_000776	XLOC_041756	chr2	121584909	121635182	-
LNC_000777	XLOC_041756	chr2	121627825	121635171	-
LNC_000770	XLOC_041492	chr2	98746735	98751470	-
LNC_000771	XLOC_041544	chr2	106212228	106214831	-
LNC_000048	XLOC_002608	GL893970.1	25295	38318	+
LNC_000049	XLOC_002611	GL893975.2	37933	39672	-
LNC_000046	XLOC_002520	GL893935.1	68744	81721	-
LNC_000047	XLOC_002567	GL893955.2	243	11729	-
LNC_000044	XLOC_002472	GL893900.2	12520	17093	-
LNC_000045	XLOC_002504	GL893932.1	22675	25115	+
LNC_000042	XLOC_002406	GL893873.1	16851	17526	-
LNC_000043	XLOC_002411	GL893873.1	20428	21883	-
LNC_000040	XLOC_002396	GL893868.1	28506	29987	+
LNC_000041	XLOC_002401	GL893873.1	5565	8736	-
LNC_000288	XLOC_014416	chr10	28039361	28042968	+
LNC_000289	XLOC_014455	chr10	29048601	29059759	+
LNC_000123	XLOC_005816	GL896302.1	11876	13290	-
LNC_000122	XLOC_005778	GL896293.1	3082	7682	+
LNC_000125	XLOC_006066	GL896379.1	3792	7482	-
LNC_000124	XLOC_005966	GL896348.1	34195	40396	-
LNC_000127	XLOC_006107	GL896391.1	6605	7788	+
LNC_000126	XLOC_006066	GL896379.1	3792	7491	-
LNC_000280	XLOC_014283	chr10	16141754	16176340	+
LNC_000281	XLOC_014290	chr10	16204815	16215148	+
LNC_000282	XLOC_014331	chr10	20141846	20147302	+
LNC_000283	XLOC_014331	chr10	20142368	20147302	+
LNC_000284	XLOC_014331	chr10	20143531	20147302	+
LNC_000285	XLOC_014339	chr10	20757481	20761912	+
LNC_000286	XLOC_014362	chr10	22903317	22906284	+
LNC_000287	XLOC_014415	chr10	27937160	27938479	+
LNC_000751	XLOC_039762	chr2	775598	779401	-
LNC_001098	XLOC_063160	chr8	106364291	106525251	-
LNC_001168	XLOC_067459	chrX	4450570	4736227	+
LNC_001011	XLOC_057223	chr7	22805912	22806715	+
LNC_001169	XLOC_067459	chrX	4450798	4576423	+
LNC_000488	XLOC_023947	chr13	82696941	82702591	-
LNC_000489	XLOC_023955	chr13	83088863	83092773	-
LNC_000486	XLOC_023828	chr13	75470785	75482127	-
LNC_000487	XLOC_023947	chr13	82696941	82702297	-
LNC_000484	XLOC_023580	chr13	58242685	58251219	-
LNC_000485	XLOC_023615	chr13	58536611	58563075	-
LNC_000482	XLOC_023372	chr13	43454384	43455163	-
LNC_000483	XLOC_023441	chr13	47477149	47512822	-
LNC_000480	XLOC_023341	chr13	38014852	38020522	-
LNC_000481	XLOC_023372	chr13	43450556	43455163	-
LNC_001078	XLOC_062303	chr8	17201824	17204453	-
LNC_001079	XLOC_062424	chr8	24220620	24276013	-
LNC_000768	XLOC_041066	chr2	73092633	73099908	-
LNC_001026	XLOC_058065	chr7	80609334	80627435	+
LNC_000977	XLOC_054680	chr6	11870456	11887960	-
LNC_000918	XLOC_049948	chr5	23264082	23267443	+
LNC_001072	XLOC_062010	chr8	141944847	141946163	+
LNC_001073	XLOC_062036	chr8	144450605	144454141	+
LNC_001074	XLOC_062145	chr8	3455912	3461115	-
LNC_001075	XLOC_062145	chr8	3455912	3461125	-
LNC_001076	XLOC_062218	chr8	12551416	12559971	-
LNC_000919	XLOC_050192	chr5	49876620	49961093	+
LNC_000759	XLOC_040310	chr2	26711031	26716054	-
LNC_000763	XLOC_040561	chr2	50024712	50037467	-
LNC_000198	XLOC_009671	chr1	183540087	183550977	+
LNC_000199	XLOC_009786	chr1	201432098	201437437	+
LNC_001146	XLOC_065478	chr9	152561052	152567296	+
LNC_000762	XLOC_040510	chr2	43621958	43627111	-
LNC_000194	XLOC_009610	chr1	180509978	180541417	+
LNC_000195	XLOC_009644	chr1	182482779	182500854	+
LNC_000196	XLOC_009644	chr1	182482955	182500854	+
LNC_000197	XLOC_009654	chr1	182894417	182898713	+
LNC_000190	XLOC_009406	chr1	154875181	154892030	+
LNC_000191	XLOC_009406	chr1	154875333	154880995	+
LNC_000192	XLOC_009406	chr1	154877514	154882294	+
LNC_000193	XLOC_009538	chr1	170189701	170292798	+
LNC_000903	XLOC_048998	chr4	108557884	108562040	-
LNC_000459	XLOC_022058	chr13	140786826	140791957	+
LNC_000901	XLOC_048866	chr4	103040523	103054748	-
LNC_000900	XLOC_048595	chr4	90583666	90591619	-
LNC_000907	XLOC_049274	chr4	125920845	125984039	-
LNC_000906	XLOC_049266	chr4	125868390	125872330	-
LNC_000905	XLOC_049092	chr4	113536683	113566492	-
LNC_000458	XLOC_022058	chr13	140785965	140791957	+
LNC_000910	XLOC_049274	chr4	125985457	125991040	-
LNC_000909	XLOC_049274	chr4	125950146	125991036	-
LNC_000908	XLOC_049274	chr4	125943517	125991040	-
LNC_000911	XLOC_049466	chr4	143227570	143235364	-
LNC_000392	XLOC_018263	chr12	25549312	25575697	+
LNC_000393	XLOC_018489	chr12	40875676	40883388	+
LNC_000390	XLOC_018263	chr12	25549219	25575697	+
LNC_000391	XLOC_018263	chr12	25549310	25575545	+
LNC_000396	XLOC_018492	chr12	40902110	40908784	+
LNC_000397	XLOC_018620	chr12	46965533	46974114	+
LNC_000394	XLOC_018489	chr12	40875676	40885340	+
LNC_000395	XLOC_018492	chr12	40901925	40908784	+
LNC_000398	XLOC_018639	chr12	47189870	47192771	+
LNC_000399	XLOC_018666	chr12	48106849	48119490	+
LNC_001119	XLOC_064620	chr9	72400110	72402877	+
LNC_001118	XLOC_064560	chr9	67064093	67066121	+
LNC_000415	XLOC_019713	chr12	34078866	34080811	-
LNC_000414	XLOC_019713	chr12	34078610	34080866	-
LNC_000417	XLOC_019850	chr12	40399257	40496465	-
LNC_000416	XLOC_019713	chr12	34078866	34080832	-
LNC_000411	XLOC_019561	chr12	24076608	24078117	-
LNC_000410	XLOC_019362	chr12	18371291	18391315	-
LNC_000413	XLOC_019713	chr12	34078610	34080866	-
LNC_000412	XLOC_019653	chr12	26404121	26409497	-
LNC_000554	XLOC_027596	chr14	43066649	43069225	-
LNC_000555	XLOC_027610	chr14	43440450	43448367	-
LNC_000556	XLOC_027610	chr14	43440450	43448507	-
LNC_000557	XLOC_027632	chr14	43848697	43850175	-
LNC_000419	XLOC_019987	chr12	47137915	47140288	-
LNC_000418	XLOC_019850	chr12	40399257	40496465	-
LNC_000552	XLOC_027487	chr14	33518556	33519865	-
LNC_000553	XLOC_027550	chr14	39208930	39216190	-
LNC_000994	XLOC_056185	chr6	108670629	108674530	-
LNC_000995	XLOC_056285	chr6	123433774	123556379	-
LNC_000996	XLOC_056353	chr6	131320076	131542546	-
LNC_000997	XLOC_056353	chr6	131459773	131542568	-
LNC_000990	XLOC_055719	chr6	71447974	71457581	-
LNC_000991	XLOC_055878	chr6	81655519	81656461	-
LNC_000992	XLOC_055878	chr6	81655519	81656545	-
LNC_000993	XLOC_055917	chr6	83096318	83101765	-
LNC_000998	XLOC_056353	chr6	131468114	131542568	-
LNC_000999	XLOC_056353	chr6	131476482	131542522	-
LNC_001106	XLOC_063614	chr8	144402913	144424512	-
LNC_000731	XLOC_038432	chr2	73217376	73305382	+
LNC_000368	XLOC_017451	chr11	52489240	52493684	-
LNC_001108	XLOC_064218	chr9	37651241	37652274	+
LNC_001019	XLOC_057508	chr7	37248730	37252334	+
LNC_001101	XLOC_063368	chr8	124114843	124124977	-
LNC_000457	XLOC_022057	chr13	140767415	140773025	+
LNC_001109	XLOC_064240	chr9	40167613	40184812	+
LNC_000456	XLOC_022057	chr13	140767212	140773025	+
LNC_000309	XLOC_015855	chr10	49620701	49626278	-
LNC_000308	XLOC_015683	chr10	36215388	36240079	-
LNC_001160	XLOC_066477	chr9	62427307	62439145	-
LNC_001161	XLOC_066757	chr9	82322279	82322929	-
LNC_001166	XLOC_067246	chr9	134716876	134731570	-
LNC_001167	XLOC_067264	chr9	136515516	136515990	-
LNC_001164	XLOC_067168	chr9	128494984	128546948	-
LNC_000959	XLOC_053364	chr6	63146148	63151310	+
LNC_000301	XLOC_015103	chr10	78714005	78720258	+
LNC_000300	XLOC_015072	chr10	75626140	75648792	+
LNC_000303	XLOC_015261	chr10	12038455	12053942	-
LNC_000302	XLOC_015261	chr10	12034120	12053709	-
LNC_000305	XLOC_015366	chr10	17320578	17323151	-
LNC_000304	XLOC_015352	chr10	16098638	16099825	-
LNC_000307	XLOC_015616	chr10	29436533	29454819	-
LNC_000306	XLOC_015612	chr10	29427591	29431217	-
LNC_000868	XLOC_047447	chr4	121846124	121850580	+
LNC_000869	XLOC_047447	chr4	121846124	121850580	+
LNC_000860	XLOC_046756	chr4	81232693	81463401	+
LNC_000861	XLOC_046799	chr4	87114066	87131812	+
LNC_000862	XLOC_046883	chr4	94907120	94912441	+
LNC_000863	XLOC_047103	chr4	103593810	103597803	+
LNC_000864	XLOC_047103	chr4	103593832	103597803	+
LNC_000865	XLOC_047317	chr4	112908249	112921505	+
LNC_000866	XLOC_047441	chr4	121486817	121488251	+
LNC_000867	XLOC_047447	chr4	121846086	121850580	+
LNC_000730	XLOC_038432	chr2	73217376	73221422	+
LNC_000569	XLOC_028277	chr14	88882315	88913394	-
LNC_000732	XLOC_038638	chr2	80588674	80590964	+
LNC_000733	XLOC_038767	chr2	89158972	89161337	+
LNC_000734	XLOC_038774	chr2	89813422	89820430	+
LNC_000735	XLOC_038795	chr2	92059292	92078633	+
LNC_000736	XLOC_038795	chr2	92059992	92078633	+
LNC_000568	XLOC_028176	chr14	81117756	81124240	-
LNC_000738	XLOC_039047	chr2	116674702	116725413	+
LNC_000739	XLOC_039093	chr2	120846050	120866973	+
LNC_001082	XLOC_062701	chr8	58768925	58775829	-
LNC_001152	XLOC_066071	chr9	35821197	35844157	-
LNC_001103	XLOC_063395	chr8	127590947	127615930	-
LNC_000950	XLOC_052499	chr6	17757778	17761496	+
LNC_000169	XLOC_008539	chr1	62835038	62857295	+
LNC_000168	XLOC_008276	chr1	29940419	29943520	+
LNC_000951	XLOC_052499	chr6	17757779	17761496	+
LNC_000165	XLOC_008114	chr1	17540151	17550349	+
LNC_000164	XLOC_008114	chr1	17526749	17550349	+
LNC_000167	XLOC_008118	chr1	18183302	18193767	+
LNC_000166	XLOC_008116	chr1	17907824	17910049	+
LNC_000161	XLOC_008070	chr1	12184853	12199233	+
LNC_000160	XLOC_008050	chr1	10440242	10450462	+
LNC_000163	XLOC_008114	chr1	17526679	17550349	+
LNC_000162	XLOC_008086	chr1	14167117	14169416	+
LNC_000244	XLOC_012740	chr1	169210540	169217164	-
LNC_000245	XLOC_012788	chr1	179126489	179184882	-
LNC_000246	XLOC_012788	chr1	179179912	179184882	-
LNC_000247	XLOC_012810	chr1	180160385	180165651	-
LNC_000240	XLOC_012419	chr1	140747232	140766498	-
LNC_000241	XLOC_012533	chr1	146049800	146057577	-
LNC_000242	XLOC_012554	chr1	146328794	146334352	-
LNC_000243	XLOC_012660	chr1	157771431	157783285	-
LNC_000298	XLOC_015054	chr10	72795701	72806296	+
LNC_000248	XLOC_012864	chr1	182479870	182483019	-
LNC_000249	XLOC_012974	chr1	200196152	200198213	-
LNC_000428	XLOC_020790	chr13	34981222	34984321	+
LNC_000926	XLOC_050715	chr5	94065107	94068623	+
LNC_000293	XLOC_014716	chr10	43581830	43582924	+
LNC_000292	XLOC_014669	chr10	38982561	39007111	+
LNC_000604	XLOC_029452	chr15	52793851	52797011	+
LNC_000605	XLOC_029471	chr15	53661931	53687829	+
LNC_000606	XLOC_029471	chr15	53662000	53663936	+
LNC_000607	XLOC_029514	chr15	55990053	55992873	+
LNC_000600	XLOC_029402	chr15	51735334	51750657	+
LNC_000567	XLOC_028142	chr14	78214342	78226977	-
LNC_000602	XLOC_029412	chr15	51753901	51755973	+
LNC_000603	XLOC_029452	chr15	52793842	52797011	+
LNC_000566	XLOC_028142	chr14	78200400	78227006	-
LNC_000608	XLOC_029536	chr15	59651234	59709309	+
LNC_000609	XLOC_029536	chr15	59651244	59684034	+
LNC_000011	XLOC_000627	GL892730.2	158338	162080	-
LNC_000010	XLOC_000605	GL892730.2	105313	125518	+
LNC_000013	XLOC_000631	GL892730.2	182421	194612	-
LNC_000012	XLOC_000627	GL892730.2	158338	162214	-
LNC_000015	XLOC_000804	GL892882.1	69940	72330	-
LNC_000014	XLOC_000650	GL892761.1	13781	19564	-
LNC_000017	XLOC_000804	GL892882.1	69940	77810	-
LNC_000016	XLOC_000804	GL892882.1	69940	77810	-
LNC_000019	XLOC_000804	GL892882.1	73479	77810	-
LNC_000018	XLOC_000804	GL892882.1	71569	77810	-
LNC_000772	XLOC_041603	chr2	115585754	115617749	-
LNC_001020	XLOC_057588	chr7	42853906	42856329	+
LNC_001009	XLOC_057106	chr7	18869165	18874136	+
LNC_001065	XLOC_061571	chr8	86998776	87002535	+
LNC_000668	XLOC_033234	chr16	29266468	29270094	-
LNC_001008	XLOC_056993	chr7	18546508	18555226	+
LNC_001107	XLOC_063865	chr9	10627403	10628432	+
LNC_000518	XLOC_025333	chr13	216917129	216919237	-
LNC_000519	XLOC_025379	chr14	813525	815221	+
LNC_000510	XLOC_025124	chr13	198954948	198955939	-
LNC_000511	XLOC_025126	chr13	199064138	199071417	-
LNC_000512	XLOC_025126	chr13	199064138	199074408	-
LNC_000513	XLOC_025202	chr13	206765713	206769704	-
LNC_000514	XLOC_025218	chr13	207352950	207354467	-
LNC_000515	XLOC_025333	chr13	216909751	216918735	-
LNC_000516	XLOC_025333	chr13	216909751	216919221	-
LNC_000517	XLOC_025333	chr13	216909751	216919235	-
LNC_000693	XLOC_034558	chr17	56114911	56125009	+
LNC_000692	XLOC_034538	chr17	55085664	55088842	+
LNC_000691	XLOC_034538	chr17	55083839	55088842	+
LNC_000690	XLOC_034538	chr17	55083839	55088842	+
LNC_000669	XLOC_033411	chr16	50975749	50985886	-
LNC_000696	XLOC_034690	chr17	69054822	69057976	+
LNC_000695	XLOC_034583	chr17	57710477	57715086	+
LNC_000694	XLOC_034563	chr17	56571390	56576962	+
LNC_000699	XLOC_035093	chr17	35126912	35137240	-
LNC_000698	XLOC_034871	chr17	9159280	9161372	-
LNC_000833	XLOC_045120	chr3	71020703	71027595	-
LNC_000832	XLOC_045120	chr3	71012497	71027582	-
LNC_000831	XLOC_045119	chr3	70981755	70994196	-
LNC_000830	XLOC_045061	chr3	62257850	62263361	-
LNC_000837	XLOC_045326	chr3	82005373	82015842	-
LNC_000836	XLOC_045326	chr3	82005373	82015802	-
LNC_000835	XLOC_045273	chr3	76453405	76459491	-
LNC_000834	XLOC_045238	chr3	75034849	75037426	-
LNC_000932	XLOC_051083	chr5	12017207	12018391	-
LNC_000933	XLOC_051265	chr5	20193232	20195268	-
LNC_000839	XLOC_045635	chr3	114301157	114305103	-
LNC_000508	XLOC_024978	chr13	168802404	168821296	-
LNC_000936	XLOC_051601	chr5	49775338	49783222	-
LNC_000937	XLOC_051644	chr5	51423722	51425195	-
LNC_000934	XLOC_051332	chr5	22917781	22922720	-
LNC_000935	XLOC_051339	chr5	23111889	23113142	-
LNC_001007	XLOC_056830	chr7	13133626	13146923	+
LNC_001128	XLOC_065075	chr9	116504988	116548936	+
LNC_001129	XLOC_065169	chr9	126098953	126099657	+
LNC_001126	XLOC_065018	chr9	112962022	113010898	+
LNC_001127	XLOC_065075	chr9	116504932	116548936	+
LNC_001124	XLOC_064948	chr9	101501516	101507088	+
LNC_001006	XLOC_056772	chr7	6259133	6266388	+
LNC_001122	XLOC_064948	chr9	101458305	101507088	+
LNC_001123	XLOC_064948	chr9	101458523	101507088	+
LNC_001120	XLOC_064920	chr9	98603618	98606605	+
LNC_001121	XLOC_064934	chr9	99820678	99828068	+
LNC_000345	XLOC_016711	chr11	56949922	56965134	+
LNC_000344	XLOC_016691	chr11	54828263	54835271	+
LNC_000347	XLOC_016763	chr11	64899177	64900745	+
LNC_000346	XLOC_016721	chr11	58135102	58289253	+
LNC_000341	XLOC_016660	chr11	52563076	52585846	+
LNC_000340	XLOC_016571	chr11	29592717	29596187	+
LNC_000343	XLOC_016660	chr11	52579057	52585846	+
LNC_000342	XLOC_016660	chr11	52566220	52577378	+
LNC_000464	XLOC_022717	chr13	206925050	206929590	+
LNC_000465	XLOC_022728	chr13	207420607	207431626	+
LNC_000466	XLOC_022736	chr13	207586861	207593572	+
LNC_000299	XLOC_015058	chr10	72811637	72816280	+
LNC_000349	XLOC_016927	chr11	84497050	84502968	+
LNC_000348	XLOC_016927	chr11	84496907	84512443	+
LNC_000462	XLOC_022397	chr13	160580063	160604965	+
LNC_000463	XLOC_022531	chr13	183252393	183265218	+
LNC_000949	XLOC_052280	chr6	3126301	3130038	+
LNC_000948	XLOC_052280	chr6	3125207	3130038	+
LNC_000947	XLOC_052280	chr6	3125207	3130038	+
LNC_000946	XLOC_052234	chr6	369483	374449	+
LNC_000945	XLOC_052234	chr6	369483	374449	+
LNC_000944	XLOC_052144	chr5	101196047	101196991	-
LNC_000943	XLOC_052143	chr5	101199649	101201102	-
LNC_000942	XLOC_052143	chr5	101193222	101201110	-
LNC_000941	XLOC_052143	chr5	101193222	101201066	-
LNC_000940	XLOC_052095	chr5	93737170	93763197	-
LNC_000200	XLOC_009812	chr1	201782352	201793189	+
LNC_000201	XLOC_009812	chr1	201787984	201791024	+
LNC_000202	XLOC_010061	chr1	223980190	223986742	+
LNC_000203	XLOC_010157	chr1	231294905	231308051	+
LNC_000204	XLOC_010157	chr1	231298356	231316253	+
LNC_000205	XLOC_010246	chr1	243123565	243182194	+
LNC_000206	XLOC_010396	chr1	256238279	256244627	+
LNC_000207	XLOC_010436	chr1	263444161	263452899	+
LNC_000208	XLOC_010749	chr1	293787441	293792164	+
LNC_000209	XLOC_010951	chr1	304135181	304136262	+
LNC_000938	XLOC_051728	chr5	62659685	62664762	-
LNC_000719	XLOC_037046	chr18	53532067	53538517	-
LNC_001149	XLOC_065901	chr9	21199382	21212502	-
LNC_000640	XLOC_032126	chr15	152205977	152206834	-
LNC_000641	XLOC_032231	chr16	4855075	4872282	+
LNC_000642	XLOC_032231	chr16	4855075	4872282	+
LNC_000643	XLOC_032333	chr16	21519457	21524180	+
LNC_000644	XLOC_032345	chr16	22729629	22779619	+
LNC_000645	XLOC_032345	chr16	22731196	22748651	+
LNC_000646	XLOC_032345	chr16	22731196	22748651	+
LNC_000647	XLOC_032345	chr16	22731196	22748651	+
LNC_000648	XLOC_032345	chr16	22779010	22784889	+
LNC_000649	XLOC_032445	chr16	29312786	29316895	+
LNC_000761	XLOC_040404	chr2	35639577	35700905	-
LNC_000760	XLOC_040331	chr2	28138838	28146044	-
LNC_000767	XLOC_041026	chr2	71603520	71607354	-
LNC_000766	XLOC_041026	chr2	71599040	71607364	-
LNC_000765	XLOC_040998	chr2	70798777	70817443	-
LNC_000764	XLOC_040586	chr2	50916507	50920711	-
LNC_000059	XLOC_003161	GL894261.2	102227	111998	+
LNC_000058	XLOC_003004	GL894216.2	21115	24470	-
LNC_000958	XLOC_053050	chr6	48922119	48924205	+
LNC_000055	XLOC_002922	GL894150.1	2	749	-
LNC_000054	XLOC_002859	GL894083.2	17192	22371	+
LNC_000057	XLOC_002962	GL894181.1	29938	32174	-
LNC_000056	XLOC_002959	GL894181.1	9900	12136	-
LNC_000051	XLOC_002712	GL894015.1	8662	12533	-
LNC_000050	XLOC_002635	GL893983.1	19125	29675	+
LNC_000053	XLOC_002859	GL894083.2	4639	22371	+
LNC_000052	XLOC_002790	GL894050.2	10594	18072	-
LNC_000114	XLOC_005550	GL896227.2	11024	23979	-
LNC_000115	XLOC_005550	GL896227.2	11024	24107	-
LNC_000116	XLOC_005553	GL896227.2	69785	72430	-
LNC_000117	XLOC_005553	GL896227.2	70899	72483	-
LNC_000110	XLOC_005509	GL896219.1	3964	8751	+
LNC_000111	XLOC_005509	GL896219.1	4020	8751	+
LNC_000112	XLOC_005544	GL896227.2	85972	89323	+
LNC_000113	XLOC_005544	GL896227.2	86004	90229	+
LNC_000297	XLOC_015053	chr10	72789756	72795573	+
LNC_000296	XLOC_015047	chr10	72036114	72037186	+
LNC_000295	XLOC_015004	chr10	70800222	70806408	+
LNC_000294	XLOC_014862	chr10	53915450	53917084	+
LNC_000118	XLOC_005626	GL896254.1	481	2143	+
LNC_000119	XLOC_005626	GL896254.1	933	2143	+
LNC_000291	XLOC_014597	chr10	36424765	36430950	+
LNC_000290	XLOC_014521	chr10	35448753	35497279	+
LNC_001088	XLOC_062972	chr8	81695501	81708636	-
LNC_000660	XLOC_032946	chr16	82588227	82593132	+
LNC_000499	XLOC_024670	chr13	140593665	140601381	-
LNC_000498	XLOC_024670	chr13	140593665	140601318	-
LNC_000495	XLOC_024533	chr13	130157293	130163693	-
LNC_000494	XLOC_024533	chr13	130153109	130163748	-
LNC_000497	XLOC_024664	chr13	140340196	140363014	-
LNC_000496	XLOC_024664	chr13	140340196	140352247	-
LNC_000491	XLOC_024192	chr13	104408025	104416173	-
LNC_000490	XLOC_023971	chr13	84385869	84388547	-
LNC_000493	XLOC_024506	chr13	127891867	127900001	-
LNC_000492	XLOC_024279	chr13	112020393	112058706	-
LNC_000661	XLOC_032962	chr16	2579	15990	-
LNC_001069	XLOC_061865	chr8	124090753	124098168	+
LNC_001068	XLOC_061799	chr8	118289686	118291633	+
LNC_001067	XLOC_061599	chr8	88941099	88944293	+
LNC_001066	XLOC_061571	chr8	86998909	87003125	+
LNC_000152	XLOC_007622	JH118868.1	292286	302284	+
LNC_001064	XLOC_061354	chr8	72378330	72440024	+
LNC_001063	XLOC_061354	chr8	72378329	72413193	+
LNC_001062	XLOC_061320	chr8	69894867	69900798	+
LNC_001061	XLOC_061172	chr8	44526826	44531218	+
LNC_001060	XLOC_061161	chr8	44229283	44350887	+
LNC_000796	XLOC_042708	chr3	33305471	33311592	+
LNC_000797	XLOC_042814	chr3	40546320	40556098	+
LNC_000794	XLOC_042521	chr3	18108103	18110413	+
LNC_000795	XLOC_042708	chr3	33305441	33307097	+
LNC_000792	XLOC_042459	chr3	11760085	11763883	+
LNC_000793	XLOC_042485	chr3	17126991	17128539	+
LNC_000790	XLOC_042305	chr3	5628632	5636138	+
LNC_000791	XLOC_042317	chr3	5919730	5922526	+
LNC_000798	XLOC_042988	chr3	46513623	46516761	+
LNC_000799	XLOC_043065	chr3	49971375	49972840	+
LNC_000183	XLOC_009041	chr1	126393968	126419789	+
LNC_000182	XLOC_008997	chr1	120202749	120208785	+
LNC_000181	XLOC_008897	chr1	108191374	108216911	+
LNC_000180	XLOC_008897	chr1	108188986	108216911	+
LNC_000187	XLOC_009220	chr1	142967738	142973722	+
LNC_000186	XLOC_009183	chr1	140930496	140941317	+
LNC_000185	XLOC_009041	chr1	126393981	126423149	+
LNC_000184	XLOC_009041	chr1	126393968	126424552	+
LNC_000189	XLOC_009387	chr1	152737517	152740431	+
LNC_000188	XLOC_009367	chr1	152195074	152208301	+
LNC_000718	XLOC_037041	chr18	53402438	53407457	-
LNC_000601	XLOC_029402	chr15	51747999	51750657	+
LNC_000976	XLOC_054553	chr6	1574917	1576990	-
LNC_000929	XLOC_050977	chr5	5490939	5494299	-
LNC_000974	XLOC_054534	chr6	1072171	1076208	-
LNC_000975	XLOC_054552	chr6	1560879	1564329	-
LNC_000972	XLOC_054428	chr6	154114280	154120285	+
LNC_000973	XLOC_054534	chr6	1072171	1076137	-
LNC_000902	XLOC_048876	chr4	103442078	103444209	-
LNC_000928	XLOC_050931	chr5	3366219	3367472	-
LNC_000978	XLOC_054898	chr6	28334586	28344864	-
LNC_000979	XLOC_054964	chr6	37987773	37992663	-
LNC_000381	XLOC_017901	chr12	8788675	8792330	+
LNC_000380	XLOC_017901	chr12	8788675	8792330	+
LNC_000383	XLOC_017904	chr12	8882424	8890680	+
LNC_000382	XLOC_017902	chr12	8792458	8795553	+
LNC_000385	XLOC_017971	chr12	15060581	15061197	+
LNC_000384	XLOC_017942	chr12	13737952	13742052	+
LNC_000387	XLOC_018107	chr12	20625342	20628168	+
LNC_000386	XLOC_017971	chr12	15060581	15068471	+
LNC_000389	XLOC_018263	chr12	25549219	25575545	+
LNC_000388	XLOC_018137	chr12	21525212	21526666	+
LNC_000422	XLOC_020441	chr13	5284404	5285696	+
LNC_000423	XLOC_020556	chr13	18779926	18791165	+
LNC_000424	XLOC_020678	chr13	28954587	28959920	+
LNC_000425	XLOC_020690	chr13	30549667	30554499	+
LNC_000426	XLOC_020690	chr13	30549685	30554499	+
LNC_000427	XLOC_020720	chr13	31644440	31648118	+
LNC_000543	XLOC_027017	chr14	139298405	139304159	+
LNC_000542	XLOC_027017	chr14	139298403	139304159	+
LNC_000541	XLOC_027017	chr14	139298403	139304159	+
LNC_000540	XLOC_027012	chr14	139125597	139134722	+
LNC_000547	XLOC_027279	chr14	12608987	12613247	-
LNC_000546	XLOC_027178	chr14	446617	454484	-
LNC_000545	XLOC_027178	chr14	446617	454450	-
LNC_000544	XLOC_027117	chr14	146933809	146939435	+
LNC_000983	XLOC_055216	chr6	46565483	46568723	-
LNC_000697	XLOC_034766	chr17	2613469	2655813	-
LNC_000549	XLOC_027398	chr14	28902483	28906131	-
LNC_000548	XLOC_027398	chr14	28883228	28906028	-
LNC_000987	XLOC_055475	chr6	55957814	55959530	-
LNC_000986	XLOC_055474	chr6	55979987	56001074	-
LNC_000985	XLOC_055474	chr6	55973693	56001259	-
LNC_000984	XLOC_055364	chr6	51447225	51454004	-
LNC_001144	XLOC_065478	chr9	152560134	152567296	+
LNC_000808	XLOC_043635	chr3	100329702	100332168	+
LNC_000809	XLOC_043649	chr3	102353350	102360905	+
LNC_001145	XLOC_065478	chr9	152560742	152567296	+
LNC_000802	XLOC_043255	chr3	67799280	67925113	+
LNC_000803	XLOC_043255	chr3	67799283	67904128	+
LNC_000800	XLOC_043078	chr3	51641812	51649719	+
LNC_000801	XLOC_043255	chr3	67799280	67925113	+
LNC_000806	XLOC_043616	chr3	99360599	99364586	+
LNC_000448	XLOC_021807	chr13	119495772	119512400	+
LNC_000804	XLOC_043477	chr3	82015969	82135995	+
LNC_000805	XLOC_043595	chr3	97852861	97855965	+
LNC_000449	XLOC_021932	chr13	131689909	131691104	+
LNC_000927	XLOC_050793	chr5	106813490	106863310	+
LNC_001140	XLOC_065442	chr9	146297347	146299314	+
LNC_000672	XLOC_033462	chr16	53924395	53930600	-
LNC_001116	XLOC_064520	chr9	60550882	60572337	+
LNC_001141	XLOC_065453	chr9	148485524	148487352	+
LNC_001171	XLOC_067787	chrX	54274153	54300859	+
LNC_001170	XLOC_067459	chrX	4451000	4710354	+
LNC_001173	XLOC_068374	chrX	143696242	143699146	+
LNC_001172	XLOC_068100	chrX	101548547	101550477	+
LNC_000338	XLOC_016540	chr11	23562900	23581601	+
LNC_000339	XLOC_016571	chr11	29590589	29596187	+
LNC_001177	XLOC_068554	chrX	38433353	38434696	-
LNC_001176	XLOC_068407	chrX	6085385	6090812	-
LNC_000334	XLOC_016395	chr11	15264204	15265967	+
LNC_000335	XLOC_016456	chr11	18916087	18929561	+
LNC_000336	XLOC_016496	chr11	19897075	19902021	+
LNC_000337	XLOC_016540	chr11	23562880	23581601	+
LNC_000330	XLOC_016233	chr11	4582630	4583565	+
LNC_000331	XLOC_016334	chr11	12916489	13228848	+
LNC_000332	XLOC_016334	chr11	12916489	13319926	+
LNC_000333	XLOC_016334	chr11	12916591	13254040	+
LNC_001016	XLOC_057501	chr7	36958702	36996141	+
LNC_000879	XLOC_047703	chr4	578729	581841	-
LNC_000878	XLOC_047666	chr4	143093001	143118154	+
LNC_000877	XLOC_047664	chr4	143084850	143088744	+
LNC_000876	XLOC_047641	chr4	140781200	140784597	+
LNC_000875	XLOC_047640	chr4	140760950	140766384	+
LNC_000874	XLOC_047640	chr4	140760948	140766384	+
LNC_000873	XLOC_047630	chr4	139487866	139488670	+
LNC_000440	XLOC_021554	chr13	106765772	106768204	+
LNC_000871	XLOC_047570	chr4	136967197	136973290	+
LNC_000870	XLOC_047481	chr4	129088713	129096890	+
LNC_000727	XLOC_038105	chr2	59400277	59406107	+
LNC_000726	XLOC_038010	chr2	52579459	52582871	+
LNC_000725	XLOC_037957	chr2	48091824	48099502	+
LNC_000441	XLOC_021605	chr13	111039032	111042982	+
LNC_000723	XLOC_037757	chr2	32294266	32302615	+
LNC_000722	XLOC_037711	chr2	30269780	30283091	+
LNC_000721	XLOC_037711	chr2	30269780	30275379	+
LNC_000720	XLOC_037501	chr2	11892709	11898894	+
LNC_001148	XLOC_065767	chr9	11718879	11731708	-
LNC_000773	XLOC_041686	chr2	116101689	116128347	-
LNC_000729	XLOC_038424	chr2	73122887	73144487	+
LNC_000728	XLOC_038329	chr2	69827072	69834555	+
LNC_000150	XLOC_007622	JH118868.1	277242	296588	+
LNC_000151	XLOC_007622	JH118868.1	277923	296588	+
LNC_000259	XLOC_013903	chr1	299034000	299035581	-
LNC_000153	XLOC_007622	JH118868.1	292990	296588	+
LNC_000154	XLOC_007751	JH118928.1	52547	53867	-
LNC_000155	XLOC_007751	JH118928.1	52547	53870	-
LNC_000156	XLOC_007773	JH118943.1	3927	18754	+
LNC_000157	XLOC_007822	JH118968.1	80409	100149	+
LNC_000158	XLOC_007822	JH118968.1	80409	100149	+
LNC_000159	XLOC_008008	chr1	8304357	8308294	+
LNC_000251	XLOC_013021	chr1	203729681	203732497	-
LNC_000250	XLOC_012988	chr1	200589521	200589946	-
LNC_000257	XLOC_013603	chr1	271837475	271840731	-
LNC_000256	XLOC_013461	chr1	257735297	257749133	-
LNC_000255	XLOC_013268	chr1	231609336	231615599	-
LNC_000254	XLOC_013268	chr1	231609336	231615576	-
LNC_001136	XLOC_065426	chr9	144634913	144642920	+
LNC_000970	XLOC_054371	chr6	151748440	151749446	+
LNC_000778	XLOC_041773	chr2	122516754	122522071	-
LNC_000971	XLOC_054392	chr6	152714761	152717349	+
LNC_000779	XLOC_041779	chr2	122538801	122559052	-
LNC_001133	XLOC_065357	chr9	141945691	141961468	+
LNC_000704	XLOC_035545	chr17	59800530	59860595	-
LNC_000904	XLOC_049092	chr4	113536683	113565709	-
LNC_001132	XLOC_065357	chr9	141945691	141961468	+
LNC_001081	XLOC_062469	chr8	32483483	32486336	-
LNC_000590	XLOC_028783	chr14	139570835	139571979	-
LNC_000121	XLOC_005775	GL896293.1	515	2508	+
LNC_000592	XLOC_028984	chr15	3500580	3520335	+
LNC_000593	XLOC_029005	chr15	8054205	8066812	+
LNC_000594	XLOC_029019	chr15	13577102	13803593	+
LNC_000595	XLOC_029241	chr15	38703819	38717552	+
LNC_000596	XLOC_029283	chr15	38852704	38854822	+
LNC_000120	XLOC_005747	GL896281.1	7390	9262	-
LNC_000598	XLOC_029363	chr15	44878995	45081453	+
LNC_000599	XLOC_029402	chr15	51732398	51750657	+
LNC_000611	XLOC_029536	chr15	59688141	59692089	+
LNC_000610	XLOC_029536	chr15	59651244	59709891	+
LNC_000617	XLOC_030045	chr15	111984702	111994668	+
LNC_000578	XLOC_028330	chr14	89271146	89273667	-
LNC_000615	XLOC_029864	chr15	89700812	89704512	+
LNC_000614	XLOC_029735	chr15	78164070	78166578	+
LNC_000752	XLOC_039787	chr2	2566911	2569898	-
LNC_000753	XLOC_039787	chr2	2566911	2572458	-
LNC_000750	XLOC_039524	chr2	148035266	148037858	+
LNC_000579	XLOC_028489	chr14	108498384	108506964	-
LNC_000756	XLOC_040300	chr2	23558857	23579002	-
LNC_000757	XLOC_040300	chr2	23564180	23568967	-
LNC_000754	XLOC_039915	chr2	5926571	5934213	-
LNC_000755	XLOC_039915	chr2	5926571	5934218	-
LNC_000758	XLOC_040310	chr2	26711031	26715991	-
LNC_000702	XLOC_035520	chr17	58280654	58283655	-
LNC_001139	XLOC_065442	chr9	146295891	146299314	+
LNC_001028	XLOC_058396	chr7	98110399	98114310	+
LNC_000024	XLOC_001073	GL893064.1	18298	25408	-
LNC_000025	XLOC_001459	GL893271.1	5369	9532	-
LNC_000026	XLOC_001502	GL893310.2	124671	131226	-
LNC_000027	XLOC_001564	GL893348.1	38324	39020	-
LNC_000020	XLOC_000834	GL892906.2	2456	20432	+
LNC_000021	XLOC_000961	GL892961.2	30393	34368	-
LNC_000022	XLOC_000995	GL893011.1	62038	64312	+
LNC_000023	XLOC_001028	GL893033.1	11624	13596	+
LNC_000028	XLOC_001591	GL893376.1	14162	17275	+
LNC_000029	XLOC_001749	GL893500.1	33479	35944	-
LNC_000129	XLOC_006209	GL896427.1	736	3616	-
LNC_001070	XLOC_061980	chr8	141584072	141585421	+
LNC_000128	XLOC_006209	GL896427.1	736	2325	-
LNC_001083	XLOC_062724	chr8	67609092	67647839	-
LNC_000570	XLOC_028277	chr14	88910615	88913394	-
LNC_000571	XLOC_028286	chr14	89087088	89306841	-
LNC_000178	XLOC_008808	chr1	94344680	94369861	+
LNC_000179	XLOC_008862	chr1	103397237	103404788	+
LNC_000253	XLOC_013204	chr1	223889673	223891616	-
LNC_000420	XLOC_020064	chr12	49860723	49862563	-
LNC_001071	XLOC_061985	chr8	141597551	141631229	+
LNC_000509	XLOC_025081	chr13	183463121	183487885	-
LNC_000421	XLOC_020267	chr12	57569415	57573476	-
LNC_000507	XLOC_024948	chr13	168007784	168041755	-
LNC_000506	XLOC_024893	chr13	166143520	166146396	-
LNC_000505	XLOC_024725	chr13	144473980	144479089	-
LNC_000504	XLOC_024709	chr13	143405162	143408385	-
LNC_000503	XLOC_024709	chr13	143405162	143408375	-
LNC_000502	XLOC_024709	chr13	143405162	143408359	-
LNC_000501	XLOC_024670	chr13	140593665	140623348	-
LNC_000500	XLOC_024670	chr13	140593665	140601491	-
LNC_001056	XLOC_061007	chr8	21123562	21126061	+
LNC_001057	XLOC_061054	chr8	31291840	31294703	+
LNC_001054	XLOC_060867	chr8	3461289	3471973	+
LNC_001055	XLOC_060919	chr8	10052143	10053518	+
LNC_001052	XLOC_060515	chr7	119451513	119453280	-
LNC_001053	XLOC_060515	chr7	119451513	119453304	-
LNC_001050	XLOC_060361	chr7	105515720	105541500	-
LNC_001051	XLOC_060458	chr7	110382394	110390439	-
LNC_000252	XLOC_013139	chr1	216688066	216695568	-
LNC_001058	XLOC_061072	chr8	32549713	32553714	+
LNC_001059	XLOC_061098	chr8	33855310	33878581	+
LNC_001023	XLOC_058012	chr7	72148131	72163583	+
LNC_001085	XLOC_062945	chr8	80507537	80513620	-
LNC_000170	XLOC_008618	chr1	80795879	80799186	+
LNC_000171	XLOC_008621	chr1	81215971	81220604	+
LNC_000846	XLOC_046007	chr4	2498683	2501536	+
LNC_000847	XLOC_046109	chr4	12531806	12554226	+
LNC_000844	XLOC_046007	chr4	2495159	2501536	+
LNC_000845	XLOC_046007	chr4	2498683	2501536	+
LNC_000842	XLOC_045917	chr3	144739690	144743034	-
LNC_000843	XLOC_045988	chr4	1794911	1797669	+
LNC_000840	XLOC_045778	chr3	125718074	125726432	-
LNC_000841	XLOC_045802	chr3	127500883	127542492	-
LNC_000921	XLOC_050386	chr5	66659013	66661805	+
LNC_000920	XLOC_050205	chr5	51251868	51258609	+
LNC_000923	XLOC_050410	chr5	68641775	68642933	+
LNC_000922	XLOC_050400	chr5	67994628	67996686	+
LNC_000925	XLOC_050582	chr5	82647305	82649171	+
LNC_000924	XLOC_050418	chr5	69481849	69487400	+
LNC_000848	XLOC_046116	chr4	12783947	12793515	+
LNC_000849	XLOC_046120	chr4	13231728	13242980	+
LNC_000378	XLOC_017828	chr12	5219873	5223406	+
LNC_000379	XLOC_017828	chr12	5219901	5226111	+
LNC_001084	XLOC_062778	chr8	71782253	71804971	-
LNC_000988	XLOC_055602	chr6	62359439	62363641	-
LNC_001135	XLOC_065407	chr9	143949788	143953683	+
LNC_001138	XLOC_065442	chr9	146295682	146299314	+
LNC_000370	XLOC_017529	chr11	66475017	66483744	-
LNC_000371	XLOC_017529	chr11	66475017	66483750	-
LNC_000372	XLOC_017541	chr11	69053912	69056816	-
LNC_000373	XLOC_017541	chr11	69054548	69056840	-
LNC_000374	XLOC_017665	chr11	84492467	84493906	-
LNC_000375	XLOC_017777	chr12	2598881	2601162	+
LNC_000376	XLOC_017798	chr12	3931542	3937649	+
LNC_000377	XLOC_017824	chr12	5112704	5116240	+
LNC_000473	XLOC_023054	chr13	23768749	23770082	-
LNC_000472	XLOC_022871	chr13	218125175	218128491	+
LNC_000471	XLOC_022871	chr13	218123782	218128491	+
LNC_000470	XLOC_022871	chr13	218118500	218128491	+
LNC_000477	XLOC_023222	chr13	34400427	34404357	-
LNC_000476	XLOC_023222	chr13	34400427	34404297	-
LNC_000475	XLOC_023194	chr13	33239267	33243868	-
LNC_000474	XLOC_023104	chr13	27667887	27674962	-
LNC_000572	XLOC_028286	chr14	89102619	89306863	-
LNC_000573	XLOC_028286	chr14	89102619	89306868	-
LNC_000479	XLOC_023316	chr13	37411652	37415751	-
LNC_000478	XLOC_023255	chr13	35071279	35074287	-
LNC_000576	XLOC_028286	chr14	89275494	89306863	-
LNC_000577	XLOC_028327	chr14	89203673	89210691	-
LNC_000574	XLOC_028286	chr14	89223320	89306863	-
LNC_000575	XLOC_028286	chr14	89275494	89306863	-
LNC_001012	XLOC_057243	chr7	23166196	23171957	+
LNC_001134	XLOC_065407	chr9	143945297	143953683	+
LNC_000982	XLOC_055016	chr6	40510037	40514400	-
LNC_000981	XLOC_055016	chr6	40478795	40514400	-
