# Supplementary material for: Comprehensive Genomic Characterization Analysis of lncRNAs in Cells With Porcine Delta Coronavirus Infection
Source: Front Microbiol. 2020 Jan 28;10:3036. doi: 10.3389/fmicb.2019.03036 (PMC6999024; doi:10.3389/fmicb.2019.03036)
Supplement: Supplementary file 3 [file Table_3.xlsx]

## Sheet: Sheet1
Table S3. LncRNA-protein-coding genes pairs for whole transcriptome-wide co-located taget genes prediction
Chromosome	lncRNA_ID	lncRNA_Gene_ID	lncRNA_Status	lncRNA_Start	lncRNA_End	lncRNA_Strand	mRNA_ID	mRNA_Gene_Id	mRNA_Gene_Symbol	mRNA_Start	mRNA_End	mRNA_Strand	Distance
chr4	ALDBSSCT0000007483	ALDBSSCG0000004537	Annotated_lncRNA	21883404	21888554	+	ENSSSCT00000006592	ENSSSCG00000006008	--	21861054	21861897	-	21506
chr17	ALDBSSCT0000005422	ALDBSSCG0000003281	Annotated_lncRNA	69072961	69075017	-	ENSSSCT00000022675	ENSSSCG00000025784	CDH4	68895866	68979179	+	93781
chr17	ALDBSSCT0000005422	ALDBSSCG0000003281	Annotated_lncRNA	69072961	69075017	-	ENSSSCT00000026530	ENSSSCG00000021825	RPS21	69172955	69173861	+	97937
chr17	ALDBSSCT0000005422	ALDBSSCG0000003281	Annotated_lncRNA	69072961	69075017	-	ENSSSCT00000028398	ENSSSCG00000026052	LSM14B	69083024	69090021	-	8006
chr17	ALDBSSCT0000005422	ALDBSSCG0000003281	Annotated_lncRNA	69072961	69075017	-	ENSSSCT00000024716	ENSSSCG00000024694	TAF4	68993803	69054750	-	18210
chr17	ALDBSSCT0000005422	ALDBSSCG0000003281	Annotated_lncRNA	69072961	69075017	-	ENSSSCT00000027440	ENSSSCG00000028820	--	69093361	69105452	+	18343
chr17	ALDBSSCT0000005422	ALDBSSCG0000003281	Annotated_lncRNA	69072961	69075017	-	ENSSSCT00000031262	ENSSSCG00000024694	TAF4	69010095	69054750	-	18210
chr17	ALDBSSCT0000005422	ALDBSSCG0000003281	Annotated_lncRNA	69072961	69075017	-	ENSSSCT00000008272	ENSSSCG00000007540	CABLES2	69173975	69187538	-	98957
chr17	ALDBSSCT0000005422	ALDBSSCG0000003281	Annotated_lncRNA	69072961	69075017	-	ENSSSCT00000025728	ENSSSCG00000030630	PSMA7	69075553	69079393	+	535
chr1	LNC_000217	XLOC_011131	Novel_lncRNA	3712772	3716296	-	ENSSSCT00000004447	ENSSSCG00000004022	RPS6KA2	3575169	3662188	+	50583
chr1	LNC_000217	XLOC_011131	Novel_lncRNA	3712772	3716296	-	ENSSSCT00000004446	ENSSSCG00000004021	PRR18	3739374	3741687	+	23077
chr1	LNC_000217	XLOC_011131	Novel_lncRNA	3712772	3716296	-	ENSSSCT00000004445	ENSSSCG00000004020	SFT2D1	3716401	3734041	+	104
chr1	LNC_000216	XLOC_011098	Novel_lncRNA	314024195	314028981	+	ENSSSCT00000006434	ENSSSCG00000005855	EXD3	314032464	314078885	+	3482
chr1	LNC_000216	XLOC_011098	Novel_lncRNA	314024195	314028981	+	ENSSSCT00000006431	ENSSSCG00000005852	ENTPD8	314009381	314012067	+	12127
chr1	LNC_000216	XLOC_011098	Novel_lncRNA	314024195	314028981	+	ENSSSCT00000006432	ENSSSCG00000005853	NOXA1	314012835	314022112	-	2082
chr1	LNC_000216	XLOC_011098	Novel_lncRNA	314024195	314028981	+	ENSSSCT00000006423	ENSSSCG00000005844	NRARP	314083939	314084283	+	54957
chr1	LNC_000216	XLOC_011098	Novel_lncRNA	314024195	314028981	+	ENSSSCT00000006420	ENSSSCG00000005841	--	313920658	313928723	-	95471
chr1	LNC_000216	XLOC_011098	Novel_lncRNA	314024195	314028981	+	ENSSSCT00000006426	ENSSSCG00000005847	C9orf173	314127869	314129744	-	98887
chr1	LNC_000216	XLOC_011098	Novel_lncRNA	314024195	314028981	+	ENSSSCT00000006425	ENSSSCG00000005846	NELFB	314116618	314126037	-	87636
chr1	LNC_000216	XLOC_011098	Novel_lncRNA	314024195	314028981	+	ENSSSCT00000006424	ENSSSCG00000005845	TOR4A	314112197	314114510	-	83215
chr1	LNC_000215	XLOC_011090	Novel_lncRNA	313908313	313914477	+	ENSSSCT00000006420	ENSSSCG00000005841	--	313920658	313928723	-	6180
chr1	LNC_000215	XLOC_011090	Novel_lncRNA	313908313	313914477	+	ENSSSCT00000006432	ENSSSCG00000005853	NOXA1	314012835	314022112	-	98357
chr1	LNC_000215	XLOC_011090	Novel_lncRNA	313908313	313914477	+	ENSSSCT00000028932	ENSSSCG00000021963	LCN8	313824088	313826954	+	81358
chr1	LNC_000215	XLOC_011090	Novel_lncRNA	313908313	313914477	+	ENSSSCT00000006403	ENSSSCG00000005826	PHPT1	313819454	313820674	-	87638
chr1	LNC_000215	XLOC_011090	Novel_lncRNA	313908313	313914477	+	ENSSSCT00000006413	ENSSSCG00000005834	--	313829284	313830773	+	77539
chr1	LNC_000215	XLOC_011090	Novel_lncRNA	313908313	313914477	+	ENSSSCT00000006410	ENSSSCG00000005832	MAMDC4	313809243	313817969	-	90343
chr1	LNC_000215	XLOC_011090	Novel_lncRNA	313908313	313914477	+	ENSSSCT00000006411	ENSSSCG00000005833	EDF1	313804888	313808752	+	99560
chr1	LNC_000215	XLOC_011090	Novel_lncRNA	313908313	313914477	+	ENSSSCT00000006416	ENSSSCG00000005837	FAM69B	313854923	313859160	-	49152
chr1	LNC_000215	XLOC_011090	Novel_lncRNA	313908313	313914477	+	ENSSSCT00000006431	ENSSSCG00000005852	ENTPD8	314009381	314012067	+	94903
chr1	LNC_000215	XLOC_011090	Novel_lncRNA	313908313	313914477	+	ENSSSCT00000006414	ENSSSCG00000005835	--	313836144	313839430	+	68882
chr1	LNC_000215	XLOC_011090	Novel_lncRNA	313908313	313914477	+	ENSSSCT00000006415	ENSSSCG00000005836	LCN10	313840793	313843733	+	64579
chr1	LNC_000215	XLOC_011090	Novel_lncRNA	313908313	313914477	+	ENSSSCT00000006422	ENSSSCG00000005843	LCN15	313868763	313870923	-	37389
chr1	LNC_000215	XLOC_011090	Novel_lncRNA	313908313	313914477	+	ENSSSCT00000006421	ENSSSCG00000005842	TMEM141	313876995	313878962	+	29350
chr1	LNC_000215	XLOC_011090	Novel_lncRNA	313908313	313914477	+	ENSSSCT00000006408	ENSSSCG00000005830	CCDC183	313881749	313890301	+	18011
chr1	LNC_000215	XLOC_011090	Novel_lncRNA	313908313	313914477	+	ENSSSCT00000030391	ENSSSCG00000005836	LCN10	313840772	313843733	+	64579
chr1	LNC_000214	XLOC_011090	Novel_lncRNA	313908313	313914477	+	ENSSSCT00000006420	ENSSSCG00000005841	--	313920658	313928723	-	6180
chr1	LNC_000214	XLOC_011090	Novel_lncRNA	313908313	313914477	+	ENSSSCT00000006432	ENSSSCG00000005853	NOXA1	314012835	314022112	-	98357
chr1	LNC_000214	XLOC_011090	Novel_lncRNA	313908313	313914477	+	ENSSSCT00000028932	ENSSSCG00000021963	LCN8	313824088	313826954	+	81358
chr1	LNC_000214	XLOC_011090	Novel_lncRNA	313908313	313914477	+	ENSSSCT00000006403	ENSSSCG00000005826	PHPT1	313819454	313820674	-	87638
chr1	LNC_000214	XLOC_011090	Novel_lncRNA	313908313	313914477	+	ENSSSCT00000006413	ENSSSCG00000005834	--	313829284	313830773	+	77539
chr1	LNC_000214	XLOC_011090	Novel_lncRNA	313908313	313914477	+	ENSSSCT00000006410	ENSSSCG00000005832	MAMDC4	313809243	313817969	-	90343
chr1	LNC_000214	XLOC_011090	Novel_lncRNA	313908313	313914477	+	ENSSSCT00000006411	ENSSSCG00000005833	EDF1	313804888	313808752	+	99560
chr1	LNC_000214	XLOC_011090	Novel_lncRNA	313908313	313914477	+	ENSSSCT00000006416	ENSSSCG00000005837	FAM69B	313854923	313859160	-	49152
chr1	LNC_000214	XLOC_011090	Novel_lncRNA	313908313	313914477	+	ENSSSCT00000006431	ENSSSCG00000005852	ENTPD8	314009381	314012067	+	94903
chr1	LNC_000214	XLOC_011090	Novel_lncRNA	313908313	313914477	+	ENSSSCT00000006414	ENSSSCG00000005835	--	313836144	313839430	+	68882
chr1	LNC_000214	XLOC_011090	Novel_lncRNA	313908313	313914477	+	ENSSSCT00000006415	ENSSSCG00000005836	LCN10	313840793	313843733	+	64579
chr1	LNC_000214	XLOC_011090	Novel_lncRNA	313908313	313914477	+	ENSSSCT00000006422	ENSSSCG00000005843	LCN15	313868763	313870923	-	37389
chr1	LNC_000214	XLOC_011090	Novel_lncRNA	313908313	313914477	+	ENSSSCT00000006421	ENSSSCG00000005842	TMEM141	313876995	313878962	+	29350
chr1	LNC_000214	XLOC_011090	Novel_lncRNA	313908313	313914477	+	ENSSSCT00000006408	ENSSSCG00000005830	CCDC183	313881749	313890301	+	18011
chr1	LNC_000214	XLOC_011090	Novel_lncRNA	313908313	313914477	+	ENSSSCT00000030391	ENSSSCG00000005836	LCN10	313840772	313843733	+	64579
chr1	LNC_000213	XLOC_011090	Novel_lncRNA	313906760	313914477	+	ENSSSCT00000006420	ENSSSCG00000005841	--	313920658	313928723	-	6180
chr1	LNC_000213	XLOC_011090	Novel_lncRNA	313906760	313914477	+	ENSSSCT00000006432	ENSSSCG00000005853	NOXA1	314012835	314022112	-	98357
chr1	LNC_000213	XLOC_011090	Novel_lncRNA	313906760	313914477	+	ENSSSCT00000028932	ENSSSCG00000021963	LCN8	313824088	313826954	+	79805
chr1	LNC_000213	XLOC_011090	Novel_lncRNA	313906760	313914477	+	ENSSSCT00000006403	ENSSSCG00000005826	PHPT1	313819454	313820674	-	86085
chr1	LNC_000213	XLOC_011090	Novel_lncRNA	313906760	313914477	+	ENSSSCT00000006413	ENSSSCG00000005834	--	313829284	313830773	+	75986
chr1	LNC_000213	XLOC_011090	Novel_lncRNA	313906760	313914477	+	ENSSSCT00000006410	ENSSSCG00000005832	MAMDC4	313809243	313817969	-	88790
chr1	LNC_000213	XLOC_011090	Novel_lncRNA	313906760	313914477	+	ENSSSCT00000006411	ENSSSCG00000005833	EDF1	313804888	313808752	+	98007
chr1	LNC_000213	XLOC_011090	Novel_lncRNA	313906760	313914477	+	ENSSSCT00000006416	ENSSSCG00000005837	FAM69B	313854923	313859160	-	47599
chr1	LNC_000213	XLOC_011090	Novel_lncRNA	313906760	313914477	+	ENSSSCT00000006431	ENSSSCG00000005852	ENTPD8	314009381	314012067	+	94903
chr1	LNC_000213	XLOC_011090	Novel_lncRNA	313906760	313914477	+	ENSSSCT00000006414	ENSSSCG00000005835	--	313836144	313839430	+	67329
chr1	LNC_000213	XLOC_011090	Novel_lncRNA	313906760	313914477	+	ENSSSCT00000006415	ENSSSCG00000005836	LCN10	313840793	313843733	+	63026
chr1	LNC_000213	XLOC_011090	Novel_lncRNA	313906760	313914477	+	ENSSSCT00000006422	ENSSSCG00000005843	LCN15	313868763	313870923	-	35836
chr1	LNC_000213	XLOC_011090	Novel_lncRNA	313906760	313914477	+	ENSSSCT00000006421	ENSSSCG00000005842	TMEM141	313876995	313878962	+	27797
chr1	LNC_000213	XLOC_011090	Novel_lncRNA	313906760	313914477	+	ENSSSCT00000006408	ENSSSCG00000005830	CCDC183	313881749	313890301	+	16458
chr1	LNC_000213	XLOC_011090	Novel_lncRNA	313906760	313914477	+	ENSSSCT00000030391	ENSSSCG00000005836	LCN10	313840772	313843733	+	63026
chr1	LNC_000212	XLOC_011077	Novel_lncRNA	313792646	313794597	+	ENSSSCT00000034674	ENSSSCG00000005838	TRAF2	313772763	313778162	-	14483
chr1	LNC_000212	XLOC_011077	Novel_lncRNA	313792646	313794597	+	ENSSSCT00000006414	ENSSSCG00000005835	--	313836144	313839430	+	41546
chr1	LNC_000212	XLOC_011077	Novel_lncRNA	313792646	313794597	+	ENSSSCT00000028932	ENSSSCG00000021963	LCN8	313824088	313826954	+	29490
chr1	LNC_000212	XLOC_011077	Novel_lncRNA	313792646	313794597	+	ENSSSCT00000006421	ENSSSCG00000005842	TMEM141	313876995	313878962	+	82397
chr1	LNC_000212	XLOC_011077	Novel_lncRNA	313792646	313794597	+	ENSSSCT00000006415	ENSSSCG00000005836	LCN10	313840793	313843733	+	46195
chr1	LNC_000212	XLOC_011077	Novel_lncRNA	313792646	313794597	+	ENSSSCT00000006408	ENSSSCG00000005830	CCDC183	313881749	313890301	+	87151
chr1	LNC_000212	XLOC_011077	Novel_lncRNA	313792646	313794597	+	ENSSSCT00000006403	ENSSSCG00000005826	PHPT1	313819454	313820674	-	24856
chr1	LNC_000212	XLOC_011077	Novel_lncRNA	313792646	313794597	+	ENSSSCT00000006413	ENSSSCG00000005834	--	313829284	313830773	+	34686
chr1	LNC_000212	XLOC_011077	Novel_lncRNA	313792646	313794597	+	ENSSSCT00000006410	ENSSSCG00000005832	MAMDC4	313809243	313817969	-	14645
chr1	LNC_000212	XLOC_011077	Novel_lncRNA	313792646	313794597	+	ENSSSCT00000006411	ENSSSCG00000005833	EDF1	313804888	313808752	+	10290
chr1	LNC_000212	XLOC_011077	Novel_lncRNA	313792646	313794597	+	ENSSSCT00000006416	ENSSSCG00000005837	FAM69B	313854923	313859160	-	60325
chr1	LNC_000212	XLOC_011077	Novel_lncRNA	313792646	313794597	+	ENSSSCT00000006417	ENSSSCG00000005838	TRAF2	313771803	313782852	-	9793
chr1	LNC_000212	XLOC_011077	Novel_lncRNA	313792646	313794597	+	ENSSSCT00000006407	ENSSSCG00000005829	AGPAT2	313737208	313740538	-	52107
chr1	LNC_000212	XLOC_011077	Novel_lncRNA	313792646	313794597	+	ENSSSCT00000006406	ENSSSCG00000005828	EGFL7	313727477	313737435	+	55210
chr1	LNC_000212	XLOC_011077	Novel_lncRNA	313792646	313794597	+	ENSSSCT00000006409	ENSSSCG00000005831	LCN12	313750159	313753361	-	39284
chr1	LNC_000212	XLOC_011077	Novel_lncRNA	313792646	313794597	+	ENSSSCT00000006422	ENSSSCG00000005843	LCN15	313868763	313870923	-	74165
chr1	LNC_000212	XLOC_011077	Novel_lncRNA	313792646	313794597	+	ENSSSCT00000006418	ENSSSCG00000005839	FBXW5	313760868	313763290	+	29355
chr1	LNC_000212	XLOC_011077	Novel_lncRNA	313792646	313794597	+	ENSSSCT00000006419	ENSSSCG00000005840	C8G	313757727	313759194	-	33451
chr1	LNC_000212	XLOC_011077	Novel_lncRNA	313792646	313794597	+	ENSSSCT00000030391	ENSSSCG00000005836	LCN10	313840772	313843733	+	46174
chr1	LNC_000211	XLOC_011077	Novel_lncRNA	313792495	313794597	+	ENSSSCT00000034674	ENSSSCG00000005838	TRAF2	313772763	313778162	-	14332
chr1	LNC_000211	XLOC_011077	Novel_lncRNA	313792495	313794597	+	ENSSSCT00000006414	ENSSSCG00000005835	--	313836144	313839430	+	41546
chr1	LNC_000211	XLOC_011077	Novel_lncRNA	313792495	313794597	+	ENSSSCT00000028932	ENSSSCG00000021963	LCN8	313824088	313826954	+	29490
chr1	LNC_000211	XLOC_011077	Novel_lncRNA	313792495	313794597	+	ENSSSCT00000006421	ENSSSCG00000005842	TMEM141	313876995	313878962	+	82397
chr1	LNC_000211	XLOC_011077	Novel_lncRNA	313792495	313794597	+	ENSSSCT00000006415	ENSSSCG00000005836	LCN10	313840793	313843733	+	46195
chr1	LNC_000211	XLOC_011077	Novel_lncRNA	313792495	313794597	+	ENSSSCT00000006408	ENSSSCG00000005830	CCDC183	313881749	313890301	+	87151
chr1	LNC_000211	XLOC_011077	Novel_lncRNA	313792495	313794597	+	ENSSSCT00000006403	ENSSSCG00000005826	PHPT1	313819454	313820674	-	24856
chr1	LNC_000211	XLOC_011077	Novel_lncRNA	313792495	313794597	+	ENSSSCT00000006413	ENSSSCG00000005834	--	313829284	313830773	+	34686
chr1	LNC_000211	XLOC_011077	Novel_lncRNA	313792495	313794597	+	ENSSSCT00000006410	ENSSSCG00000005832	MAMDC4	313809243	313817969	-	14645
chr1	LNC_000211	XLOC_011077	Novel_lncRNA	313792495	313794597	+	ENSSSCT00000006411	ENSSSCG00000005833	EDF1	313804888	313808752	+	10290
chr1	LNC_000211	XLOC_011077	Novel_lncRNA	313792495	313794597	+	ENSSSCT00000006416	ENSSSCG00000005837	FAM69B	313854923	313859160	-	60325
chr1	LNC_000211	XLOC_011077	Novel_lncRNA	313792495	313794597	+	ENSSSCT00000006417	ENSSSCG00000005838	TRAF2	313771803	313782852	-	9642
chr1	LNC_000211	XLOC_011077	Novel_lncRNA	313792495	313794597	+	ENSSSCT00000006407	ENSSSCG00000005829	AGPAT2	313737208	313740538	-	51956
chr1	LNC_000211	XLOC_011077	Novel_lncRNA	313792495	313794597	+	ENSSSCT00000006406	ENSSSCG00000005828	EGFL7	313727477	313737435	+	55059
chr1	LNC_000211	XLOC_011077	Novel_lncRNA	313792495	313794597	+	ENSSSCT00000006409	ENSSSCG00000005831	LCN12	313750159	313753361	-	39133
chr1	LNC_000211	XLOC_011077	Novel_lncRNA	313792495	313794597	+	ENSSSCT00000006422	ENSSSCG00000005843	LCN15	313868763	313870923	-	74165
chr1	LNC_000211	XLOC_011077	Novel_lncRNA	313792495	313794597	+	ENSSSCT00000006418	ENSSSCG00000005839	FBXW5	313760868	313763290	+	29204
chr1	LNC_000211	XLOC_011077	Novel_lncRNA	313792495	313794597	+	ENSSSCT00000006419	ENSSSCG00000005840	C8G	313757727	313759194	-	33300
chr1	LNC_000211	XLOC_011077	Novel_lncRNA	313792495	313794597	+	ENSSSCT00000030391	ENSSSCG00000005836	LCN10	313840772	313843733	+	46174
chr1	LNC_000210	XLOC_011031	Novel_lncRNA	310241015	310241641	+	ENSSSCT00000029502	ENSSSCG00000027727	KCNG2	310224676	310225371	-	15643
chr1	LNC_000210	XLOC_011031	Novel_lncRNA	310241015	310241641	+	ENSSSCT00000006356	ENSSSCG00000005780	--	310303344	310328195	-	61702
chr1	LNC_000210	XLOC_011031	Novel_lncRNA	310241015	310241641	+	ENSSSCT00000006355	ENSSSCG00000005779	--	310285335	310298629	+	43693
chr1	LNC_000210	XLOC_011031	Novel_lncRNA	310241015	310241641	+	ENSSSCT00000006354	ENSSSCG00000005778	HSBP1L1	310143358	310155267	-	85747
chr1	LNC_000210	XLOC_011031	Novel_lncRNA	310241015	310241641	+	ENSSSCT00000026460	ENSSSCG00000023171	--	310163333	310221475	+	19539
chr10	ALDBSSCT0000001124	ALDBSSCG0000000697	Annotated_lncRNA	11930984	11931694	+	ENSSSCT00000026014	ENSSSCG00000027748	--	11933317	11968657	-	1622
chr10	ALDBSSCT0000001124	ALDBSSCG0000000697	Annotated_lncRNA	11930984	11931694	+	ENSSSCT00000011842	ENSSSCG00000010824	RAB3GAP2	11838697	11930420	+	563
chr16	ALDBSSCT0000004957	ALDBSSCG0000003000	Annotated_lncRNA	42881401	42882711	-	ENSSSCT00000025662	ENSSSCG00000027763	NDUFAF2	42832716	42874957	+	6443
chr16	ALDBSSCT0000004957	ALDBSSCG0000003000	Annotated_lncRNA	42881401	42882711	-	ENSSSCT00000018443	ENSSSCG00000016935	SMIM15	42880067	42880291	-	1109
chr1	LNC_000219	XLOC_011194	Novel_lncRNA	9989888	9994250	-	ENSSSCT00000004483	ENSSSCG00000004055	RSPH3	10077340	10149319	+	83089
chr1	LNC_000219	XLOC_011194	Novel_lncRNA	9989888	9994250	-	ENSSSCT00000004482	ENSSSCG00000004054	--	10057398	10059792	+	63147
chr1	LNC_000219	XLOC_011194	Novel_lncRNA	9989888	9994250	-	ENSSSCT00000004481	ENSSSCG00000004053	TAGAP	10042142	10052624	+	47891
chr1	LNC_000219	XLOC_011194	Novel_lncRNA	9989888	9994250	-	ENSSSCT00000004480	ENSSSCG00000004052	FNDC1	9838859	9914150	-	75737
chr1	LNC_000218	XLOC_011194	Novel_lncRNA	9989888	9994250	-	ENSSSCT00000004483	ENSSSCG00000004055	RSPH3	10077340	10149319	+	83089
chr1	LNC_000218	XLOC_011194	Novel_lncRNA	9989888	9994250	-	ENSSSCT00000004482	ENSSSCG00000004054	--	10057398	10059792	+	63147
chr1	LNC_000218	XLOC_011194	Novel_lncRNA	9989888	9994250	-	ENSSSCT00000004481	ENSSSCG00000004053	TAGAP	10042142	10052624	+	47891
chr1	LNC_000218	XLOC_011194	Novel_lncRNA	9989888	9994250	-	ENSSSCT00000004480	ENSSSCG00000004052	FNDC1	9838859	9914150	-	75737
chrX	LNC_001188	XLOC_069356	Novel_lncRNA	143994386	144019236	-	ENSSSCT00000014026	ENSSSCG00000012832	MXRA5	143912804	143940427	-	53958
chrX	LNC_001188	XLOC_069356	Novel_lncRNA	143994386	144019236	-	ENSSSCT00000014027	ENSSSCG00000012832	MXRA5	143912804	143940427	-	53958
chrX	LNC_001189	XLOC_069356	Novel_lncRNA	143994386	144024518	-	ENSSSCT00000014026	ENSSSCG00000012832	MXRA5	143912804	143940427	-	53958
chrX	LNC_001189	XLOC_069356	Novel_lncRNA	143994386	144024518	-	ENSSSCT00000014027	ENSSSCG00000012832	MXRA5	143912804	143940427	-	53958
chrX	LNC_001180	XLOC_068917	Novel_lncRNA	80953853	81084844	-	ENSSSCT00000013634	ENSSSCG00000012467	KLHL4	80884837	81001424	+	-47572
chrX	LNC_001181	XLOC_069048	Novel_lncRNA	98227124	98233366	-	ENSSSCT00000035058	ENSSSCG00000012532	TCEAL1	98307840	98309824	+	74473
chrX	LNC_001181	XLOC_069048	Novel_lncRNA	98227124	98233366	-	ENSSSCT00000033893	ENSSSCG00000012531	CH242-51F15.2	98276834	98278747	+	43467
chrX	LNC_001181	XLOC_069048	Novel_lncRNA	98227124	98233366	-	ENSSSCT00000013700	ENSSSCG00000012531	CH242-51F15.2	98277951	98278553	+	44584
chrX	LNC_001181	XLOC_069048	Novel_lncRNA	98227124	98233366	-	ENSSSCT00000013701	ENSSSCG00000012532	TCEAL1	98308798	98309277	+	75431
chrX	LNC_001181	XLOC_069048	Novel_lncRNA	98227124	98233366	-	ENSSSCT00000034136	ENSSSCG00000012530	TCEAL2	98264078	98265842	+	30711
chrX	LNC_001181	XLOC_069048	Novel_lncRNA	98227124	98233366	-	ENSSSCT00000013699	ENSSSCG00000012530	TCEAL2	98264043	98266169	+	30676
chrX	LNC_001181	XLOC_069048	Novel_lncRNA	98227124	98233366	-	ENSSSCT00000036371	ENSSSCG00000012532	TCEAL1	98307974	98309137	+	74607
chrX	LNC_001181	XLOC_069048	Novel_lncRNA	98227124	98233366	-	ENSSSCT00000035753	ENSSSCG00000012532	TCEAL1	98307824	98309488	+	74457
chrX	LNC_001182	XLOC_069192	Novel_lncRNA	123380536	123384305	-	ENSSSCT00000027121	ENSSSCG00000026535	--	123356204	123364688	+	15847
chrX	LNC_001182	XLOC_069192	Novel_lncRNA	123380536	123384305	-	ENSSSCT00000031328	ENSSSCG00000026535	--	123357144	123364688	+	15847
chrX	LNC_001183	XLOC_069356	Novel_lncRNA	143966449	143993898	-	ENSSSCT00000014026	ENSSSCG00000012832	MXRA5	143912804	143940427	-	26021
chrX	LNC_001183	XLOC_069356	Novel_lncRNA	143966449	143993898	-	ENSSSCT00000014027	ENSSSCG00000012832	MXRA5	143912804	143940427	-	26021
chrX	LNC_001184	XLOC_069356	Novel_lncRNA	143986421	143993898	-	ENSSSCT00000014026	ENSSSCG00000012832	MXRA5	143912804	143940427	-	45993
chrX	LNC_001184	XLOC_069356	Novel_lncRNA	143986421	143993898	-	ENSSSCT00000014027	ENSSSCG00000012832	MXRA5	143912804	143940427	-	45993
chrX	LNC_001185	XLOC_069356	Novel_lncRNA	143994386	144006620	-	ENSSSCT00000014026	ENSSSCG00000012832	MXRA5	143912804	143940427	-	53958
chrX	LNC_001185	XLOC_069356	Novel_lncRNA	143994386	144006620	-	ENSSSCT00000014027	ENSSSCG00000012832	MXRA5	143912804	143940427	-	53958
chrX	LNC_001186	XLOC_069356	Novel_lncRNA	143994386	144011322	-	ENSSSCT00000014026	ENSSSCG00000012832	MXRA5	143912804	143940427	-	53958
chrX	LNC_001186	XLOC_069356	Novel_lncRNA	143994386	144011322	-	ENSSSCT00000014027	ENSSSCG00000012832	MXRA5	143912804	143940427	-	53958
chrX	LNC_001187	XLOC_069356	Novel_lncRNA	143994386	144018279	-	ENSSSCT00000014026	ENSSSCG00000012832	MXRA5	143912804	143940427	-	53958
chrX	LNC_001187	XLOC_069356	Novel_lncRNA	143994386	144018279	-	ENSSSCT00000014027	ENSSSCG00000012832	MXRA5	143912804	143940427	-	53958
chr18	ALDBSSCT0000005550	ALDBSSCG0000003359	Annotated_lncRNA	50120375	50138599	+	ENSSSCT00000018188	ENSSSCG00000016707	HOXA1	50110802	50112335	+	8039
chr18	ALDBSSCT0000005550	ALDBSSCG0000003359	Annotated_lncRNA	50120375	50138599	+	ENSSSCT00000030592	ENSSSCG00000016701	HOXA7	50050530	50053989	+	66385
chr18	ALDBSSCT0000005550	ALDBSSCG0000003359	Annotated_lncRNA	50120375	50138599	+	ENSSSCT00000028043	ENSSSCG00000021204	--	50027131	50035206	+	85168
chr18	ALDBSSCT0000005550	ALDBSSCG0000003359	Annotated_lncRNA	50120375	50138599	+	ENSSSCT00000018183	ENSSSCG00000016702	HOXA6	50059415	50061469	+	58905
chr18	ALDBSSCT0000005550	ALDBSSCG0000003359	Annotated_lncRNA	50120375	50138599	+	ENSSSCT00000018182	ENSSSCG00000016701	HOXA7	50050530	50052305	+	68069
chr18	ALDBSSCT0000005550	ALDBSSCG0000003359	Annotated_lncRNA	50120375	50138599	+	ENSSSCT00000018181	ENSSSCG00000016700	--	50041645	50043875	+	76499
chr18	ALDBSSCT0000005550	ALDBSSCG0000003359	Annotated_lncRNA	50120375	50138599	+	ENSSSCT00000018184	ENSSSCG00000016703	HOXA5	50062880	50065910	+	54464
chr18	ALDBSSCT0000005550	ALDBSSCG0000003359	Annotated_lncRNA	50120375	50138599	+	ENSSSCT00000018187	ENSSSCG00000016706	HOXA2	50104201	50106016	+	14358
chr18	ALDBSSCT0000005550	ALDBSSCG0000003359	Annotated_lncRNA	50120375	50138599	+	ENSSSCT00000018186	ENSSSCG00000016705	HOXA3	50096056	50099702	+	20672
chr18	ALDBSSCT0000005550	ALDBSSCG0000003359	Annotated_lncRNA	50120375	50138599	+	ENSSSCT00000018185	ENSSSCG00000016704	HOXA4	50076596	50078137	+	42237
chr18	ALDBSSCT0000005550	ALDBSSCG0000003359	Annotated_lncRNA	50120375	50138599	+	ENSSSCT00000018179	ENSSSCG00000016698	HOXA11	50021760	50025397	+	94977
chr18	ALDBSSCT0000005553	ALDBSSCG0000003361	Annotated_lncRNA	50987038	50991384	+	ENSSSCT00000027225	ENSSSCG00000026894	NFE2L3	50993767	51025144	-	2382
chr18	ALDBSSCT0000005553	ALDBSSCG0000003361	Annotated_lncRNA	50987038	50991384	+	ENSSSCT00000018192	ENSSSCG00000016711	CBX3	50968278	50979509	-	7528
GL896212.1	LNC_000109	XLOC_005486	Novel_lncRNA	213	1049	-	ENSSSCT00000028020	ENSSSCG00000026290	BBS12	4809	6953	-	3759
GL896212.1	LNC_000109	XLOC_005486	Novel_lncRNA	213	1049	-	ENSSSCT00000032571	ENSSSCG00000022223	--	14481	16696	+	13431
GL895957.1	LNC_000103	XLOC_005059	Novel_lncRNA	120976	123351	+	ENSSSCT00000022882	ENSSSCG00000029353	ZSCAN2	99051	118027	-	2948
GL895957.1	LNC_000103	XLOC_005059	Novel_lncRNA	120976	123351	+	ENSSSCT00000029910	ENSSSCG00000022451	WDR73	55604	68811	+	52164
GL895957.1	LNC_000103	XLOC_005059	Novel_lncRNA	120976	123351	+	ENSSSCT00000030819	ENSSSCG00000025679	NMB	51567	52360	+	68615
GL895957.1	LNC_000103	XLOC_005059	Novel_lncRNA	120976	123351	+	ENSSSCT00000030797	ENSSSCG00000029183	SEC11A	20981	41365	+	79610
chr1	ALDBSSCT0000000729	ALDBSSCG0000000435	Annotated_lncRNA	58615210	58650070	-	ENSSSCT00000004730	ENSSSCG00000004280	RIMS1	58326935	58584805	+	30404
GL896104.1	LNC_000106	XLOC_005269	Novel_lncRNA	4682	6723	-	ENSSSCT00000028168	ENSSSCG00000023109	GNL2	16467	39848	-	9743
GL896104.1	LNC_000106	XLOC_005269	Novel_lncRNA	4682	6723	-	ENSSSCT00000030775	ENSSSCG00000022979	DNALI1	7377	14758	+	653
GL895985.1	LNC_000104	XLOC_005118	Novel_lncRNA	6885	9094	-	ENSSSCT00000029895	ENSSSCG00000026124	TSTA3	10613	14317	+	1518
chr10	ALDBSSCT0000001128	ALDBSSCG0000000701	Annotated_lncRNA	14062764	14065076	+	ENSSSCT00000031842	ENSSSCG00000023289	GREM2	14103401	14103898	-	38324
chr10	ALDBSSCT0000001128	ALDBSSCG0000000701	Annotated_lncRNA	14062764	14065076	+	ENSSSCT00000011865	ENSSSCG00000010844	CHML	14057448	14059955	+	2808
chr10	ALDBSSCT0000001128	ALDBSSCG0000000701	Annotated_lncRNA	14062764	14065076	+	ENSSSCT00000011864	ENSSSCG00000010843	YWHAZ	14071143	14071848	-	6066
chr10	ALDBSSCT0000001128	ALDBSSCG0000000701	Annotated_lncRNA	14062764	14065076	+	ENSSSCT00000011863	ENSSSCG00000010842	--	14073173	14079400	-	8096
chr10	ALDBSSCT0000001128	ALDBSSCG0000000701	Annotated_lncRNA	14062764	14065076	+	ENSSSCT00000011858	ENSSSCG00000010839	--	14012392	14043574	-	19189
chr17	ALDBSSCT0000005132	ALDBSSCG0000003088	Annotated_lncRNA	16315809	16336824	+	ENSSSCT00000007669	ENSSSCG00000026090	--	16260942	16265124	-	50684
chr17	ALDBSSCT0000005132	ALDBSSCG0000003088	Annotated_lncRNA	16315809	16336824	+	ENSSSCT00000007706	ENSSSCG00000007037	--	16367438	16379437	-	30613
chr2	ALDBSSCT0000006047	ALDBSSCG0000003702	Annotated_lncRNA	142447471	142462284	+	ENSSSCT00000015629	ENSSSCG00000014305	SAR1B	142463692	142489104	-	1407
chr2	ALDBSSCT0000006047	ALDBSSCG0000003702	Annotated_lncRNA	142447471	142462284	+	ENSSSCT00000015628	ENSSSCG00000014304	SEC24A	142498900	142565796	+	36615
chr2	ALDBSSCT0000006047	ALDBSSCG0000003702	Annotated_lncRNA	142447471	142462284	+	ENSSSCT00000015625	ENSSSCG00000014302	CDKL3	142212363	142349006	-	98464
chr2	ALDBSSCT0000006047	ALDBSSCG0000003702	Annotated_lncRNA	142447471	142462284	+	ENSSSCT00000015626	ENSSSCG00000014303	JADE2	142398393	142446363	+	1107
chr2	ALDBSSCT0000006042	ALDBSSCG0000003698	Annotated_lncRNA	140104659	140113518	+	ENSSSCT00000015599	ENSSSCG00000014276	SLC22A5	140064534	140089511	+	15147
chr2	ALDBSSCT0000006042	ALDBSSCG0000003698	Annotated_lncRNA	140104659	140113518	+	ENSSSCT00000015598	ENSSSCG00000014275	SLC22A4	139999368	140042945	+	61713
chr2	ALDBSSCT0000006043	ALDBSSCG0000003699	Annotated_lncRNA	140258327	140267757	+	ENSSSCT00000015603	ENSSSCG00000014280	RAD50	140313725	140407470	+	45967
chr2	ALDBSSCT0000006043	ALDBSSCG0000003699	Annotated_lncRNA	140258327	140267757	+	ENSSSCT00000015601	ENSSSCG00000014278	IL5	140301708	140303645	-	33950
chr2	ALDBSSCT0000006043	ALDBSSCG0000003699	Annotated_lncRNA	140258327	140267757	+	ENSSSCT00000015600	ENSSSCG00000014277	IRF1	140229794	140252687	-	5639
chr2	ALDBSSCT0000006041	ALDBSSCG0000003697	Annotated_lncRNA	140090714	140094314	+	ENSSSCT00000015599	ENSSSCG00000014276	SLC22A5	140064534	140089511	+	1202
chr2	ALDBSSCT0000006041	ALDBSSCG0000003697	Annotated_lncRNA	140090714	140094314	+	ENSSSCT00000015598	ENSSSCG00000014275	SLC22A4	139999368	140042945	+	47768
chr17	ALDBSSCT0000005130	ALDBSSCG0000003087	Annotated_lncRNA	14918576	14933366	+	ENSSSCT00000024298	ENSSSCG00000023504	--	14843106	14859601	+	58974
chr17	ALDBSSCT0000005130	ALDBSSCG0000003087	Annotated_lncRNA	14918576	14933366	+	ENSSSCT00000026527	ENSSSCG00000026466	-	14814401	14825321	-	93254
chr17	ALDBSSCT0000005130	ALDBSSCG0000003087	Annotated_lncRNA	14918576	14933366	+	ENSSSCT00000031721	ENSSSCG00000025844	--	14861570	14886817	+	31758
chrX	ALDBSSCT0000011950	ALDBSSCG0000007272	Annotated_lncRNA	86697706	86698443	+	ENSSSCT00000028335	ENSSSCG00000027552	--	86412496	86693109	+	4596
chr10	ALDBSSCT0000001250	ALDBSSCG0000000757	Annotated_lncRNA	48120915	48122151	+	ENSSSCT00000012074	ENSSSCG00000011032	-	48148987	48157074	-	26835
chr10	ALDBSSCT0000001250	ALDBSSCG0000000757	Annotated_lncRNA	48120915	48122151	+	ENSSSCT00000028490	ENSSSCG00000028835	--	48033387	48073482	+	47432
chr11	ALDBSSCT0000001706	ALDBSSCG0000001029	Annotated_lncRNA	16390095	16391186	+	ENSSSCT00000010281	ENSSSCG00000009383	CCDC70	16342876	16343568	+	46526
chr10	ALDBSSCT0000001258	ALDBSSCG0000000763	Annotated_lncRNA	51940698	51944511	+	ENSSSCT00000012099	ENSSSCG00000011055	MRPL51	51914405	51914796	+	25901
chr10	ALDBSSCT0000001258	ALDBSSCG0000000763	Annotated_lncRNA	51940698	51944511	+	ENSSSCT00000023843	ENSSSCG00000011055	MRPL51	51914409	51914796	+	25901
chr1	ALDBSSCT0000000652	ALDBSSCG0000000390	Annotated_lncRNA	14316681	14317870	-	ENSSSCT00000004500	ENSSSCG00000004071	CNKSR3	14406886	14451537	+	89015
chr6	LNC_000965	XLOC_054252	Novel_lncRNA	145477919	145489711	+	ENSSSCT00000029382	ENSSSCG00000025020	PCSK9	145451967	145473280	-	4638
chr6	LNC_000965	XLOC_054252	Novel_lncRNA	145477919	145489711	+	ENSSSCT00000027336	ENSSSCG00000027525	DHCR24	145547688	145582947	+	57976
chr6	LNC_000965	XLOC_054252	Novel_lncRNA	145477919	145489711	+	ENSSSCT00000027522	ENSSSCG00000020989	BSND	145489573	145496027	-	-139
chr6	LNC_000965	XLOC_054252	Novel_lncRNA	145477919	145489711	+	ENSSSCT00000027891	ENSSSCG00000025097	TMEM61	145505144	145514876	-	15432
chr6	LNC_000965	XLOC_054252	Novel_lncRNA	145477919	145489711	+	ENSSSCT00000024705	ENSSSCG00000029633	USP24	145323643	145450640	+	27278
chr6	LNC_000964	XLOC_054252	Novel_lncRNA	145477913	145489711	+	ENSSSCT00000029382	ENSSSCG00000025020	PCSK9	145451967	145473280	-	4632
chr6	LNC_000964	XLOC_054252	Novel_lncRNA	145477913	145489711	+	ENSSSCT00000027336	ENSSSCG00000027525	DHCR24	145547688	145582947	+	57976
chr6	LNC_000964	XLOC_054252	Novel_lncRNA	145477913	145489711	+	ENSSSCT00000027522	ENSSSCG00000020989	BSND	145489573	145496027	-	-139
chr6	LNC_000964	XLOC_054252	Novel_lncRNA	145477913	145489711	+	ENSSSCT00000027891	ENSSSCG00000025097	TMEM61	145505144	145514876	-	15432
chr6	LNC_000964	XLOC_054252	Novel_lncRNA	145477913	145489711	+	ENSSSCT00000024705	ENSSSCG00000029633	USP24	145323643	145450640	+	27272
chr6	LNC_000967	XLOC_054252	Novel_lncRNA	145477971	145489711	+	ENSSSCT00000029382	ENSSSCG00000025020	PCSK9	145451967	145473280	-	4690
chr6	LNC_000967	XLOC_054252	Novel_lncRNA	145477971	145489711	+	ENSSSCT00000027336	ENSSSCG00000027525	DHCR24	145547688	145582947	+	57976
chr6	LNC_000967	XLOC_054252	Novel_lncRNA	145477971	145489711	+	ENSSSCT00000027522	ENSSSCG00000020989	BSND	145489573	145496027	-	-139
chr6	LNC_000967	XLOC_054252	Novel_lncRNA	145477971	145489711	+	ENSSSCT00000027891	ENSSSCG00000025097	TMEM61	145505144	145514876	-	15432
chr6	LNC_000967	XLOC_054252	Novel_lncRNA	145477971	145489711	+	ENSSSCT00000024705	ENSSSCG00000029633	USP24	145323643	145450640	+	27330
chr6	LNC_000966	XLOC_054252	Novel_lncRNA	145477962	145480724	+	ENSSSCT00000029382	ENSSSCG00000025020	PCSK9	145451967	145473280	-	4681
chr6	LNC_000966	XLOC_054252	Novel_lncRNA	145477962	145480724	+	ENSSSCT00000027336	ENSSSCG00000027525	DHCR24	145547688	145582947	+	66963
chr6	LNC_000966	XLOC_054252	Novel_lncRNA	145477962	145480724	+	ENSSSCT00000027522	ENSSSCG00000020989	BSND	145489573	145496027	-	8848
chr6	LNC_000966	XLOC_054252	Novel_lncRNA	145477962	145480724	+	ENSSSCT00000027891	ENSSSCG00000025097	TMEM61	145505144	145514876	-	24419
chr6	LNC_000966	XLOC_054252	Novel_lncRNA	145477962	145480724	+	ENSSSCT00000024705	ENSSSCG00000029633	USP24	145323643	145450640	+	27321
chr6	LNC_000961	XLOC_053890	Novel_lncRNA	95807083	95808725	+	ENSSSCT00000026090	ENSSSCG00000028339	--	95906169	95965991	-	97443
chr6	LNC_000960	XLOC_053826	Novel_lncRNA	88900665	88902151	+	ENSSSCT00000004065	ENSSSCG00000003669	MFSD2A	88931085	88945397	+	28933
chr6	LNC_000960	XLOC_053826	Novel_lncRNA	88900665	88902151	+	ENSSSCT00000004064	ENSSSCG00000003668	MYCL	88889849	88894495	-	6169
chr6	LNC_000963	XLOC_054107	Novel_lncRNA	121943783	121950385	+	ENSSSCT00000004163	ENSSSCG00000003761	ADGRL2	121953514	122107954	-	3128
chr6	LNC_000962	XLOC_053896	Novel_lncRNA	96262729	96269201	+	ENSSSCT00000030543	ENSSSCG00000024174	TGIF1	96252981	96260578	-	2150
chr6	LNC_000962	XLOC_053896	Novel_lncRNA	96262729	96269201	+	ENSSSCT00000004088	ENSSSCG00000003690	DLGAP1	96171011	96230469	+	32259
chr6	ALDBSSCT0000009340	ALDBSSCG0000005696	Annotated_lncRNA	51913729	51917512	-	ENSSSCT00000003604	ENSSSCG00000003244	--	51959390	51992422	-	41877
chr6	ALDBSSCT0000009340	ALDBSSCG0000005696	Annotated_lncRNA	51913729	51917512	-	ENSSSCT00000003595	ENSSSCG00000003236	SIGLEC5	51805504	51825376	-	88352
chr6	ALDBSSCT0000009340	ALDBSSCG0000005696	Annotated_lncRNA	51913729	51917512	-	ENSSSCT00000003596	ENSSSCG00000003238	--	51859123	51867873	+	45855
chr6	ALDBSSCT0000009340	ALDBSSCG0000005696	Annotated_lncRNA	51913729	51917512	-	ENSSSCT00000003597	ENSSSCG00000003238	--	51859123	51868585	+	45143
chr6	ALDBSSCT0000009340	ALDBSSCG0000005696	Annotated_lncRNA	51913729	51917512	-	ENSSSCT00000003598	ENSSSCG00000003239	HAS1	51877028	51883413	-	30315
chr6	ALDBSSCT0000009340	ALDBSSCG0000005696	Annotated_lncRNA	51913729	51917512	-	ENSSSCT00000003599	ENSSSCG00000003240	--	51907469	51911185	-	2543
chr6	ALDBSSCT0000009340	ALDBSSCG0000005696	Annotated_lncRNA	51913729	51917512	-	ENSSSCT00000003603	ENSSSCG00000003243	--	52011706	52051380	+	94193
chr6	ALDBSSCT0000009340	ALDBSSCG0000005696	Annotated_lncRNA	51913729	51917512	-	ENSSSCT00000032413	ENSSSCG00000024518	--	51831633	51835159	-	78569
chr6	ALDBSSCT0000009341	ALDBSSCG0000005697	Annotated_lncRNA	51995849	52001371	-	ENSSSCT00000003604	ENSSSCG00000003244	--	51959390	51992422	-	3426
chr6	ALDBSSCT0000009341	ALDBSSCG0000005697	Annotated_lncRNA	51995849	52001371	-	ENSSSCT00000003599	ENSSSCG00000003240	--	51907469	51911185	-	84663
chr6	ALDBSSCT0000009341	ALDBSSCG0000005697	Annotated_lncRNA	51995849	52001371	-	ENSSSCT00000003600	ENSSSCG00000003241	ZNF614	52086596	52088047	+	85224
chr6	ALDBSSCT0000009341	ALDBSSCG0000005697	Annotated_lncRNA	51995849	52001371	-	ENSSSCT00000003603	ENSSSCG00000003243	--	52011706	52051380	+	10334
chr6	LNC_000969	XLOC_054319	Novel_lncRNA	148326324	148328536	+	ENSSSCT00000004284	ENSSSCG00000003872	EPS15	148389673	148494699	+	61136
chr6	LNC_000969	XLOC_054319	Novel_lncRNA	148326324	148328536	+	ENSSSCT00000028073	ENSSSCG00000021292	OSBPL9	148091681	148269323	-	57000
chr6	LNC_000969	XLOC_054319	Novel_lncRNA	148326324	148328536	+	ENSSSCT00000004283	ENSSSCG00000003871	--	148304048	148324553	+	1770
chr6	LNC_000968	XLOC_054319	Novel_lncRNA	148325158	148328536	+	ENSSSCT00000004284	ENSSSCG00000003872	EPS15	148389673	148494699	+	61136
chr6	LNC_000968	XLOC_054319	Novel_lncRNA	148325158	148328536	+	ENSSSCT00000028073	ENSSSCG00000021292	OSBPL9	148091681	148269323	-	55834
chr6	LNC_000968	XLOC_054319	Novel_lncRNA	148325158	148328536	+	ENSSSCT00000004283	ENSSSCG00000003871	--	148304048	148324553	+	604
chr14	ALDBSSCT0000004117	ALDBSSCG0000002479	Annotated_lncRNA	151129749	151166395	-	ENSSSCT00000011771	ENSSSCG00000010759	GLRX3	151189225	151224799	+	22829
chr14	ALDBSSCT0000004117	ALDBSSCG0000002479	Annotated_lncRNA	151129749	151166395	-	ENSSSCT00000011769	ENSSSCG00000010757	EBF3	150935646	151052955	-	76793
chr3	ALDBSSCT0000006952	ALDBSSCG0000004222	Annotated_lncRNA	135895966	135898502	+	ENSSSCT00000009458	ENSSSCG00000008645	ID2	135801780	135804369	-	91596
chr8	ALDBSSCT0000010864	ALDBSSCG0000006581	Annotated_lncRNA	58014703	58019820	-	ENSSSCT00000009747	ENSSSCG00000008903	KIAA1211	57919107	57976230	-	38472
chr7	ALDBSSCT0000010316	ALDBSSCG0000006274	Annotated_lncRNA	122222654	122224641	-	ENSSSCT00000002742	ENSSSCG00000002470	--	122186509	122207081	-	15572
chr7	ALDBSSCT0000010316	ALDBSSCG0000006274	Annotated_lncRNA	122222654	122224641	-	ENSSSCT00000002743	ENSSSCG00000002471	ISG12(A)	122215478	122220545	+	2108
chr7	ALDBSSCT0000010316	ALDBSSCG0000006274	Annotated_lncRNA	122222654	122224641	-	ENSSSCT00000002741	ENSSSCG00000002469	OTUB2	122163461	122182984	+	39669
chr7	ALDBSSCT0000010316	ALDBSSCG0000006274	Annotated_lncRNA	122222654	122224641	-	ENSSSCT00000002745	ENSSSCG00000002472	IFI27L2	122228313	122229025	-	3671
chr9	ENSSSCT00000032840	ENSSSCG00000015549	Annotated_lncRNA	136210481	136211692	-	ENSSSCT00000016941	ENSSSCG00000015551	RGS8	136230946	136256626	+	19253
chr9	ENSSSCT00000032840	ENSSSCG00000015549	Annotated_lncRNA	136210481	136211692	-	ENSSSCT00000016940	ENSSSCG00000015550	RGS16	136173508	136175985	-	34495
chr9	ENSSSCT00000021723	ENSSSCG00000020128	Annotated_lncRNA	138727106	138727335	+	ENSSSCT00000029214	ENSSSCG00000021393	TRMT1L	138749256	138793166	-	21920
chr9	ENSSSCT00000021723	ENSSSCG00000020128	Annotated_lncRNA	138727106	138727335	+	ENSSSCT00000016960	ENSSSCG00000015569	SWT1	138793225	138899857	+	65889
chr9	ENSSSCT00000021723	ENSSSCG00000020128	Annotated_lncRNA	138727106	138727335	+	ENSSSCT00000016959	ENSSSCG00000015568	RNF2	138670291	138732074	+	-230
chr5	ALDBSSCT0000008293	ALDBSSCG0000005036	Annotated_lncRNA	26710368	26807270	+	ENSSSCT00000000492	ENSSSCG00000000456	SLC16A7	26810232	26867980	+	2961
chr10	ALDBSSCT0000001413	ALDBSSCG0000000856	Annotated_lncRNA	13669071	13737338	-	ENSSSCT00000011856	ENSSSCG00000010837	FAM177B	13763841	13772545	-	26502
chr10	ALDBSSCT0000001413	ALDBSSCG0000000856	Annotated_lncRNA	13669071	13737338	-	ENSSSCT00000011854	ENSSSCG00000010835	AIDA	13586602	13621298	-	47772
chr10	ALDBSSCT0000001413	ALDBSSCG0000000856	Annotated_lncRNA	13669071	13737338	-	ENSSSCT00000011855	ENSSSCG00000010836	BROX	13624315	13636566	+	32504
chr10	ALDBSSCT0000001413	ALDBSSCG0000000856	Annotated_lncRNA	13669071	13737338	-	ENSSSCT00000011852	ENSSSCG00000010834	MIA3	13487025	13583457	+	85613
chr8	ALDBSSCT0000010798	ALDBSSCG0000006532	Annotated_lncRNA	20838193	20847553	-	ENSSSCT00000009586	ENSSSCG00000008761	TBC1D19	20629601	20747793	+	90399
chr5	ALDBSSCT0000008507	ALDBSSCG0000005173	Annotated_lncRNA	11962122	11963744	-	ENSSSCT00000000163	ENSSSCG00000000155	TIMP3	11965791	11975326	-	2046
chr4	ALDBSSCT0000007805	ALDBSSCG0000004727	Annotated_lncRNA	142929995	142938433	+	ENSSSCT00000007603	ENSSSCG00000006939	ZNHIT6	142666132	142875046	+	54948
chr4	ALDBSSCT0000007805	ALDBSSCG0000004727	Annotated_lncRNA	142929995	142938433	+	ENSSSCT00000007604	ENSSSCG00000006940	CYR61	142924366	142927632	-	2362
chr3	LNC_000811	XLOC_043651	Novel_lncRNA	102361663	102365999	+	ENSSSCT00000009251	ENSSSCG00000008449	--	102312703	102356772	-	4890
chr3	LNC_000811	XLOC_043651	Novel_lncRNA	102361663	102365999	+	ENSSSCT00000009250	ENSSSCG00000008448	PREPL	102250487	102314868	+	46794
chr3	LNC_000811	XLOC_043651	Novel_lncRNA	102361663	102365999	+	ENSSSCT00000009253	ENSSSCG00000008451	PPM1B	102392886	102422221	-	26886
chr3	LNC_000810	XLOC_043649	Novel_lncRNA	102353350	102361602	+	ENSSSCT00000009251	ENSSSCG00000008449	--	102312703	102356772	-	-3423
chr3	LNC_000810	XLOC_043649	Novel_lncRNA	102353350	102361602	+	ENSSSCT00000009250	ENSSSCG00000008448	PREPL	102250487	102314868	+	38481
chr3	LNC_000810	XLOC_043649	Novel_lncRNA	102353350	102361602	+	ENSSSCT00000009253	ENSSSCG00000008451	PPM1B	102392886	102422221	-	31283
chr3	LNC_000813	XLOC_043918	Novel_lncRNA	125636431	125638010	+	ENSSSCT00000028882	ENSSSCG00000028931	GDF7	125549012	125553047	-	83383
chr3	LNC_000813	XLOC_043918	Novel_lncRNA	125636431	125638010	+	ENSSSCT00000027306	ENSSSCG00000030115	--	125569521	125607938	+	28492
chr3	LNC_000813	XLOC_043918	Novel_lncRNA	125636431	125638010	+	ENSSSCT00000025724	ENSSSCG00000022260	--	125729427	125742123	-	91416
chr15	LNC_000636	XLOC_031817	Novel_lncRNA	121991458	122016028	-	ENSSSCT00000031970	ENSSSCG00000029998	KLF7	121838760	121892429	-	99028
chr3	LNC_000814	XLOC_043918	Novel_lncRNA	125636467	125638010	+	ENSSSCT00000028882	ENSSSCG00000028931	GDF7	125549012	125553047	-	83419
chr3	LNC_000814	XLOC_043918	Novel_lncRNA	125636467	125638010	+	ENSSSCT00000027306	ENSSSCG00000030115	--	125569521	125607938	+	28528
chr3	LNC_000814	XLOC_043918	Novel_lncRNA	125636467	125638010	+	ENSSSCT00000025724	ENSSSCG00000022260	--	125729427	125742123	-	91416
chr13	ALDBSSCT0000002617	ALDBSSCG0000001590	Annotated_lncRNA	35291645	35297014	+	ENSSSCT00000012462	ENSSSCG00000011384	--	35341704	35375711	+	44689
chr13	ALDBSSCT0000002617	ALDBSSCG0000001590	Annotated_lncRNA	35291645	35297014	+	ENSSSCT00000012463	ENSSSCG00000011385	--	35385003	35393760	+	87988
chr13	ALDBSSCT0000002617	ALDBSSCG0000001590	Annotated_lncRNA	35291645	35297014	+	ENSSSCT00000035866	ENSSSCG00000011386	MST1	35396913	35399079	-	99898
chr13	ALDBSSCT0000002617	ALDBSSCG0000001590	Annotated_lncRNA	35291645	35297014	+	ENSSSCT00000012464	ENSSSCG00000011386	MST1	35394134	35399064	-	97119
chr9	ALDBSSCT0000011138	ALDBSSCG0000006756	Annotated_lncRNA	32511839	32566579	+	ENSSSCT00000016334	ENSSSCG00000014972	CCDC82	32410090	32435117	-	76721
chr9	ALDBSSCT0000011687	ALDBSSCG0000007099	Annotated_lncRNA	132888690	132889330	-	ENSSSCT00000023854	ENSSSCG00000021464	SOAT1	132894169	132952061	-	4838
chr9	ALDBSSCT0000011687	ALDBSSCG0000007099	Annotated_lncRNA	132888690	132889330	-	ENSSSCT00000016916	ENSSSCG00000015528	AXDND1	132843494	132869365	-	19324
chr7	LNC_001031	XLOC_058670	Novel_lncRNA	120773875	120777206	+	ENSSSCT00000002721	ENSSSCG00000002451	--	120684113	120771331	+	2543
chr7	LNC_001031	XLOC_058670	Novel_lncRNA	120773875	120777206	+	ENSSSCT00000002722	ENSSSCG00000002452	--	120780129	120811703	-	2922
chr7	LNC_001031	XLOC_058670	Novel_lncRNA	120773875	120777206	+	ENSSSCT00000002725	ENSSSCG00000002455	GOLGA5	120845974	120882762	+	68767
chr7	ALDBSSCT0000010089	ALDBSSCG0000006142	Annotated_lncRNA	24746290	24747141	-	ENSSSCT00000001345	ENSSSCG00000001235	TRIM15	24833171	24844895	-	86029
chr7	ALDBSSCT0000010089	ALDBSSCG0000006142	Annotated_lncRNA	24746290	24747141	-	ENSSSCT00000001341	ENSSSCG00000001233	TRIM26	24795834	24820308	+	48692
chr7	ALDBSSCT0000010089	ALDBSSCG0000006142	Annotated_lncRNA	24746290	24747141	-	ENSSSCT00000036524	ENSSSCG00000001233	TRIM26	24808398	24818322	+	61256
chr7	ALDBSSCT0000010089	ALDBSSCG0000006142	Annotated_lncRNA	24746290	24747141	-	ENSSSCT00000001334	ENSSSCG00000001231	SLA-1	24748105	24751642	-	963
chr7	ALDBSSCT0000010089	ALDBSSCG0000006142	Annotated_lncRNA	24746290	24747141	-	ENSSSCT00000001330	ENSSSCG00000001229	TMP-CH242-74M17.2	24683605	24687174	-	59115
chr7	ALDBSSCT0000010089	ALDBSSCG0000006142	Annotated_lncRNA	24746290	24747141	-	ENSSSCT00000036412	ENSSSCG00000001231	SLA-1	24748105	24751627	-	963
chr7	ALDBSSCT0000010089	ALDBSSCG0000006142	Annotated_lncRNA	24746290	24747141	-	ENSSSCT00000001329	ENSSSCG00000001229	TMP-CH242-74M17.2	24683607	24687412	-	58877
chr7	ALDBSSCT0000010089	ALDBSSCG0000006142	Annotated_lncRNA	24746290	24747141	-	ENSSSCT00000001339	ENSSSCG00000001232	CH242-196B23.2	24770594	24781751	-	23452
chr5	ALDBSSCT0000008529	ALDBSSCG0000005190	Annotated_lncRNA	23100501	23101268	-	ENSSSCT00000028474	ENSSSCG00000028235	--	23174739	23177934	-	73470
chr5	ALDBSSCT0000008529	ALDBSSCG0000005190	Annotated_lncRNA	23100501	23101268	-	ENSSSCT00000000412	ENSSSCG00000000384	NABP2	23036755	23043841	-	56659
chr5	ALDBSSCT0000008529	ALDBSSCG0000005190	Annotated_lncRNA	23100501	23101268	-	ENSSSCT00000000413	ENSSSCG00000000385	SLC39A5	23030342	23036143	-	64357
chr5	ALDBSSCT0000008529	ALDBSSCG0000005190	Annotated_lncRNA	23100501	23101268	-	ENSSSCT00000000414	ENSSSCG00000000386	--	23011022	23025031	+	75469
chr5	ALDBSSCT0000008529	ALDBSSCG0000005190	Annotated_lncRNA	23100501	23101268	-	ENSSSCT00000000416	ENSSSCG00000000388	--	23171404	23172551	+	70135
chr5	ALDBSSCT0000008529	ALDBSSCG0000005190	Annotated_lncRNA	23100501	23101268	-	ENSSSCT00000000417	ENSSSCG00000025467	-	23123886	23127111	+	22617
chr5	ALDBSSCT0000008529	ALDBSSCG0000005190	Annotated_lncRNA	23100501	23101268	-	ENSSSCT00000000418	ENSSSCG00000025467	-	23123886	23127111	+	22617
chr5	ALDBSSCT0000008529	ALDBSSCG0000005190	Annotated_lncRNA	23100501	23101268	-	ENSSSCT00000000419	ENSSSCG00000028808	--	23121867	23123593	+	20598
chr5	ALDBSSCT0000008529	ALDBSSCG0000005190	Annotated_lncRNA	23100501	23101268	-	ENSSSCT00000027288	ENSSSCG00000020725	--	22968087	23092644	+	7856
chr5	ALDBSSCT0000008529	ALDBSSCG0000005190	Annotated_lncRNA	23100501	23101268	-	ENSSSCT00000031416	ENSSSCG00000028083	--	23046383	23071906	+	28594
chr5	ALDBSSCT0000008529	ALDBSSCG0000005190	Annotated_lncRNA	23100501	23101268	-	ENSSSCT00000023380	ENSSSCG00000025190	--	23156551	23160356	+	55282
chr5	ALDBSSCT0000008529	ALDBSSCG0000005190	Annotated_lncRNA	23100501	23101268	-	ENSSSCT00000032076	ENSSSCG00000028235	--	23174739	23178249	-	73470
chr5	ALDBSSCT0000008529	ALDBSSCG0000005190	Annotated_lncRNA	23100501	23101268	-	ENSSSCT00000032096	ENSSSCG00000022002	--	23127539	23149097	-	26270
chr5	ALDBSSCT0000008529	ALDBSSCG0000005190	Annotated_lncRNA	23100501	23101268	-	ENSSSCT00000030426	ENSSSCG00000025190	--	23156929	23160356	+	55660
chr5	ALDBSSCT0000008529	ALDBSSCG0000005190	Annotated_lncRNA	23100501	23101268	-	ENSSSCT00000000424	ENSSSCG00000000393	PAN2	23191194	23204904	+	89925
chr5	ALDBSSCT0000008529	ALDBSSCG0000005190	Annotated_lncRNA	23100501	23101268	-	ENSSSCT00000000403	ENSSSCG00000000377	--	23103687	23107038	-	2418
chr5	ALDBSSCT0000008529	ALDBSSCG0000005190	Annotated_lncRNA	23100501	23101268	-	ENSSSCT00000031652	ENSSSCG00000021091	CS	23083204	23085626	-	14874
chr5	ALDBSSCT0000008529	ALDBSSCG0000005190	Annotated_lncRNA	23100501	23101268	-	ENSSSCT00000000405	ENSSSCG00000000379	ESYT1	22985740	23005497	+	95003
chr5	ALDBSSCT0000008529	ALDBSSCG0000005190	Annotated_lncRNA	23100501	23101268	-	ENSSSCT00000029154	ENSSSCG00000022858	--	23162527	23165524	-	61258
chr7	ALDBSSCT0000010081	ALDBSSCG0000006137	Annotated_lncRNA	22478372	22480123	-	ENSSSCT00000001259	ENSSSCG00000001161	--	22525412	22526344	+	45288
chr7	ALDBSSCT0000010081	ALDBSSCG0000006137	Annotated_lncRNA	22478372	22480123	-	ENSSSCT00000023495	ENSSSCG00000021863	--	22473137	22474072	+	4299
chr7	ALDBSSCT0000010081	ALDBSSCG0000006137	Annotated_lncRNA	22478372	22480123	-	ENSSSCT00000001251	ENSSSCG00000027958	--	22544483	22547649	-	64359
chr7	ALDBSSCT0000010081	ALDBSSCG0000006137	Annotated_lncRNA	22478372	22480123	-	ENSSSCT00000001255	ENSSSCG00000001157	--	22459943	22461030	-	17341
chr7	ALDBSSCT0000010081	ALDBSSCG0000006137	Annotated_lncRNA	22478372	22480123	-	ENSSSCT00000001254	ENSSSCG00000001156	ZNF322	22517688	22520174	+	37564
chr7	ALDBSSCT0000010081	ALDBSSCG0000006137	Annotated_lncRNA	22478372	22480123	-	ENSSSCT00000026636	ENSSSCG00000024921	--	22448132	22449067	-	29304
chr7	ALDBSSCT0000010081	ALDBSSCG0000006137	Annotated_lncRNA	22478372	22480123	-	ENSSSCT00000025259	ENSSSCG00000023629	--	22438117	22439052	-	39319
chr7	ALDBSSCT0000010080	ALDBSSCG0000006137	Annotated_lncRNA	22478372	22480123	-	ENSSSCT00000001259	ENSSSCG00000001161	--	22525412	22526344	+	45288
chr7	ALDBSSCT0000010080	ALDBSSCG0000006137	Annotated_lncRNA	22478372	22480123	-	ENSSSCT00000023495	ENSSSCG00000021863	--	22473137	22474072	+	4299
chr7	ALDBSSCT0000010080	ALDBSSCG0000006137	Annotated_lncRNA	22478372	22480123	-	ENSSSCT00000001251	ENSSSCG00000027958	--	22544483	22547649	-	64359
chr7	ALDBSSCT0000010080	ALDBSSCG0000006137	Annotated_lncRNA	22478372	22480123	-	ENSSSCT00000001255	ENSSSCG00000001157	--	22459943	22461030	-	17341
chr7	ALDBSSCT0000010080	ALDBSSCG0000006137	Annotated_lncRNA	22478372	22480123	-	ENSSSCT00000001254	ENSSSCG00000001156	ZNF322	22517688	22520174	+	37564
chr7	ALDBSSCT0000010080	ALDBSSCG0000006137	Annotated_lncRNA	22478372	22480123	-	ENSSSCT00000026636	ENSSSCG00000024921	--	22448132	22449067	-	29304
chr7	ALDBSSCT0000010080	ALDBSSCG0000006137	Annotated_lncRNA	22478372	22480123	-	ENSSSCT00000025259	ENSSSCG00000023629	--	22438117	22439052	-	39319
chr1	ALDBSSCT0000000073	ALDBSSCG0000000042	Annotated_lncRNA	23666364	23683362	+	ENSSSCT00000004562	ENSSSCG00000004127	PLAGL1	23687363	23707500	+	4000
chr1	ALDBSSCT0000000073	ALDBSSCG0000000042	Annotated_lncRNA	23666364	23683362	+	ENSSSCT00000004563	ENSSSCG00000004128	ZC2HC1B	23710688	23739608	-	27325
chr1	ALDBSSCT0000000073	ALDBSSCG0000000042	Annotated_lncRNA	23666364	23683362	+	ENSSSCT00000004567	ENSSSCG00000004132	--	23765233	23938784	-	81870
chr3	LNC_000839	XLOC_045635	Novel_lncRNA	114301157	114305103	-	ENSSSCT00000009318	ENSSSCG00000008514	--	114277542	114277847	+	23309
chr3	LNC_000839	XLOC_045635	Novel_lncRNA	114301157	114305103	-	ENSSSCT00000009319	ENSSSCG00000008515	MEMO1	114305427	114419819	-	323
chr15	ALDBSSCT0000004544	ALDBSSCG0000002762	Annotated_lncRNA	94610939	94611392	-	ENSSSCT00000031890	ENSSSCG00000023181	ZNF385B	94612721	94702571	-	1328
chr15	ALDBSSCT0000004544	ALDBSSCG0000002762	Annotated_lncRNA	94610939	94611392	-	ENSSSCT00000030756	ENSSSCG00000023181	ZNF385B	94612721	94702625	-	1328
chr5	ALDBSSCT0000008524	ALDBSSCG0000005186	Annotated_lncRNA	20659673	20662700	-	ENSSSCT00000000319	ENSSSCG00000000298	--	20615288	20618072	-	41600
chr5	ALDBSSCT0000008524	ALDBSSCG0000005186	Annotated_lncRNA	20659673	20662700	-	ENSSSCT00000000318	ENSSSCG00000000297	--	20584668	20612211	+	47461
chr5	ALDBSSCT0000008524	ALDBSSCG0000005186	Annotated_lncRNA	20659673	20662700	-	ENSSSCT00000000317	ENSSSCG00000000296	--	20642840	20646268	-	13404
chr5	ALDBSSCT0000008524	ALDBSSCG0000005186	Annotated_lncRNA	20659673	20662700	-	ENSSSCT00000000316	ENSSSCG00000000295	--	20677944	20695280	-	15243
chr5	ALDBSSCT0000008524	ALDBSSCG0000005186	Annotated_lncRNA	20659673	20662700	-	ENSSSCT00000023553	ENSSSCG00000026482	--	20667163	20670221	-	4462
chr5	ALDBSSCT0000008524	ALDBSSCG0000005186	Annotated_lncRNA	20659673	20662700	-	ENSSSCT00000027893	ENSSSCG00000027828	--	20696169	20702336	-	33468
chr15	ALDBSSCT0000004542	ALDBSSCG0000002761	Annotated_lncRNA	93489133	93491821	-	ENSSSCT00000027373	ENSSSCG00000023133	OSBPL6	93542491	93635070	+	50669
chr3	ALDBSSCT0000006738	ALDBSSCG0000004112	Annotated_lncRNA	58847852	58912933	+	ENSSSCT00000008971	ENSSSCG00000008192	TMEM131	58923017	59040071	+	10083
chr2	ALDBSSCT0000005938	ALDBSSCG0000003628	Annotated_lncRNA	80072715	80074384	+	ENSSSCT00000015306	ENSSSCG00000014013	RNF130	80139478	80199924	+	65093
chr2	ALDBSSCT0000005938	ALDBSSCG0000003628	Annotated_lncRNA	80072715	80074384	+	ENSSSCT00000035144	ENSSSCG00000014013	RNF130	80139478	80199924	+	65093
chr2	ALDBSSCT0000005938	ALDBSSCG0000003628	Annotated_lncRNA	80072715	80074384	+	ENSSSCT00000022404	ENSSSCG00000021312	--	80029393	80036104	-	36610
chr2	ALDBSSCT0000005938	ALDBSSCG0000003628	Annotated_lncRNA	80072715	80074384	+	ENSSSCT00000034792	ENSSSCG00000014013	RNF130	80139478	80183047	+	65093
chr4	ALDBSSCT0000007825	ALDBSSCG0000004740	Annotated_lncRNA	1448002	1450982	-	ENSSSCT00000007626	ENSSSCG00000006961	LY6H	1359707	1361950	+	86051
chr4	ALDBSSCT0000007825	ALDBSSCG0000004740	Annotated_lncRNA	1448002	1450982	-	ENSSSCT00000029847	ENSSSCG00000006961	LY6H	1359812	1361950	+	86051
chr4	ALDBSSCT0000007825	ALDBSSCG0000004740	Annotated_lncRNA	1448002	1450982	-	ENSSSCT00000007624	ENSSSCG00000006959	ZNF696	1444379	1445383	-	2618
chr4	ALDBSSCT0000007825	ALDBSSCG0000004740	Annotated_lncRNA	1448002	1450982	-	ENSSSCT00000007623	ENSSSCG00000006958	--	1422124	1436539	+	11462
chr4	ALDBSSCT0000007825	ALDBSSCG0000004740	Annotated_lncRNA	1448002	1450982	-	ENSSSCT00000006508	ENSSSCG00000005928	MROH5	1546907	1565550	+	95924
chr4	ALDBSSCT0000007825	ALDBSSCG0000004740	Annotated_lncRNA	1448002	1450982	-	ENSSSCT00000027091	ENSSSCG00000005928	MROH5	1546907	1565550	+	95924
chr15	LNC_000628	XLOC_031179	Novel_lncRNA	65645408	65652049	-	ENSSSCT00000030886	ENSSSCG00000022197	HS6ST1	65656864	65699343	+	4814
chr9	ALDBSSCT0000011356	ALDBSSCG0000006897	Annotated_lncRNA	137663830	137725093	+	ENSSSCT00000030440	ENSSSCG00000030217	COLGALT2	137480274	137611261	-	52568
chr9	ALDBSSCT0000011356	ALDBSSCG0000006897	Annotated_lncRNA	137663830	137725093	+	ENSSSCT00000016954	ENSSSCG00000015564	TSEN15	137621561	137657224	+	6605
chr9	ALDBSSCT0000011353	ALDBSSCG0000006896	Annotated_lncRNA	137020289	137025834	+	ENSSSCT00000016947	ENSSSCG00000015557	NMNAT2	136813871	136958680	-	61608
chr9	ALDBSSCT0000011353	ALDBSSCG0000006896	Annotated_lncRNA	137020289	137025834	+	ENSSSCT00000016949	ENSSSCG00000015559	NCF2	137106911	137137467	-	81076
chr9	ALDBSSCT0000011353	ALDBSSCG0000006896	Annotated_lncRNA	137020289	137025834	+	ENSSSCT00000026288	ENSSSCG00000015558	SMG7	137052344	137103421	+	26509
chr9	ALDBSSCT0000011353	ALDBSSCG0000006896	Annotated_lncRNA	137020289	137025834	+	ENSSSCT00000016948	ENSSSCG00000015558	SMG7	137064418	137103421	+	38583
chr9	ALDBSSCT0000011350	ALDBSSCG0000006894	Annotated_lncRNA	136226848	136229088	+	ENSSSCT00000016941	ENSSSCG00000015551	RGS8	136230946	136256626	+	1857
chr9	ALDBSSCT0000011350	ALDBSSCG0000006894	Annotated_lncRNA	136226848	136229088	+	ENSSSCT00000016940	ENSSSCG00000015550	RGS16	136173508	136175985	-	50862
chr9	ALDBSSCT0000011351	ALDBSSCG0000006894	Annotated_lncRNA	136227531	136229088	+	ENSSSCT00000016941	ENSSSCG00000015551	RGS8	136230946	136256626	+	1857
chr9	ALDBSSCT0000011351	ALDBSSCG0000006894	Annotated_lncRNA	136227531	136229088	+	ENSSSCT00000016940	ENSSSCG00000015550	RGS16	136173508	136175985	-	51545
chr7	ALDBSSCT0000009906	ALDBSSCG0000006029	Annotated_lncRNA	106107553	106112169	+	ENSSSCT00000002660	ENSSSCG00000002392	IRF2BPL	106151786	106154137	-	39616
chr7	ALDBSSCT0000009906	ALDBSSCG0000006029	Annotated_lncRNA	106107553	106112169	+	ENSSSCT00000002659	ENSSSCG00000002391	LRRC74A	106005464	106033717	+	73835
chr7	ALDBSSCT0000009907	ALDBSSCG0000006029	Annotated_lncRNA	106107725	106112169	+	ENSSSCT00000002660	ENSSSCG00000002392	IRF2BPL	106151786	106154137	-	39616
chr7	ALDBSSCT0000009907	ALDBSSCG0000006029	Annotated_lncRNA	106107725	106112169	+	ENSSSCT00000002659	ENSSSCG00000002391	LRRC74A	106005464	106033717	+	74007
chr7	ALDBSSCT0000009903	ALDBSSCG0000006026	Annotated_lncRNA	105420591	105421475	+	ENSSSCT00000002654	ENSSSCG00000002387	GPATCH2L	105370887	105416373	+	4217
chr7	ALDBSSCT0000009901	ALDBSSCG0000006024	Annotated_lncRNA	105215654	105229985	+	ENSSSCT00000033285	ENSSSCG00000025984	TTLL5	104990613	105126968	+	88685
chr7	ALDBSSCT0000009901	ALDBSSCG0000006024	Annotated_lncRNA	105215654	105229985	+	ENSSSCT00000002653	ENSSSCG00000002386	IFT43	105268438	105299304	+	38452
chr7	ALDBSSCT0000009901	ALDBSSCG0000006024	Annotated_lncRNA	105215654	105229985	+	ENSSSCT00000035269	ENSSSCG00000002385	TGFB3	105178640	105206982	-	8671
chr7	ALDBSSCT0000009901	ALDBSSCG0000006024	Annotated_lncRNA	105215654	105229985	+	ENSSSCT00000002652	ENSSSCG00000002385	TGFB3	105178633	105199719	-	15934
chr7	ALDBSSCT0000009901	ALDBSSCG0000006024	Annotated_lncRNA	105215654	105229985	+	ENSSSCT00000024345	ENSSSCG00000025984	TTLL5	104994294	105175649	+	40004
chr7	ALDBSSCT0000009908	ALDBSSCG0000006029	Annotated_lncRNA	106107725	106112169	+	ENSSSCT00000002660	ENSSSCG00000002392	IRF2BPL	106151786	106154137	-	39616
chr7	ALDBSSCT0000009908	ALDBSSCG0000006029	Annotated_lncRNA	106107725	106112169	+	ENSSSCT00000002659	ENSSSCG00000002391	LRRC74A	106005464	106033717	+	74007
chr15	ALDBSSCT0000004383	ALDBSSCG0000002663	Annotated_lncRNA	8167430	8187632	-	ENSSSCT00000025258	ENSSSCG00000023628	--	8286399	8286581	-	98766
chr6	ALDBSSCT0000009128	ALDBSSCG0000005566	Annotated_lncRNA	143488291	143489977	+	ENSSSCT00000004249	ENSSSCG00000003837	PRKAA2	143547628	143573947	+	57650
chr6	ALDBSSCT0000009128	ALDBSSCG0000005566	Annotated_lncRNA	143488291	143489977	+	ENSSSCT00000004248	ENSSSCG00000003836	C1orf168	143478850	143485480	+	2810
chr6	ALDBSSCT0000009128	ALDBSSCG0000005566	Annotated_lncRNA	143488291	143489977	+	ENSSSCT00000028104	ENSSSCG00000026682	--	143581803	143591161	-	91825
chr6	ALDBSSCT0000009129	ALDBSSCG0000005567	Annotated_lncRNA	143658806	143661919	+	ENSSSCT00000004249	ENSSSCG00000003837	PRKAA2	143547628	143573947	+	84858
chr6	ALDBSSCT0000009129	ALDBSSCG0000005567	Annotated_lncRNA	143658806	143661919	+	ENSSSCT00000004251	ENSSSCG00000003839	PLPP3	143689175	143732390	+	27255
chr6	ALDBSSCT0000009129	ALDBSSCG0000005567	Annotated_lncRNA	143658806	143661919	+	ENSSSCT00000028104	ENSSSCG00000026682	--	143581803	143591161	-	67644
chr2	ALDBSSCT0000005897	ALDBSSCG0000003596	Annotated_lncRNA	59273927	59276067	+	ENSSSCT00000031672	ENSSSCG00000029924	--	59187239	59195474	+	78452
chr2	ALDBSSCT0000005897	ALDBSSCG0000003596	Annotated_lncRNA	59273927	59276067	+	ENSSSCT00000015186	ENSSSCG00000013900	--	59195505	59212649	+	61277
chr2	ALDBSSCT0000005897	ALDBSSCG0000003596	Annotated_lncRNA	59273927	59276067	+	ENSSSCT00000015187	ENSSSCG00000013901	IFI30	59214055	59218018	+	55908
chr2	ALDBSSCT0000005897	ALDBSSCG0000003596	Annotated_lncRNA	59273927	59276067	+	ENSSSCT00000015180	ENSSSCG00000013894	IL12RB1	59276712	59304741	+	644
chr2	ALDBSSCT0000005897	ALDBSSCG0000003596	Annotated_lncRNA	59273927	59276067	+	ENSSSCT00000015181	ENSSSCG00000013895	--	59234170	59255713	+	18213
chr2	ALDBSSCT0000005897	ALDBSSCG0000003596	Annotated_lncRNA	59273927	59276067	+	ENSSSCT00000015179	ENSSSCG00000013893	ARRDC2	59339281	59343898	-	63213
chr2	ALDBSSCT0000005897	ALDBSSCG0000003596	Annotated_lncRNA	59273927	59276067	+	ENSSSCT00000015178	ENSSSCG00000013892	KCNN1	59348765	59383505	-	72697
chr14	LNC_000587	XLOC_028751	Novel_lncRNA	136349559	136384351	-	ENSSSCT00000011651	ENSSSCG00000010652	FAM160B1	136281426	136315188	+	34370
chr14	LNC_000587	XLOC_028751	Novel_lncRNA	136349559	136384351	-	ENSSSCT00000011652	ENSSSCG00000010653	TRUB1	136384453	136427023	+	101
chr14	LNC_000586	XLOC_028745	Novel_lncRNA	135871893	135878326	-	ENSSSCT00000011649	ENSSSCG00000010650	AFAP1L2	135751397	135856772	-	15120
chr14	LNC_000586	XLOC_028745	Novel_lncRNA	135871893	135878326	-	ENSSSCT00000011650	ENSSSCG00000010651	ABLIM1	135884829	136136366	-	6502
chr14	LNC_000585	XLOC_028735	Novel_lncRNA	135422489	135425964	-	ENSSSCT00000011646	ENSSSCG00000010647	ADRB1	135520692	135522044	+	94727
chr14	LNC_000585	XLOC_028735	Novel_lncRNA	135422489	135425964	-	ENSSSCT00000011644	ENSSSCG00000010645	--	135285101	135358491	+	63997
chr14	LNC_000584	XLOC_028713	Novel_lncRNA	131783481	131791014	-	ENSSSCT00000011621	ENSSSCG00000010625	SMC3	131854802	131894139	+	63787
chr14	LNC_000584	XLOC_028713	Novel_lncRNA	131783481	131791014	-	ENSSSCT00000011620	ENSSSCG00000010624	DUSP5	131791153	131804261	+	138
chr14	LNC_000583	XLOC_028713	Novel_lncRNA	131754109	131789466	-	ENSSSCT00000011621	ENSSSCG00000010625	SMC3	131854802	131894139	+	65335
chr14	LNC_000583	XLOC_028713	Novel_lncRNA	131754109	131789466	-	ENSSSCT00000011620	ENSSSCG00000010624	DUSP5	131791153	131804261	+	1686
chr14	LNC_000582	XLOC_028713	Novel_lncRNA	131750074	131791014	-	ENSSSCT00000011621	ENSSSCG00000010625	SMC3	131854802	131894139	+	63787
chr14	LNC_000582	XLOC_028713	Novel_lncRNA	131750074	131791014	-	ENSSSCT00000011620	ENSSSCG00000010624	DUSP5	131791153	131804261	+	138
chr14	LNC_000581	XLOC_028558	Novel_lncRNA	116348753	116369195	-	ENSSSCT00000022686	ENSSSCG00000026798	CYP2C42	116299374	116337991	+	10761
chr14	LNC_000581	XLOC_028558	Novel_lncRNA	116348753	116369195	-	ENSSSCT00000011481	ENSSSCG00000010493	--	116376967	116425960	-	7771
chr14	LNC_000581	XLOC_028558	Novel_lncRNA	116348753	116369195	-	ENSSSCT00000011479	ENSSSCG00000010491	--	116344443	116346369	-	2383
chr14	LNC_000580	XLOC_028539	Novel_lncRNA	113184205	113185649	-	ENSSSCT00000011456	ENSSSCG00000010468	CPEB3	113191918	113352216	-	6268
chr14	LNC_000580	XLOC_028539	Novel_lncRNA	113184205	113185649	-	ENSSSCT00000011455	ENSSSCG00000010467	BTAF1	113060230	113153588	+	30616
chr14	LNC_000589	XLOC_028771	Novel_lncRNA	139029223	139034421	-	ENSSSCT00000011672	ENSSSCG00000010671	EMX2	139051869	139054986	+	17447
chr14	LNC_000588	XLOC_028763	Novel_lncRNA	138316544	138325827	-	ENSSSCT00000022490	ENSSSCG00000010664	ENO4	138346194	138372170	+	20366
chr14	LNC_000588	XLOC_028763	Novel_lncRNA	138316544	138325827	-	ENSSSCT00000011665	ENSSSCG00000010664	ENO4	138346200	138369690	+	20372
chr14	LNC_000588	XLOC_028763	Novel_lncRNA	138316544	138325827	-	ENSSSCT00000027822	ENSSSCG00000010662	HSPA12A	138170746	138246086	-	70457
chr14	LNC_000588	XLOC_028763	Novel_lncRNA	138316544	138325827	-	ENSSSCT00000011664	ENSSSCG00000010664	ENO4	138346194	138372170	+	20366
chr14	LNC_000588	XLOC_028763	Novel_lncRNA	138316544	138325827	-	ENSSSCT00000011666	ENSSSCG00000010665	SHTN1	138373869	138474890	-	48041
chr2	LNC_000743	XLOC_039337	Novel_lncRNA	135167890	135168500	+	ENSSSCT00000015568	ENSSSCG00000014248	LMNB1	135104404	135158940	+	8949
chr2	LNC_000743	XLOC_039337	Novel_lncRNA	135167890	135168500	+	ENSSSCT00000015569	ENSSSCG00000014249	2018-03-03	135176966	135323481	-	8465
chr2	LNC_000742	XLOC_039143	Novel_lncRNA	122190833	122194842	+	ENSSSCT00000025962	ENSSSCG00000029860	EPB41L4A	122134126	122146108	+	44724
chr2	LNC_000745	XLOC_039418	Novel_lncRNA	142364783	142368767	+	ENSSSCT00000015629	ENSSSCG00000014305	SAR1B	142463692	142489104	-	94924
chr2	LNC_000745	XLOC_039418	Novel_lncRNA	142364783	142368767	+	ENSSSCT00000015625	ENSSSCG00000014302	CDKL3	142212363	142349006	-	15776
chr2	LNC_000745	XLOC_039418	Novel_lncRNA	142364783	142368767	+	ENSSSCT00000015626	ENSSSCG00000014303	JADE2	142398393	142446363	+	29625
chr2	LNC_000744	XLOC_039405	Novel_lncRNA	141043027	141043661	+	ENSSSCT00000015616	ENSSSCG00000014293	--	141008886	141036701	-	6325
chr2	LNC_000747	XLOC_039462	Novel_lncRNA	146219458	146224947	+	ENSSSCT00000015665	ENSSSCG00000014338	HSPA9	146229842	146246784	-	4894
chr2	LNC_000747	XLOC_039462	Novel_lncRNA	146219458	146224947	+	ENSSSCT00000015664	ENSSSCG00000014337	ETF1	146186428	146219318	-	139
chr2	LNC_000747	XLOC_039462	Novel_lncRNA	146219458	146224947	+	ENSSSCT00000015660	ENSSSCG00000014336	EGR1	146156065	146159944	+	59513
chr2	LNC_000747	XLOC_039462	Novel_lncRNA	146219458	146224947	+	ENSSSCT00000015663	ENSSSCG00000014336	EGR1	146156357	146160020	+	59437
chr2	LNC_000747	XLOC_039462	Novel_lncRNA	146219458	146224947	+	ENSSSCT00000015662	ENSSSCG00000014335	REEP2	146132308	146137792	-	81665
chr2	LNC_000747	XLOC_039462	Novel_lncRNA	146219458	146224947	+	ENSSSCT00000029354	ENSSSCG00000028081	--	146124809	146127019	+	92438
chr2	LNC_000746	XLOC_039419	Novel_lncRNA	142379786	142382108	+	ENSSSCT00000015629	ENSSSCG00000014305	SAR1B	142463692	142489104	-	81583
chr2	LNC_000746	XLOC_039419	Novel_lncRNA	142379786	142382108	+	ENSSSCT00000015625	ENSSSCG00000014302	CDKL3	142212363	142349006	-	30779
chr2	LNC_000746	XLOC_039419	Novel_lncRNA	142379786	142382108	+	ENSSSCT00000015626	ENSSSCG00000014303	JADE2	142398393	142446363	+	16284
chr2	LNC_000749	XLOC_039499	Novel_lncRNA	147264782	147267796	+	ENSSSCT00000015677	ENSSSCG00000014349	TMEM173	147169469	147176334	-	88447
chr2	LNC_000749	XLOC_039499	Novel_lncRNA	147264782	147267796	+	ENSSSCT00000036203	ENSSSCG00000014349	TMEM173	147171783	147176281	-	88500
chr2	LNC_000749	XLOC_039499	Novel_lncRNA	147264782	147267796	+	ENSSSCT00000032631	ENSSSCG00000014349	TMEM173	147170598	147176275	-	88506
chr2	LNC_000749	XLOC_039499	Novel_lncRNA	147264782	147267796	+	ENSSSCT00000015685	ENSSSCG00000014356	DNAJC18	147196150	147212221	-	52560
chr2	LNC_000749	XLOC_039499	Novel_lncRNA	147264782	147267796	+	ENSSSCT00000015678	ENSSSCG00000014350	--	147165660	147166058	+	98723
chr2	LNC_000749	XLOC_039499	Novel_lncRNA	147264782	147267796	+	ENSSSCT00000015688	ENSSSCG00000014359	PSD2	147280801	147307996	+	13004
chr2	LNC_000749	XLOC_039499	Novel_lncRNA	147264782	147267796	+	ENSSSCT00000034898	ENSSSCG00000014349	TMEM173	147170599	147176330	-	88451
chr2	LNC_000749	XLOC_039499	Novel_lncRNA	147264782	147267796	+	ENSSSCT00000033067	ENSSSCG00000014349	TMEM173	147175086	147176637	-	88144
chr2	LNC_000749	XLOC_039499	Novel_lncRNA	147264782	147267796	+	ENSSSCT00000036520	ENSSSCG00000014349	TMEM173	147170606	147175911	-	88870
chr2	LNC_000749	XLOC_039499	Novel_lncRNA	147264782	147267796	+	ENSSSCT00000033393	ENSSSCG00000014349	TMEM173	147170616	147176330	-	88451
chr2	LNC_000749	XLOC_039499	Novel_lncRNA	147264782	147267796	+	ENSSSCT00000032759	ENSSSCG00000014349	TMEM173	147171864	147176560	-	88221
chr2	LNC_000749	XLOC_039499	Novel_lncRNA	147264782	147267796	+	ENSSSCT00000033615	ENSSSCG00000014349	TMEM173	147175198	147177252	-	87529
chr2	LNC_000749	XLOC_039499	Novel_lncRNA	147264782	147267796	+	ENSSSCT00000015686	ENSSSCG00000014357	CXXC5	147317594	147321676	+	49797
chr2	LNC_000749	XLOC_039499	Novel_lncRNA	147264782	147267796	+	ENSSSCT00000035934	ENSSSCG00000014349	TMEM173	147169469	147176446	-	88335
chr2	LNC_000748	XLOC_039483	Novel_lncRNA	147019403	147024256	+	ENSSSCT00000025910	ENSSSCG00000026423	SLC23A1	147088755	147107049	-	64498
chr2	LNC_000748	XLOC_039483	Novel_lncRNA	147019403	147024256	+	ENSSSCT00000015676	ENSSSCG00000014348	SPATA24	147117507	147123827	-	93250
chr2	LNC_000748	XLOC_039483	Novel_lncRNA	147019403	147024256	+	ENSSSCT00000015675	ENSSSCG00000014347	PROB1	147112697	147115756	-	88440
chr2	LNC_000748	XLOC_039483	Novel_lncRNA	147019403	147024256	+	ENSSSCT00000030384	ENSSSCG00000029239	MZB1	147107912	147110247	-	83655
chr2	LNC_000748	XLOC_039483	Novel_lncRNA	147019403	147024256	+	ENSSSCT00000015671	ENSSSCG00000014343	--	147027901	147059819	+	3644
chr2	LNC_000748	XLOC_039483	Novel_lncRNA	147019403	147024256	+	ENSSSCT00000015669	ENSSSCG00000014342	--	146889128	146952329	-	67073
chr2	LNC_000748	XLOC_039483	Novel_lncRNA	147019403	147024256	+	ENSSSCT00000031093	ENSSSCG00000026606	PAIP2	147068043	147090813	+	43786
chr6	ALDBSSCT0000008729	ALDBSSCG0000005325	Annotated_lncRNA	7608364	7615604	+	ENSSSCT00000002983	ENSSSCG00000002690	GAN	7467404	7524862	-	83501
chr6	ALDBSSCT0000008729	ALDBSSCG0000005325	Annotated_lncRNA	7608364	7615604	+	ENSSSCT00000023115	ENSSSCG00000027458	CDYL2	7681404	7695761	+	65799
chr3	ALDBSSCT0000006605	ALDBSSCG0000004037	Annotated_lncRNA	25776844	25779795	+	ENSSSCT00000008601	ENSSSCG00000007851	ZP2	25665441	25679349	+	97494
chr3	ALDBSSCT0000006605	ALDBSSCG0000004037	Annotated_lncRNA	25776844	25779795	+	ENSSSCT00000024054	ENSSSCG00000021955	--	25784628	25787435	+	4832
chr5	ALDBSSCT0000008231	ALDBSSCG0000004997	Annotated_lncRNA	1531036	1534106	+	ENSSSCT00000000020	ENSSSCG00000000019	--	1512925	1526924	-	4111
chr5	ALDBSSCT0000008231	ALDBSSCG0000004997	Annotated_lncRNA	1531036	1534106	+	ENSSSCT00000000018	ENSSSCG00000000017	--	1408379	1449331	+	81704
chr5	ALDBSSCT0000008231	ALDBSSCG0000004997	Annotated_lncRNA	1531036	1534106	+	ENSSSCT00000000019	ENSSSCG00000000018	--	1491429	1503189	+	27846
chr4	ALDBSSCT0000008104	ALDBSSCG0000004919	Annotated_lncRNA	114667406	114669450	-	ENSSSCT00000007387	ENSSSCG00000006742	MAB21L3	114691058	114716240	-	21607
chr4	ALDBSSCT0000008104	ALDBSSCG0000004919	Annotated_lncRNA	114667406	114669450	-	ENSSSCT00000007388	ENSSSCG00000006743	SLC22A15	114752826	114845145	-	83375
chr3	ALDBSSCT0000006542	ALDBSSCG0000003999	Annotated_lncRNA	6414912	6419954	+	ENSSSCT00000008347	ENSSSCG00000007607	KPNA7	6330975	6364373	-	50538
chr3	ALDBSSCT0000006542	ALDBSSCG0000003999	Annotated_lncRNA	6414912	6419954	+	ENSSSCT00000008349	ENSSSCG00000007609	ARPC1A	6434372	6463171	-	14417
chr3	ALDBSSCT0000006542	ALDBSSCG0000003999	Annotated_lncRNA	6414912	6419954	+	ENSSSCT00000031676	ENSSSCG00000026896	CPSF4	6494944	6506628	-	74989
chr3	ALDBSSCT0000006542	ALDBSSCG0000003999	Annotated_lncRNA	6414912	6419954	+	ENSSSCT00000008361	ENSSSCG00000029171	-	6493037	6494591	+	73082
chr13	ALDBSSCT0000003250	ALDBSSCG0000001959	Annotated_lncRNA	120032423	120034875	-	ENSSSCT00000012866	ENSSSCG00000011755	NCEH1	120035744	120052855	-	868
chr3	ALDBSSCT0000006544	ALDBSSCG0000004000	Annotated_lncRNA	6572301	6573154	+	ENSSSCT00000030708	ENSSSCG00000022023	ZKSCAN5	6588959	6611396	-	15804
chr3	ALDBSSCT0000006544	ALDBSSCG0000004000	Annotated_lncRNA	6572301	6573154	+	ENSSSCT00000031676	ENSSSCG00000026896	CPSF4	6494944	6506628	-	65672
chr3	ALDBSSCT0000006544	ALDBSSCG0000004000	Annotated_lncRNA	6572301	6573154	+	ENSSSCT00000008361	ENSSSCG00000029171	-	6493037	6494591	+	77709
chr3	ALDBSSCT0000006544	ALDBSSCG0000004000	Annotated_lncRNA	6572301	6573154	+	ENSSSCT00000008358	ENSSSCG00000007618	ZNF789	6577306	6623651	+	4151
chr3	ALDBSSCT0000006544	ALDBSSCG0000004000	Annotated_lncRNA	6572301	6573154	+	ENSSSCT00000008365	ENSSSCG00000007625	ARPC1B	6524630	6527834	-	44466
chr3	ALDBSSCT0000006544	ALDBSSCG0000004000	Annotated_lncRNA	6572301	6573154	+	ENSSSCT00000008354	ENSSSCG00000027156	-	6662427	6663981	+	89272
chr3	ALDBSSCT0000006544	ALDBSSCG0000004000	Annotated_lncRNA	6572301	6573154	+	ENSSSCT00000008357	ENSSSCG00000007617	ZNF655	6534854	6548970	-	23330
chr3	ALDBSSCT0000006544	ALDBSSCG0000004000	Annotated_lncRNA	6572301	6573154	+	ENSSSCT00000008355	ENSSSCG00000007615	--	6665517	6679279	-	92362
chr3	ALDBSSCT0000006544	ALDBSSCG0000004000	Annotated_lncRNA	6572301	6573154	+	ENSSSCT00000030995	ENSSSCG00000029175	FAM200A	6558454	6560175	+	12125
chr12	ALDBSSCT0000002387	ALDBSSCG0000001446	Annotated_lncRNA	18663528	18671417	-	ENSSSCT00000018877	ENSSSCG00000017341	C1QL1	18655010	18661516	+	2011
chr12	ALDBSSCT0000002387	ALDBSSCG0000001446	Annotated_lncRNA	18663528	18671417	-	ENSSSCT00000018876	ENSSSCG00000017340	DCAKD	18585034	18611474	+	52053
chr12	ALDBSSCT0000002387	ALDBSSCG0000001446	Annotated_lncRNA	18663528	18671417	-	ENSSSCT00000018875	ENSSSCG00000017339	NMT1	18552053	18584892	-	78635
chr12	ALDBSSCT0000002387	ALDBSSCG0000001446	Annotated_lncRNA	18663528	18671417	-	ENSSSCT00000018882	ENSSSCG00000017346	EFTUD2	18722492	18759672	+	51074
chr12	ALDBSSCT0000002387	ALDBSSCG0000001446	Annotated_lncRNA	18663528	18671417	-	ENSSSCT00000018883	ENSSSCG00000017347	HIGD1B	18760152	18762638	-	88734
chr12	ALDBSSCT0000002387	ALDBSSCG0000001446	Annotated_lncRNA	18663528	18671417	-	ENSSSCT00000018880	ENSSSCG00000017344	--	18712333	18713574	-	40915
chr12	ALDBSSCT0000002387	ALDBSSCG0000001446	Annotated_lncRNA	18663528	18671417	-	ENSSSCT00000018881	ENSSSCG00000017345	--	18714010	18718977	-	42592
chr12	ALDBSSCT0000002387	ALDBSSCG0000001446	Annotated_lncRNA	18663528	18671417	-	ENSSSCT00000018879	ENSSSCG00000017343	GFAP	18700968	18711325	+	29550
chr12	ALDBSSCT0000002387	ALDBSSCG0000001446	Annotated_lncRNA	18663528	18671417	-	ENSSSCT00000018878	ENSSSCG00000017342	KIF18B	18681057	18692401	+	9639
chr13	ALDBSSCT0000002654	ALDBSSCG0000001615	Annotated_lncRNA	68135142	68138574	+	ENSSSCT00000012626	ENSSSCG00000011536	--	68054341	68063109	+	72032
chr13	ALDBSSCT0000002654	ALDBSSCG0000001615	Annotated_lncRNA	68135142	68138574	+	ENSSSCT00000028756	ENSSSCG00000020679	EDEM1	68147561	68154058	-	8986
chr16	ALDBSSCT0000004760	ALDBSSCG0000002897	Annotated_lncRNA	38491013	38492742	+	ENSSSCT00000018429	ENSSSCG00000016922	GPBP1	38531076	38569322	+	38333
chr3	ALDBSSCT0000007019	ALDBSSCG0000004268	Annotated_lncRNA	11422001	11425024	-	ENSSSCT00000030268	ENSSSCG00000007721	GTF2I	11444069	11530028	+	19044
chr3	ALDBSSCT0000007019	ALDBSSCG0000004268	Annotated_lncRNA	11422001	11425024	-	ENSSSCT00000008464	ENSSSCG00000007720	GTF2IRD1	11276910	11374748	+	47252
chr3	ALDBSSCT0000007019	ALDBSSCG0000004268	Annotated_lncRNA	11422001	11425024	-	ENSSSCT00000031896	ENSSSCG00000007721	GTF2I	11444069	11530028	+	19044
chr3	ALDBSSCT0000007019	ALDBSSCG0000004268	Annotated_lncRNA	11422001	11425024	-	ENSSSCT00000008466	ENSSSCG00000007721	GTF2I	11444069	11530028	+	19044
chrX	ENSSSCT00000035641	ENSSSCG00000030934	Annotated_lncRNA	6807001	6811133	+	ENSSSCT00000034091	ENSSSCG00000012104	SHROOM2	6595889	6801781	+	5219
chrX	ENSSSCT00000035641	ENSSSCG00000030934	Annotated_lncRNA	6807001	6811133	+	ENSSSCT00000013239	ENSSSCG00000012104	SHROOM2	6723480	6801781	+	5219
chr11	ALDBSSCT0000002034	ALDBSSCG0000001229	Annotated_lncRNA	76561511	76611190	-	ENSSSCT00000031843	ENSSSCG00000027231	--	76533056	76547283	+	14227
chr11	ALDBSSCT0000002034	ALDBSSCG0000001229	Annotated_lncRNA	76561511	76611190	-	ENSSSCT00000010442	ENSSSCG00000009524	TMTC4	76624584	76698938	-	13393
chr11	ALDBSSCT0000002034	ALDBSSCG0000001229	Annotated_lncRNA	76561511	76611190	-	ENSSSCT00000010441	ENSSSCG00000009523	GGACT	76549455	76549907	-	11603
chr18	ALDBSSCT0000005708	ALDBSSCG0000003464	Annotated_lncRNA	42159865	42170214	-	ENSSSCT00000024969	ENSSSCG00000027389	--	42190501	42212634	+	20286
chr18	ALDBSSCT0000005708	ALDBSSCG0000003464	Annotated_lncRNA	42159865	42170214	-	ENSSSCT00000018140	ENSSSCG00000016661	SEPT7	41967526	42068931	-	90933
chr11	ALDBSSCT0000002031	ALDBSSCG0000001227	Annotated_lncRNA	75243948	75246002	-	ENSSSCT00000027258	ENSSSCG00000022112	DOCK9	74997784	75158789	-	85158
chr11	LNC_000368	XLOC_017451	Novel_lncRNA	52489240	52493684	-	ENSSSCT00000010377	ENSSSCG00000009466	UCHL3	52411442	52477133	+	12106
chr11	LNC_000367	XLOC_017398	Novel_lncRNA	34987116	34990164	-	ENSSSCT00000010359	ENSSSCG00000009449	--	34989510	35171272	+	-655
chr13	ALDBSSCT0000003360	ALDBSSCG0000002020	Annotated_lncRNA	170385985	170412296	-	ENSSSCT00000013106	ENSSSCG00000011977	--	170350018	170362339	-	23645
chr13	ALDBSSCT0000003360	ALDBSSCG0000002020	Annotated_lncRNA	170385985	170412296	-	ENSSSCT00000029104	ENSSSCG00000027041	--	170497881	170501306	-	85584
chr11	LNC_000365	XLOC_017307	Novel_lncRNA	22214116	22216350	-	ENSSSCT00000025788	ENSSSCG00000027815	COG3	22173544	22194885	+	19230
chr11	LNC_000365	XLOC_017307	Novel_lncRNA	22214116	22216350	-	ENSSSCT00000027352	ENSSSCG00000023738	--	22237795	22262549	-	21444
chr11	LNC_000365	XLOC_017307	Novel_lncRNA	22214116	22216350	-	ENSSSCT00000030075	ENSSSCG00000025938	--	22228958	22233240	-	12607
chr11	LNC_000364	XLOC_017302	Novel_lncRNA	20989271	20991400	-	ENSSSCT00000010309	ENSSSCG00000009408	LRCH1	21040036	21292457	-	48635
chr11	LNC_000364	XLOC_017302	Novel_lncRNA	20989271	20991400	-	ENSSSCT00000010305	ENSSSCG00000009406	HTR2A	20896282	20956369	+	32901
chr11	LNC_000364	XLOC_017302	Novel_lncRNA	20989271	20991400	-	ENSSSCT00000010306	ENSSSCG00000009407	ESD	20991647	21011979	+	246
chr11	LNC_000363	XLOC_017297	Novel_lncRNA	19960583	19966119	-	ENSSSCT00000010303	ENSSSCG00000009404	MED4	20009931	20019435	+	43811
chr11	LNC_000363	XLOC_017297	Novel_lncRNA	19960583	19966119	-	ENSSSCT00000010302	ENSSSCG00000009403	ITM2B	19803133	19874781	-	85801
chr11	LNC_000363	XLOC_017297	Novel_lncRNA	19960583	19966119	-	ENSSSCT00000023371	ENSSSCG00000027551	NUDT15	20025119	20037565	-	58999
chr11	LNC_000362	XLOC_017282	Novel_lncRNA	19498526	19505744	-	ENSSSCT00000010298	ENSSSCG00000009399	CYSLTR2	19465520	19487745	+	10780
chr11	LNC_000361	XLOC_017282	Novel_lncRNA	19498526	19501624	-	ENSSSCT00000010298	ENSSSCG00000009399	CYSLTR2	19465520	19487745	+	10780
chr11	LNC_000360	XLOC_017282	Novel_lncRNA	19492404	19501347	-	ENSSSCT00000010298	ENSSSCG00000009399	CYSLTR2	19465520	19487745	+	4658
chr14	LNC_000569	XLOC_028277	Novel_lncRNA	88882315	88913394	-	ENSSSCT00000011320	ENSSSCG00000010340	FAM213A	88856794	88878615	+	3699
chr14	LNC_000569	XLOC_028277	Novel_lncRNA	88882315	88913394	-	ENSSSCT00000027839	ENSSSCG00000010339	DYDC2	88804970	88817084	+	65230
chr14	LNC_000569	XLOC_028277	Novel_lncRNA	88882315	88913394	-	ENSSSCT00000011321	ENSSSCG00000010341	TSPAN14	88942295	88971100	+	28900
chr14	LNC_000569	XLOC_028277	Novel_lncRNA	88882315	88913394	-	ENSSSCT00000011322	ENSSSCG00000010342	SH2D4B	88988037	89072555	+	74642
chr14	LNC_000569	XLOC_028277	Novel_lncRNA	88882315	88913394	-	ENSSSCT00000011319	ENSSSCG00000010339	DYDC2	88804970	88817084	+	65230
chr14	LNC_000569	XLOC_028277	Novel_lncRNA	88882315	88913394	-	ENSSSCT00000011318	ENSSSCG00000010338	DYDC1	88787591	88801507	-	80807
chr14	LNC_000568	XLOC_028176	Novel_lncRNA	81117756	81124240	-	ENSSSCT00000011258	ENSSSCG00000010286	ANAPC16	81089430	81099835	+	17920
chr14	LNC_000568	XLOC_028176	Novel_lncRNA	81117756	81124240	-	ENSSSCT00000011260	ENSSSCG00000010288	DNAJB12	81218678	81239411	-	94437
chr14	LNC_000568	XLOC_028176	Novel_lncRNA	81117756	81124240	-	ENSSSCT00000030401	ENSSSCG00000023130	--	80981917	81089738	-	28017
chr14	LNC_000568	XLOC_028176	Novel_lncRNA	81117756	81124240	-	ENSSSCT00000022544	ENSSSCG00000023130	--	80981917	81089738	-	28017
chr14	LNC_000568	XLOC_028176	Novel_lncRNA	81117756	81124240	-	ENSSSCT00000011257	ENSSSCG00000010285	--	81147619	81192369	+	23378
chr14	LNC_000561	XLOC_027832	Novel_lncRNA	54564321	54565533	-	ENSSSCT00000011078	ENSSSCG00000010117	--	54548900	54549867	+	14453
chr14	LNC_000561	XLOC_027832	Novel_lncRNA	54564321	54565533	-	ENSSSCT00000011079	ENSSSCG00000010118	HIRA	54596104	54652180	-	30570
chr14	LNC_000561	XLOC_027832	Novel_lncRNA	54564321	54565533	-	ENSSSCT00000011070	ENSSSCG00000010109	SCARF2	54455011	54465672	+	98648
chr14	LNC_000561	XLOC_027832	Novel_lncRNA	54564321	54565533	-	ENSSSCT00000011071	ENSSSCG00000010110	--	54484073	54486063	-	78257
chr14	LNC_000561	XLOC_027832	Novel_lncRNA	54564321	54565533	-	ENSSSCT00000029167	ENSSSCG00000010109	SCARF2	54455011	54465602	+	98718
chr14	LNC_000561	XLOC_027832	Novel_lncRNA	54564321	54565533	-	ENSSSCT00000011075	ENSSSCG00000010114	DGCR14	54512217	54522916	-	41404
chr14	LNC_000561	XLOC_027832	Novel_lncRNA	54564321	54565533	-	ENSSSCT00000011076	ENSSSCG00000010115	GSC2	54525955	54527192	-	37128
chr14	LNC_000561	XLOC_027832	Novel_lncRNA	54564321	54565533	-	ENSSSCT00000011077	ENSSSCG00000010116	SLC25A1	54541564	54544455	-	19865
GL896148.1	LNC_000107	XLOC_005341	Novel_lncRNA	16210	19109	-	ENSSSCT00000026463	ENSSSCG00000028892	--	26482	28490	-	7372
GL896148.1	LNC_000107	XLOC_005341	Novel_lncRNA	16210	19109	-	ENSSSCT00000024972	ENSSSCG00000029310	STK40	1293	15307	+	902
chr18	ALDBSSCT0000005632	ALDBSSCG0000003412	Annotated_lncRNA	6243034	6244027	-	ENSSSCT00000017898	ENSSSCG00000016437	WDR86	6342667	6354926	+	98639
chr18	ALDBSSCT0000005632	ALDBSSCG0000003412	Annotated_lncRNA	6243034	6244027	-	ENSSSCT00000017899	ENSSSCG00000016438	NUB1	6247053	6274899	+	3025
chr18	ALDBSSCT0000005632	ALDBSSCG0000003412	Annotated_lncRNA	6243034	6244027	-	ENSSSCT00000017893	ENSSSCG00000016432	PRKAG2	6107243	6143620	-	99413
chr18	ALDBSSCT0000005632	ALDBSSCG0000003412	Annotated_lncRNA	6243034	6244027	-	ENSSSCT00000017900	ENSSSCG00000016439	--	6315685	6318677	+	71657
chr18	ALDBSSCT0000005632	ALDBSSCG0000003412	Annotated_lncRNA	6243034	6244027	-	ENSSSCT00000017897	ENSSSCG00000016436	CHPF2	6286530	6291727	-	42502
chr18	ALDBSSCT0000005632	ALDBSSCG0000003412	Annotated_lncRNA	6243034	6244027	-	ENSSSCT00000017896	ENSSSCG00000016435	SMARCD3	6276687	6286254	+	32659
chr14	LNC_000562	XLOC_027850	Novel_lncRNA	55185091	55192069	-	ENSSSCT00000011100	ENSSSCG00000010139	CCDC188	55156109	55157257	-	27833
chr14	LNC_000562	XLOC_027850	Novel_lncRNA	55185091	55192069	-	ENSSSCT00000011101	ENSSSCG00000010140	RTN4R	55216378	55217799	-	24308
chr14	LNC_000562	XLOC_027850	Novel_lncRNA	55185091	55192069	-	ENSSSCT00000011096	ENSSSCG00000010135	DGCR8	55110363	55126603	+	58487
chr14	LNC_000562	XLOC_027850	Novel_lncRNA	55185091	55192069	-	ENSSSCT00000011097	ENSSSCG00000010136	TRMT2A	55126777	55130922	-	54168
chr14	LNC_000562	XLOC_027850	Novel_lncRNA	55185091	55192069	-	ENSSSCT00000011095	ENSSSCG00000010134	TANGO2	55088807	55101191	+	83899
chr14	LNC_000562	XLOC_027850	Novel_lncRNA	55185091	55192069	-	ENSSSCT00000011098	ENSSSCG00000010137	RANBP1	55131300	55137465	+	47625
chr14	LNC_000562	XLOC_027850	Novel_lncRNA	55185091	55192069	-	ENSSSCT00000011099	ENSSSCG00000010138	ZDHHC8	55140117	55153192	+	31898
chr18	ALDBSSCT0000005634	ALDBSSCG0000003413	Annotated_lncRNA	6699077	6700018	-	ENSSSCT00000036607	ENSSSCG00000016448	KCNH2	6719117	6725284	-	19098
chr18	ALDBSSCT0000005634	ALDBSSCG0000003413	Annotated_lncRNA	6699077	6700018	-	ENSSSCT00000028367	ENSSSCG00000016444	TMEM176B	6650912	6657271	+	41805
chr18	ALDBSSCT0000005634	ALDBSSCG0000003413	Annotated_lncRNA	6699077	6700018	-	ENSSSCT00000017906	ENSSSCG00000016444	TMEM176B	6650912	6657271	+	41805
chr18	ALDBSSCT0000005634	ALDBSSCG0000003413	Annotated_lncRNA	6699077	6700018	-	ENSSSCT00000017911	ENSSSCG00000016448	KCNH2	6721957	6725583	-	21938
chr18	ALDBSSCT0000005634	ALDBSSCG0000003413	Annotated_lncRNA	6699077	6700018	-	ENSSSCT00000017905	ENSSSCG00000016443	TMEM176A	6647497	6650873	-	48203
chr18	ALDBSSCT0000005634	ALDBSSCG0000003413	Annotated_lncRNA	6699077	6700018	-	ENSSSCT00000031757	ENSSSCG00000027196	GIMAP6	6629467	6635745	-	63331
chr18	ALDBSSCT0000005634	ALDBSSCG0000003413	Annotated_lncRNA	6699077	6700018	-	ENSSSCT00000017903	ENSSSCG00000016442	AOC1	6741254	6749392	+	41235
chr18	ALDBSSCT0000005634	ALDBSSCG0000003413	Annotated_lncRNA	6699077	6700018	-	ENSSSCT00000017912	ENSSSCG00000016449	GIMAP2	6731369	6733669	-	31350
chr18	ALDBSSCT0000005634	ALDBSSCG0000003413	Annotated_lncRNA	6699077	6700018	-	ENSSSCT00000026032	ENSSSCG00000027826	GIMAP4	6618395	6619630	+	79446
chr14	LNC_000564	XLOC_027896	Novel_lncRNA	60032837	60035746	-	ENSSSCT00000011120	ENSSSCG00000010156	ARID4B	60090378	60187655	+	54631
chr14	LNC_000564	XLOC_027896	Novel_lncRNA	60032837	60035746	-	ENSSSCT00000011119	ENSSSCG00000010155	GGPS1	59997476	60004589	-	28247
chr14	LNC_000564	XLOC_027896	Novel_lncRNA	60032837	60035746	-	ENSSSCT00000011118	ENSSSCG00000010154	TBCE	59954696	59969076	-	63760
chr14	LNC_000567	XLOC_028142	Novel_lncRNA	78214342	78226977	-	ENSSSCT00000011221	ENSSSCG00000010251	SUPV3L1	78262512	78292810	+	35534
chr14	LNC_000567	XLOC_028142	Novel_lncRNA	78214342	78226977	-	ENSSSCT00000011220	ENSSSCG00000010250	VPS26A	78227138	78258366	+	160
chr14	LNC_000567	XLOC_028142	Novel_lncRNA	78214342	78226977	-	ENSSSCT00000011222	ENSSSCG00000010252	HKDC1	78302417	78353321	+	75439
chr14	LNC_000567	XLOC_028142	Novel_lncRNA	78214342	78226977	-	ENSSSCT00000025862	ENSSSCG00000023374	SRGN	78211062	78215931	+	-1590
chr14	LNC_000566	XLOC_028142	Novel_lncRNA	78200400	78227006	-	ENSSSCT00000011221	ENSSSCG00000010251	SUPV3L1	78262512	78292810	+	35505
chr14	LNC_000566	XLOC_028142	Novel_lncRNA	78200400	78227006	-	ENSSSCT00000011220	ENSSSCG00000010250	VPS26A	78227138	78258366	+	131
chr14	LNC_000566	XLOC_028142	Novel_lncRNA	78200400	78227006	-	ENSSSCT00000011222	ENSSSCG00000010252	HKDC1	78302417	78353321	+	75410
chr14	LNC_000566	XLOC_028142	Novel_lncRNA	78200400	78227006	-	ENSSSCT00000011218	ENSSSCG00000010248	KIF1BP	78086498	78114022	+	86377
chr14	LNC_000566	XLOC_028142	Novel_lncRNA	78200400	78227006	-	ENSSSCT00000025862	ENSSSCG00000023374	SRGN	78211062	78215931	+	-4870
chr7	LNC_001046	XLOC_059825	Novel_lncRNA	63908907	63911268	-	ENSSSCT00000035666	ENSSSCG00000001910	ISLR	63969148	63970234	-	57879
chr7	LNC_001046	XLOC_059825	Novel_lncRNA	63908907	63911268	-	ENSSSCT00000002139	ENSSSCG00000001910	ISLR	63967907	63971166	-	56638
chr7	LNC_001046	XLOC_059825	Novel_lncRNA	63908907	63911268	-	ENSSSCT00000036680	ENSSSCG00000001910	ISLR	63969473	63970638	-	58204
chr7	LNC_001046	XLOC_059825	Novel_lncRNA	63908907	63911268	-	ENSSSCT00000002138	ENSSSCG00000001909	--	63942642	63965635	+	31373
chr7	LNC_001046	XLOC_059825	Novel_lncRNA	63908907	63911268	-	ENSSSCT00000035408	ENSSSCG00000001910	ISLR	63969573	63970197	-	58304
chr16	ALDBSSCT0000004812	ALDBSSCG0000002924	Annotated_lncRNA	56277315	56331424	+	ENSSSCT00000032305	ENSSSCG00000023948	UBTD2	56400841	56422437	+	69416
chr16	ALDBSSCT0000004812	ALDBSSCG0000002924	Annotated_lncRNA	56277315	56331424	+	ENSSSCT00000018507	ENSSSCG00000016995	--	56427182	56434606	-	95757
chr16	ALDBSSCT0000004812	ALDBSSCG0000002924	Annotated_lncRNA	56277315	56331424	+	ENSSSCT00000024674	ENSSSCG00000027378	SH3PXD2B	56137621	56228713	+	48601
chr16	ALDBSSCT0000004812	ALDBSSCG0000002924	Annotated_lncRNA	56277315	56331424	+	ENSSSCT00000018508	ENSSSCG00000016996	--	56338239	56353011	+	6814
chr17	ALDBSSCT0000005146	ALDBSSCG0000003101	Annotated_lncRNA	32125641	32136649	+	ENSSSCT00000007778	ENSSSCG00000007106	INSM1	32162172	32163419	-	25522
chr17	ALDBSSCT0000005145	ALDBSSCG0000003100	Annotated_lncRNA	31315685	31364884	+	ENSSSCT00000028523	ENSSSCG00000007100	SLC24A3	31405284	31467254	-	40399
chr17	ALDBSSCT0000005145	ALDBSSCG0000003100	Annotated_lncRNA	31315685	31364884	+	ENSSSCT00000007772	ENSSSCG00000007100	SLC24A3	31405284	31467254	-	40399
chr17	ALDBSSCT0000005145	ALDBSSCG0000003100	Annotated_lncRNA	31315685	31364884	+	ENSSSCT00000024048	ENSSSCG00000007100	SLC24A3	31405284	31467254	-	40399
chrX	ENSSSCT00000036173	ENSSSCG00000030934	Annotated_lncRNA	6807000	6811375	+	ENSSSCT00000034091	ENSSSCG00000012104	SHROOM2	6595889	6801781	+	5218
chrX	ENSSSCT00000036173	ENSSSCG00000030934	Annotated_lncRNA	6807000	6811375	+	ENSSSCT00000013239	ENSSSCG00000012104	SHROOM2	6723480	6801781	+	5218
chr3	ALDBSSCT0000007233	ALDBSSCG0000004392	Annotated_lncRNA	83825542	83867875	-	ENSSSCT00000009171	ENSSSCG00000008376	COMMD1	83690953	83749571	-	75970
chr3	ALDBSSCT0000007233	ALDBSSCG0000004392	Annotated_lncRNA	83825542	83867875	-	ENSSSCT00000009172	ENSSSCG00000008377	CCT4	83760113	83777463	+	48078
chr3	ALDBSSCT0000007233	ALDBSSCG0000004392	Annotated_lncRNA	83825542	83867875	-	ENSSSCT00000009173	ENSSSCG00000008378	FAM161A	83788448	83814343	+	11198
chr16	ALDBSSCT0000004815	ALDBSSCG0000002927	Annotated_lncRNA	57568433	57598854	+	ENSSSCT00000018515	ENSSSCG00000017003	KCNIP1	57544457	57558818	-	9614
chr16	ALDBSSCT0000004815	ALDBSSCG0000002927	Annotated_lncRNA	57568433	57598854	+	ENSSSCT00000026800	ENSSSCG00000021902	GABRP	57477086	57495797	-	72635
chr2	ALDBSSCT0000006049	ALDBSSCG0000003703	Annotated_lncRNA	142664365	142665527	+	ENSSSCT00000015628	ENSSSCG00000014304	SEC24A	142498900	142565796	+	98568
chr2	ALDBSSCT0000006049	ALDBSSCG0000003703	Annotated_lncRNA	142664365	142665527	+	ENSSSCT00000015630	ENSSSCG00000014306	CAMLG	142573815	142576117	+	88247
chr2	ALDBSSCT0000006049	ALDBSSCG0000003703	Annotated_lncRNA	142664365	142665527	+	ENSSSCT00000027740	ENSSSCG00000026106	TXNDC15	142676614	142696017	+	11086
chr2	ALDBSSCT0000006049	ALDBSSCG0000003703	Annotated_lncRNA	142664365	142665527	+	ENSSSCT00000032271	ENSSSCG00000030393	C5orf24	142660878	142661444	+	2920
chr2	ALDBSSCT0000006049	ALDBSSCG0000003703	Annotated_lncRNA	142664365	142665527	+	ENSSSCT00000027801	ENSSSCG00000026644	DDX46	142588566	142646480	+	17884
chr6	ALDBSSCT0000009442	ALDBSSCG0000005758	Annotated_lncRNA	82228000	82233084	-	ENSSSCT00000022604	ENSSSCG00000023005	--	82142945	82154104	+	73895
chr6	ALDBSSCT0000009442	ALDBSSCG0000005758	Annotated_lncRNA	82228000	82233084	-	ENSSSCT00000023384	ENSSSCG00000003606	SPOCD1	82190712	82196183	-	31816
chr6	ALDBSSCT0000009442	ALDBSSCG0000005758	Annotated_lncRNA	82228000	82233084	-	ENSSSCT00000004001	ENSSSCG00000003606	SPOCD1	82187520	82212479	-	15520
chr5	LNC_000940	XLOC_052095	Novel_lncRNA	93737170	93763197	-	ENSSSCT00000000995	ENSSSCG00000000911	--	93830785	93831153	+	67587
chr5	LNC_000940	XLOC_052095	Novel_lncRNA	93737170	93763197	-	ENSSSCT00000000992	ENSSSCG00000000908	UBE2N	93613304	93637435	+	99734
chr5	LNC_000940	XLOC_052095	Novel_lncRNA	93737170	93763197	-	ENSSSCT00000029778	ENSSSCG00000020903	NUDT4	93642863	93657312	-	79857
chr5	LNC_000940	XLOC_052095	Novel_lncRNA	93737170	93763197	-	ENSSSCT00000000994	ENSSSCG00000000910	SOCS2	93712449	93717854	-	19315
chr5	LNC_000940	XLOC_052095	Novel_lncRNA	93737170	93763197	-	ENSSSCT00000036179	ENSSSCG00000000908	UBE2N	93635476	93638338	+	98831
chr2	ALDBSSCT0000006127	ALDBSSCG0000003743	Annotated_lncRNA	2747074	2749524	-	ENSSSCT00000014079	ENSSSCG00000012880	--	2844868	2874163	+	95343
chr2	ALDBSSCT0000006127	ALDBSSCG0000003743	Annotated_lncRNA	2747074	2749524	-	ENSSSCT00000014080	ENSSSCG00000012881	--	2828172	2838805	-	78647
chr2	ALDBSSCT0000006127	ALDBSSCG0000003743	Annotated_lncRNA	2747074	2749524	-	ENSSSCT00000014073	ENSSSCG00000012875	TPCN2	2708675	2727191	+	19882
chr2	ALDBSSCT0000006127	ALDBSSCG0000003743	Annotated_lncRNA	2747074	2749524	-	ENSSSCT00000034349	ENSSSCG00000012880	--	2815220	2854914	+	65695
chr2	ALDBSSCT0000006127	ALDBSSCG0000003743	Annotated_lncRNA	2747074	2749524	-	ENSSSCT00000014077	ENSSSCG00000012879	MRPL21	2773574	2786091	+	24049
chr2	ALDBSSCT0000006127	ALDBSSCG0000003743	Annotated_lncRNA	2747074	2749524	-	ENSSSCT00000014076	ENSSSCG00000012878	IGHMBP2	2751383	2774853	-	1858
chr18	ALDBSSCT0000005565	ALDBSSCG0000003368	Annotated_lncRNA	52119192	52119499	+	ENSSSCT00000018195	ENSSSCG00000016714	CYCS	52036068	52038371	+	80820
chr18	ALDBSSCT0000005568	ALDBSSCG0000003370	Annotated_lncRNA	53406194	53422408	+	ENSSSCT00000018200	ENSSSCG00000016719	STK31	53278001	53339529	-	66664
chr18	ALDBSSCT0000005568	ALDBSSCG0000003370	Annotated_lncRNA	53406194	53422408	+	ENSSSCT00000018201	ENSSSCG00000016720	PGAM2	53423634	53425884	+	1225
chr18	ALDBSSCT0000005568	ALDBSSCG0000003370	Annotated_lncRNA	53406194	53422408	+	ENSSSCT00000018202	ENSSSCG00000016721	DBNL	53426424	53438727	-	4015
chr18	ALDBSSCT0000005568	ALDBSSCG0000003370	Annotated_lncRNA	53406194	53422408	+	ENSSSCT00000018203	ENSSSCG00000016722	UBE2D4	53448350	53469535	-	25941
chr18	ALDBSSCT0000005568	ALDBSSCG0000003370	Annotated_lncRNA	53406194	53422408	+	ENSSSCT00000018204	ENSSSCG00000016723	URGCP	53511905	53531295	+	89496
chr1	ALDBSSCT0000000869	ALDBSSCG0000000526	Annotated_lncRNA	163824056	163829013	-	ENSSSCT00000005365	ENSSSCG00000004859	ZNF516	163898659	163953127	+	69645
chr10	ALDBSSCT0000001627	ALDBSSCG0000000986	Annotated_lncRNA	76934566	76936080	-	ENSSSCT00000012233	ENSSSCG00000011171	CTSV	76997766	77003512	+	61685
chr1	LNC_000178	XLOC_008808	Novel_lncRNA	94344680	94369861	+	ENSSSCT00000004924	ENSSSCG00000004458	TPBG	94386961	94388220	-	17099
chr1	LNC_000179	XLOC_008862	Novel_lncRNA	103397237	103404788	+	ENSSSCT00000004958	ENSSSCG00000004487	MTO1	103500011	103525341	-	95222
chr1	LNC_000179	XLOC_008862	Novel_lncRNA	103397237	103404788	+	ENSSSCT00000004960	ENSSSCG00000004489	--	103474791	103477893	+	70002
chr1	LNC_000179	XLOC_008862	Novel_lncRNA	103397237	103404788	+	ENSSSCT00000024890	ENSSSCG00000004487	MTO1	103500011	103525341	-	95222
chr1	LNC_000179	XLOC_008862	Novel_lncRNA	103397237	103404788	+	ENSSSCT00000004957	ENSSSCG00000004486	SLC17A5	103338141	103394056	+	3180
chr1	LNC_000176	XLOC_008796	Novel_lncRNA	92162677	92172741	+	ENSSSCT00000004906	ENSSSCG00000004441	DSE	92246149	92286933	-	73407
chr1	LNC_000177	XLOC_008808	Novel_lncRNA	94344662	94369861	+	ENSSSCT00000004924	ENSSSCG00000004458	TPBG	94386961	94388220	-	17099
chr1	LNC_000175	XLOC_008793	Novel_lncRNA	92008662	92009739	+	ENSSSCT00000035653	ENSSSCG00000004435	NT5DC1	91861569	91997370	+	11291
chr1	LNC_000175	XLOC_008793	Novel_lncRNA	92008662	92009739	+	ENSSSCT00000004904	ENSSSCG00000004439	TSPYL4	92007265	92008653	-	8
chr1	LNC_000175	XLOC_008793	Novel_lncRNA	92008662	92009739	+	ENSSSCT00000004903	ENSSSCG00000004438	TSPYL1	92023736	92025046	-	13996
chr1	LNC_000175	XLOC_008793	Novel_lncRNA	92008662	92009739	+	ENSSSCT00000004900	ENSSSCG00000004435	NT5DC1	91861519	91997751	+	10910
chr1	LNC_000170	XLOC_008618	Novel_lncRNA	80795879	80799186	+	ENSSSCT00000004829	ENSSSCG00000004368	PREP	80817006	80892383	-	17819
chr1	LNC_000170	XLOC_008618	Novel_lncRNA	80795879	80799186	+	ENSSSCT00000004828	ENSSSCG00000004367	POPDC3	80701621	80721092	-	74786
chr8	ALDBSSCT0000010906	ALDBSSCG0000006608	Annotated_lncRNA	80996717	81083144	-	ENSSSCT00000009871	ENSSSCG00000009012	TMEM154	80945044	80965689	+	31027
chr8	ALDBSSCT0000010906	ALDBSSCG0000006608	Annotated_lncRNA	80996717	81083144	-	ENSSSCT00000009873	ENSSSCG00000009014	--	81154151	81221121	+	71006
chr2	ALDBSSCT0000006057	ALDBSSCG0000003710	Annotated_lncRNA	147016292	147018606	+	ENSSSCT00000025910	ENSSSCG00000026423	SLC23A1	147088755	147107049	-	70148
chr2	ALDBSSCT0000006057	ALDBSSCG0000003710	Annotated_lncRNA	147016292	147018606	+	ENSSSCT00000015676	ENSSSCG00000014348	SPATA24	147117507	147123827	-	98900
chr2	ALDBSSCT0000006057	ALDBSSCG0000003710	Annotated_lncRNA	147016292	147018606	+	ENSSSCT00000015675	ENSSSCG00000014347	PROB1	147112697	147115756	-	94090
chr2	ALDBSSCT0000006057	ALDBSSCG0000003710	Annotated_lncRNA	147016292	147018606	+	ENSSSCT00000030384	ENSSSCG00000029239	MZB1	147107912	147110247	-	89305
chr2	ALDBSSCT0000006057	ALDBSSCG0000003710	Annotated_lncRNA	147016292	147018606	+	ENSSSCT00000015671	ENSSSCG00000014343	--	147027901	147059819	+	9294
chr2	ALDBSSCT0000006057	ALDBSSCG0000003710	Annotated_lncRNA	147016292	147018606	+	ENSSSCT00000015669	ENSSSCG00000014342	--	146889128	146952329	-	63962
chr2	ALDBSSCT0000006057	ALDBSSCG0000003710	Annotated_lncRNA	147016292	147018606	+	ENSSSCT00000031093	ENSSSCG00000026606	PAIP2	147068043	147090813	+	49436
chr9	ALDBSSCT0000011183	ALDBSSCG0000006791	Annotated_lncRNA	53331050	53334663	+	ENSSSCT00000032235	ENSSSCG00000024215	TECTA	53419236	53492824	+	84572
chr9	ALDBSSCT0000011183	ALDBSSCG0000006791	Annotated_lncRNA	53331050	53334663	+	ENSSSCT00000022658	ENSSSCG00000023728	TBCEL	53362346	53407761	+	27682
chr9	ALDBSSCT0000011183	ALDBSSCG0000006791	Annotated_lncRNA	53331050	53334663	+	ENSSSCT00000016497	ENSSSCG00000015131	GRIK4	53071979	53308128	+	22921
chr4	ENSSSCT00000035465	ENSSSCG00000006687	Annotated_lncRNA	109065647	109070602	+	ENSSSCT00000032180	ENSSSCG00000006690	NUDT17	109117272	109120032	-	46669
chr4	ENSSSCT00000035465	ENSSSCG00000006687	Annotated_lncRNA	109065647	109070602	+	ENSSSCT00000007324	ENSSSCG00000006685	GNRHR2	109053018	109057325	-	8321
chr4	ENSSSCT00000035465	ENSSSCG00000006687	Annotated_lncRNA	109065647	109070602	+	ENSSSCT00000023324	ENSSSCG00000026502	LIX1L	109026832	109047697	+	17949
chr4	ENSSSCT00000035465	ENSSSCG00000006687	Annotated_lncRNA	109065647	109070602	+	ENSSSCT00000007319	ENSSSCG00000006681	TXNIP	108991306	108995645	+	70001
chr4	ENSSSCT00000035465	ENSSSCG00000006687	Annotated_lncRNA	109065647	109070602	+	ENSSSCT00000023288	ENSSSCG00000006690	NUDT17	109117400	109120032	-	46797
chr4	ENSSSCT00000035465	ENSSSCG00000006687	Annotated_lncRNA	109065647	109070602	+	ENSSSCT00000007330	ENSSSCG00000006691	POLR3C	109123026	109133240	-	52423
chr4	ENSSSCT00000035465	ENSSSCG00000006687	Annotated_lncRNA	109065647	109070602	+	ENSSSCT00000023878	ENSSSCG00000025632	--	109134738	109211770	+	64135
chr4	ENSSSCT00000035465	ENSSSCG00000006687	Annotated_lncRNA	109065647	109070602	+	ENSSSCT00000007329	ENSSSCG00000006690	NUDT17	109114418	109120015	-	43815
chr4	ENSSSCT00000035465	ENSSSCG00000006687	Annotated_lncRNA	109065647	109070602	+	ENSSSCT00000007328	ENSSSCG00000006689	PIAS3	109107868	109118263	+	37265
chr4	ENSSSCT00000035465	ENSSSCG00000006687	Annotated_lncRNA	109065647	109070602	+	ENSSSCT00000007327	ENSSSCG00000006688	ANKRD35	109085351	109102969	+	14748
chr4	ENSSSCT00000035465	ENSSSCG00000006687	Annotated_lncRNA	109065647	109070602	+	ENSSSCT00000007325	ENSSSCG00000006686	PEX11B	109057964	109064028	+	1618
chr4	ENSSSCT00000035465	ENSSSCG00000006687	Annotated_lncRNA	109065647	109070602	+	ENSSSCT00000007320	ENSSSCG00000006682	POLR3GL	109005730	109020322	-	45324
chr4	ENSSSCT00000035465	ENSSSCG00000006687	Annotated_lncRNA	109065647	109070602	+	ENSSSCT00000007323	ENSSSCG00000006685	GNRHR2	109053018	109057358	-	8288
chr4	ENSSSCT00000035465	ENSSSCG00000006687	Annotated_lncRNA	109065647	109070602	+	ENSSSCT00000007318	ENSSSCG00000006680	HFE2	108972376	108974564	+	91082
chr4	ENSSSCT00000035465	ENSSSCG00000006687	Annotated_lncRNA	109065647	109070602	+	ENSSSCT00000022923	ENSSSCG00000028509	RBM8A	109050497	109054806	+	10840
chr15	ENSSSCT00000017310	ENSSSCG00000015897	Annotated_lncRNA	76423089	76477401	-	ENSSSCT00000036390	ENSSSCG00000015896	FAP	76323042	76394187	-	28901
chr15	ENSSSCT00000017310	ENSSSCG00000015897	Annotated_lncRNA	76423089	76477401	-	ENSSSCT00000017308	ENSSSCG00000015896	FAP	76322712	76394118	-	28970
chr15	ENSSSCT00000017310	ENSSSCG00000015897	Annotated_lncRNA	76423089	76477401	-	ENSSSCT00000035580	ENSSSCG00000027472	GCA	76511222	76545119	+	33820
chr15	ENSSSCT00000017310	ENSSSCG00000015897	Annotated_lncRNA	76423089	76477401	-	ENSSSCT00000031337	ENSSSCG00000027472	GCA	76510742	76544906	+	33340
chr13	ALDBSSCT0000002829	ALDBSSCG0000001723	Annotated_lncRNA	142784611	142787041	+	ENSSSCT00000012949	ENSSSCG00000011837	--	142726305	142751740	+	32870
chr13	ALDBSSCT0000002829	ALDBSSCG0000001723	Annotated_lncRNA	142784611	142787041	+	ENSSSCT00000036141	ENSSSCG00000011837	--	142740491	142751987	+	32623
chr13	ALDBSSCT0000002829	ALDBSSCG0000001723	Annotated_lncRNA	142784611	142787041	+	ENSSSCT00000012953	ENSSSCG00000011841	SENP5	142805249	142869979	+	18207
chr13	ALDBSSCT0000002829	ALDBSSCG0000001723	Annotated_lncRNA	142784611	142787041	+	ENSSSCT00000035987	ENSSSCG00000030778	MFI2	142726244	142739401	+	45209
chr13	ALDBSSCT0000002829	ALDBSSCG0000001723	Annotated_lncRNA	142784611	142787041	+	ENSSSCT00000012954	ENSSSCG00000011842	--	142776353	142777381	+	7229
chr13	ALDBSSCT0000002829	ALDBSSCG0000001723	Annotated_lncRNA	142784611	142787041	+	ENSSSCT00000025717	ENSSSCG00000029291	--	142885149	142906042	-	98107
chr13	ALDBSSCT0000002829	ALDBSSCG0000001723	Annotated_lncRNA	142784611	142787041	+	ENSSSCT00000024784	ENSSSCG00000027323	NCBP2	142871463	142880239	-	84421
chr13	ALDBSSCT0000002829	ALDBSSCG0000001723	Annotated_lncRNA	142784611	142787041	+	ENSSSCT00000032660	ENSSSCG00000030778	MFI2	142728263	142736576	+	48034
chr11	ALDBSSCT0000001711	ALDBSSCG0000001032	Annotated_lncRNA	18208881	18210956	+	ENSSSCT00000010289	ENSSSCG00000009390	SPRYD7	18186983	18208062	+	818
chr11	ALDBSSCT0000001711	ALDBSSCG0000001032	Annotated_lncRNA	18208881	18210956	+	ENSSSCT00000030501	ENSSSCG00000024125	--	18284859	18292470	+	73902
chr11	ALDBSSCT0000001711	ALDBSSCG0000001032	Annotated_lncRNA	18208881	18210956	+	ENSSSCT00000010292	ENSSSCG00000009393	EBPL	18297590	18329908	+	86633
chr11	ALDBSSCT0000001711	ALDBSSCG0000001032	Annotated_lncRNA	18208881	18210956	+	ENSSSCT00000010290	ENSSSCG00000009391	-	18085027	18109816	-	99064
chr4	ALDBSSCT0000008100	ALDBSSCG0000004915	Annotated_lncRNA	113095857	113096844	-	ENSSSCT00000007371	ENSSSCG00000006729	FAM46C	113099056	113117657	-	2211
chr4	ALDBSSCT0000008100	ALDBSSCG0000004915	Annotated_lncRNA	113095857	113096844	-	ENSSSCT00000007372	ENSSSCG00000006730	MAN1A2	113184591	113342908	-	87746
chr10	ALDBSSCT0000001248	ALDBSSCG0000000756	Annotated_lncRNA	47712356	47727977	+	ENSSSCT00000028108	ENSSSCG00000027759	--	47679563	47680817	-	31538
chr10	ALDBSSCT0000001248	ALDBSSCG0000000756	Annotated_lncRNA	47712356	47727977	+	ENSSSCT00000028808	ENSSSCG00000027616	--	47620152	47621904	+	90451
chr10	ALDBSSCT0000001248	ALDBSSCG0000000756	Annotated_lncRNA	47712356	47727977	+	ENSSSCT00000030761	ENSSSCG00000023200	--	47710052	47710749	+	1606
chr10	ALDBSSCT0000001248	ALDBSSCG0000000756	Annotated_lncRNA	47712356	47727977	+	ENSSSCT00000028227	ENSSSCG00000027616	--	47620495	47622126	+	90229
chr10	ALDBSSCT0000001248	ALDBSSCG0000000756	Annotated_lncRNA	47712356	47727977	+	ENSSSCT00000012072	ENSSSCG00000011030	CUBN	47746354	47995946	-	18376
chr11	ALDBSSCT0000001718	ALDBSSCG0000001036	Annotated_lncRNA	19432914	19436632	+	ENSSSCT00000010298	ENSSSCG00000009399	CYSLTR2	19465520	19487745	+	28887
chr7	LNC_001038	XLOC_059392	Novel_lncRNA	37662986	37667079	-	ENSSSCT00000001751	ENSSSCG00000001572	FGD2	37551887	37578005	+	84980
chr7	LNC_001038	XLOC_059392	Novel_lncRNA	37662986	37667079	-	ENSSSCT00000001752	ENSSSCG00000001573	PIM1	37691963	37697467	+	24883
chr7	LNC_001038	XLOC_059392	Novel_lncRNA	37662986	37667079	-	ENSSSCT00000001753	ENSSSCG00000001574	--	37721577	37722092	-	54497
chr7	LNC_001038	XLOC_059392	Novel_lncRNA	37662986	37667079	-	ENSSSCT00000001755	ENSSSCG00000001576	TMEM217	37728884	37729462	-	61804
chr7	LNC_001038	XLOC_059392	Novel_lncRNA	37662986	37667079	-	ENSSSCT00000001756	ENSSSCG00000001577	--	37742829	37818510	+	75749
chr14	LNC_000520	XLOC_025380	Novel_lncRNA	815703	817199	+	ENSSSCT00000010501	ENSSSCG00000009580	S1PR3	883130	894214	+	65930
GL892292.1	LNC_000001	XLOC_000089	Novel_lncRNA	6591	6882	-	ENSSSCT00000029667	ENSSSCG00000025719	ANAPC11	21	3785	+	2805
GL892292.1	LNC_000001	XLOC_000089	Novel_lncRNA	6591	6882	-	ENSSSCT00000024578	ENSSSCG00000025217	PYCR1	29516	31411	-	22633
GL892292.1	LNC_000001	XLOC_000089	Novel_lncRNA	6591	6882	-	ENSSSCT00000024778	ENSSSCG00000021810	SIRT7	10713	13628	-	3830
GL892486.1	LNC_000006	XLOC_000399	Novel_lncRNA	26859	28165	+	ENSSSCT00000028777	ENSSSCG00000023167	MFHAS1	98317	139066	+	70151
GL892486.1	LNC_000006	XLOC_000399	Novel_lncRNA	26859	28165	+	ENSSSCT00000031051	ENSSSCG00000030011	ERI1	3941	22747	-	4111
GL892541.1	LNC_000007	XLOC_000450	Novel_lncRNA	1958	11342	+	ENSSSCT00000009900	ENSSSCG00000009040	SMAD1	11931	31371	-	588
GL892407.1	LNC_000004	XLOC_000324	Novel_lncRNA	158484	168333	+	ENSSSCT00000032532	ENSSSCG00000026184	MPP4	37862	78080	-	80403
GL892407.1	LNC_000004	XLOC_000324	Novel_lncRNA	158484	168333	+	ENSSSCT00000017539	ENSSSCG00000016109	ALS2	88787	157979	-	504
GL892407.1	LNC_000004	XLOC_000324	Novel_lncRNA	158484	168333	+	ENSSSCT00000030336	ENSSSCG00000026184	MPP4	37862	78080	-	80403
GL892407.1	LNC_000004	XLOC_000324	Novel_lncRNA	158484	168333	+	ENSSSCT00000030236	ENSSSCG00000026184	MPP4	37862	78080	-	80403
GL892447.1	LNC_000005	XLOC_000382	Novel_lncRNA	45574	46340	-	ENSSSCT00000030370	ENSSSCG00000021371	--	33602	45324	-	249
GL892627.1	LNC_000008	XLOC_000529	Novel_lncRNA	31495	40296	+	ENSSSCT00000031183	ENSSSCG00000023846	BRF1	69628	72250	+	29331
chr7	LNC_001036	XLOC_059011	Novel_lncRNA	20737853	20739223	-	ENSSSCT00000001192	ENSSSCG00000001096	C6orf229	20752463	20755276	-	13239
chr7	LNC_001036	XLOC_059011	Novel_lncRNA	20737853	20739223	-	ENSSSCT00000001193	ENSSSCG00000001097	FAM65B	20764481	20883304	-	25257
chr7	LNC_001036	XLOC_059011	Novel_lncRNA	20737853	20739223	-	ENSSSCT00000001190	ENSSSCG00000001094	C6orf62	20661720	20675397	-	62455
chr7	LNC_001036	XLOC_059011	Novel_lncRNA	20737853	20739223	-	ENSSSCT00000001191	ENSSSCG00000001095	GMNN	20739307	20748725	+	83
chr7	LNC_001036	XLOC_059011	Novel_lncRNA	20737853	20739223	-	ENSSSCT00000001189	ENSSSCG00000001093	ACOT13	20657200	20658607	+	79245
chr7	LNC_001036	XLOC_059011	Novel_lncRNA	20737853	20739223	-	ENSSSCT00000001188	ENSSSCG00000001092	TDP2	20641852	20655851	-	82001
chr6	ALDBSSCT0000009358	ALDBSSCG0000005711	Annotated_lncRNA	56802933	56804760	-	ENSSSCT00000029899	ENSSSCG00000029696	--	56900114	56909192	+	95353
chr6	ALDBSSCT0000009358	ALDBSSCG0000005711	Annotated_lncRNA	56802933	56804760	-	ENSSSCT00000004408	ENSSSCG00000003986	--	56847038	56880455	-	42277
chr6	ALDBSSCT0000009358	ALDBSSCG0000005711	Annotated_lncRNA	56802933	56804760	-	ENSSSCT00000004407	ENSSSCG00000003985	--	56812059	56829002	-	7298
chr6	ALDBSSCT0000009358	ALDBSSCG0000005711	Annotated_lncRNA	56802933	56804760	-	ENSSSCT00000004406	ENSSSCG00000003984	ZNF134	56718236	56719477	+	83455
chr12	ALDBSSCT0000002183	ALDBSSCG0000001305	Annotated_lncRNA	14864324	14869427	+	ENSSSCT00000018811	ENSSSCG00000017279	ERN1	14918934	14955053	+	49506
chr12	ALDBSSCT0000002183	ALDBSSCG0000001305	Annotated_lncRNA	14864324	14869427	+	ENSSSCT00000018810	ENSSSCG00000017278	TEX2	14801043	14859912	+	4411
chr12	ALDBSSCT0000002183	ALDBSSCG0000001305	Annotated_lncRNA	14864324	14869427	+	ENSSSCT00000018812	ENSSSCG00000017280	ICAM2	14963914	14982966	+	94486
chr12	ALDBSSCT0000002183	ALDBSSCG0000001305	Annotated_lncRNA	14864324	14869427	+	ENSSSCT00000033230	ENSSSCG00000017280	ICAM2	14969128	14980150	+	99700
chr12	ALDBSSCT0000002183	ALDBSSCG0000001305	Annotated_lncRNA	14864324	14869427	+	ENSSSCT00000034499	ENSSSCG00000017280	ICAM2	14968607	14981728	+	99179
chr6	ALDBSSCT0000009353	ALDBSSCG0000005707	Annotated_lncRNA	56163372	56165498	-	ENSSSCT00000024157	ENSSSCG00000022529	--	56261938	56262900	+	96439
chr6	ALDBSSCT0000009353	ALDBSSCG0000005707	Annotated_lncRNA	56163372	56165498	-	ENSSSCT00000003263	ENSSSCG00000002941	--	56186202	56191886	-	20703
chr6	ALDBSSCT0000009353	ALDBSSCG0000005707	Annotated_lncRNA	56163372	56165498	-	ENSSSCT00000031892	ENSSSCG00000026141	ZNF71	56148963	56159821	-	3550
chr6	ALDBSSCT0000009353	ALDBSSCG0000005707	Annotated_lncRNA	56163372	56165498	-	ENSSSCT00000030263	ENSSSCG00000028467	--	56255035	56256003	+	89536
chr6	ALDBSSCT0000009353	ALDBSSCG0000005707	Annotated_lncRNA	56163372	56165498	-	ENSSSCT00000025504	ENSSSCG00000027774	--	56197893	56218096	-	32394
chr6	ALDBSSCT0000009351	ALDBSSCG0000005705	Annotated_lncRNA	54671990	54677914	-	ENSSSCT00000030389	ENSSSCG00000027059	--	54619255	54621982	+	50007
chr6	ALDBSSCT0000009351	ALDBSSCG0000005705	Annotated_lncRNA	54671990	54677914	-	ENSSSCT00000026499	ENSSSCG00000029024	--	54760588	54761506	+	82673
chr6	ALDBSSCT0000009351	ALDBSSCG0000005705	Annotated_lncRNA	54671990	54677914	-	ENSSSCT00000022447	ENSSSCG00000029007	--	54614150	54617236	-	54753
chr6	ALDBSSCT0000009351	ALDBSSCG0000005705	Annotated_lncRNA	54671990	54677914	-	ENSSSCT00000023944	ENSSSCG00000022319	ZNF784	54591824	54592639	+	79350
chr6	ALDBSSCT0000009351	ALDBSSCG0000005705	Annotated_lncRNA	54671990	54677914	-	ENSSSCT00000023868	ENSSSCG00000023137	--	54700537	54735350	+	22622
chr6	ALDBSSCT0000009351	ALDBSSCG0000005705	Annotated_lncRNA	54671990	54677914	-	ENSSSCT00000029278	ENSSSCG00000024247	SBK2	54633361	54636989	-	35000
chr6	ALDBSSCT0000009350	ALDBSSCG0000005704	Annotated_lncRNA	54492727	54493920	-	ENSSSCT00000031117	ENSSSCG00000025343	ZNF628	54509488	54512750	-	15567
chr6	ALDBSSCT0000009350	ALDBSSCG0000005704	Annotated_lncRNA	54492727	54493920	-	ENSSSCT00000023731	ENSSSCG00000024661	ZNF524	54542963	54546070	+	49042
chr6	ALDBSSCT0000009350	ALDBSSCG0000005704	Annotated_lncRNA	54492727	54493920	-	ENSSSCT00000003666	ENSSSCG00000003302	TMEM86B	54419747	54421705	+	71021
chr6	ALDBSSCT0000009350	ALDBSSCG0000005704	Annotated_lncRNA	54492727	54493920	-	ENSSSCT00000003665	ENSSSCG00000003301	PPP6R1	54395348	54418036	+	74690
chr6	ALDBSSCT0000009350	ALDBSSCG0000005704	Annotated_lncRNA	54492727	54493920	-	ENSSSCT00000026906	ENSSSCG00000022936	FIZ1	54505638	54508830	-	11717
chr6	ALDBSSCT0000009350	ALDBSSCG0000005704	Annotated_lncRNA	54492727	54493920	-	ENSSSCT00000003653	ENSSSCG00000003289	ISOC2	54537560	54542884	+	43639
chr6	ALDBSSCT0000009350	ALDBSSCG0000005704	Annotated_lncRNA	54492727	54493920	-	ENSSSCT00000003652	ENSSSCG00000003288	HSPBP1	54381184	54393103	+	99623
chr6	ALDBSSCT0000009350	ALDBSSCG0000005704	Annotated_lncRNA	54492727	54493920	-	ENSSSCT00000023944	ENSSSCG00000022319	ZNF784	54591824	54592639	+	97903
chr1	ALDBSSCT0000000910	ALDBSSCG0000000556	Annotated_lncRNA	204871942	204878724	-	ENSSSCT00000005572	ENSSSCG00000005055	LGALS3	204956631	204974098	+	77906
chr1	ALDBSSCT0000000910	ALDBSSCG0000000556	Annotated_lncRNA	204871942	204878724	-	ENSSSCT00000027382	ENSSSCG00000005052	WDHD1	204780489	204841492	-	30449
chr1	ALDBSSCT0000000910	ALDBSSCG0000000556	Annotated_lncRNA	204871942	204878724	-	ENSSSCT00000005569	ENSSSCG00000005052	WDHD1	204780489	204841492	-	30449
chr1	ALDBSSCT0000000910	ALDBSSCG0000000556	Annotated_lncRNA	204871942	204878724	-	ENSSSCT00000005570	ENSSSCG00000005053	SOCS4	204886220	204901845	+	7495
chr1	ALDBSSCT0000000910	ALDBSSCG0000000556	Annotated_lncRNA	204871942	204878724	-	ENSSSCT00000005571	ENSSSCG00000005054	MAPK1IP1L	204908530	204920066	+	29805
chr1	ALDBSSCT0000000910	ALDBSSCG0000000556	Annotated_lncRNA	204871942	204878724	-	ENSSSCT00000032888	ENSSSCG00000005055	LGALS3	204964081	204974124	+	85356
chr1	ALDBSSCT0000000911	ALDBSSCG0000000557	Annotated_lncRNA	205104993	205124296	-	ENSSSCT00000005573	ENSSSCG00000005056	DLGAP5	204978764	205027971	-	77021
chr1	ALDBSSCT0000000916	ALDBSSCG0000000562	Annotated_lncRNA	208285764	208288239	-	ENSSSCT00000005592	ENSSSCG00000005075	TOMM20L	208378661	208389401	+	90421
chr1	ALDBSSCT0000000916	ALDBSSCG0000000562	Annotated_lncRNA	208285764	208288239	-	ENSSSCT00000026365	ENSSSCG00000027270	TIMM9	208386691	208407955	-	98451
chr1	ALDBSSCT0000000916	ALDBSSCG0000000562	Annotated_lncRNA	208285764	208288239	-	ENSSSCT00000030515	ENSSSCG00000022299	--	208211102	208240161	+	45602
chr1	ALDBSSCT0000000916	ALDBSSCG0000000562	Annotated_lncRNA	208285764	208288239	-	ENSSSCT00000005589	ENSSSCG00000005072	PSMA3	208247111	208275880	+	9883
chr1	ALDBSSCT0000000916	ALDBSSCG0000000562	Annotated_lncRNA	208285764	208288239	-	ENSSSCT00000005590	ENSSSCG00000005073	ARID4A	208288849	208356182	+	609
chr1	ALDBSSCT0000000917	ALDBSSCG0000000563	Annotated_lncRNA	209639645	209641230	-	ENSSSCT00000022854	ENSSSCG00000025013	RTN1	209727828	209941920	-	86597
chr1	ALDBSSCT0000000917	ALDBSSCG0000000563	Annotated_lncRNA	209639645	209641230	-	ENSSSCT00000032115	ENSSSCG00000025013	RTN1	209727828	209753172	-	86597
chr1	ALDBSSCT0000000917	ALDBSSCG0000000563	Annotated_lncRNA	209639645	209641230	-	ENSSSCT00000032090	ENSSSCG00000027678	CCDC175	209676905	209714640	-	35674
chr1	ALDBSSCT0000000917	ALDBSSCG0000000563	Annotated_lncRNA	209639645	209641230	-	ENSSSCT00000026485	ENSSSCG00000027678	CCDC175	209649414	209714640	-	8183
chr1	ALDBSSCT0000000917	ALDBSSCG0000000563	Annotated_lncRNA	209639645	209641230	-	ENSSSCT00000028792	ENSSSCG00000027678	CCDC175	209647815	209714640	-	6584
chr1	ALDBSSCT0000000914	ALDBSSCG0000000560	Annotated_lncRNA	206904042	206908648	-	ENSSSCT00000005583	ENSSSCG00000005066	EXOC5	206960084	206993410	-	51435
chr1	ALDBSSCT0000000914	ALDBSSCG0000000560	Annotated_lncRNA	206904042	206908648	-	ENSSSCT00000005582	ENSSSCG00000005065	AP5M1	207004004	207027579	+	95355
chr1	ALDBSSCT0000000449	ALDBSSCG0000000271	Annotated_lncRNA	245181817	245237825	+	ENSSSCT00000005764	ENSSSCG00000005230	--	245167561	245169333	+	12483
chr7	ALDBSSCT0000010251	ALDBSSCG0000006234	Annotated_lncRNA	92003906	92018644	-	ENSSSCT00000025402	ENSSSCG00000002266	CHD2	91884281	92002591	-	1314
chr7	ALDBSSCT0000010251	ALDBSSCG0000006234	Annotated_lncRNA	92003906	92018644	-	ENSSSCT00000027293	ENSSSCG00000002266	CHD2	91906024	92002591	-	1314
chr7	ALDBSSCT0000010251	ALDBSSCG0000006234	Annotated_lncRNA	92003906	92018644	-	ENSSSCT00000002524	ENSSSCG00000002266	CHD2	91877498	92002591	-	1314
chr8	ALDBSSCT0000010520	ALDBSSCG0000006381	Annotated_lncRNA	77564461	77573255	+	ENSSSCT00000009847	ENSSSCG00000008990	MRPL1	77608624	77656919	-	35368
chr8	ALDBSSCT0000010521	ALDBSSCG0000006381	Annotated_lncRNA	77564754	77573255	+	ENSSSCT00000009847	ENSSSCG00000008990	MRPL1	77608624	77656919	-	35368
chr8	ALDBSSCT0000010526	ALDBSSCG0000006386	Annotated_lncRNA	81084317	81088640	+	ENSSSCT00000009873	ENSSSCG00000009014	--	81154151	81221121	+	65510
chr7	ALDBSSCT0000010255	ALDBSSCG0000006234	Annotated_lncRNA	92004978	92018623	-	ENSSSCT00000025402	ENSSSCG00000002266	CHD2	91884281	92002591	-	2386
chr7	ALDBSSCT0000010255	ALDBSSCG0000006234	Annotated_lncRNA	92004978	92018623	-	ENSSSCT00000027293	ENSSSCG00000002266	CHD2	91906024	92002591	-	2386
chr7	ALDBSSCT0000010255	ALDBSSCG0000006234	Annotated_lncRNA	92004978	92018623	-	ENSSSCT00000002524	ENSSSCG00000002266	CHD2	91877498	92002591	-	2386
chr6	ALDBSSCT0000009149	ALDBSSCG0000005578	Annotated_lncRNA	149360398	149380664	+	ENSSSCT00000004289	ENSSSCG00000003877	FAF1	148923988	149306906	+	53491
chr6	ALDBSSCT0000009149	ALDBSSCG0000005578	Annotated_lncRNA	149360398	149380664	+	ENSSSCT00000024195	ENSSSCG00000030552	DMRTA2	149319762	149325034	+	35363
chr6	ALDBSSCT0000009149	ALDBSSCG0000005578	Annotated_lncRNA	149360398	149380664	+	ENSSSCT00000036500	ENSSSCG00000003877	FAF1	148924023	149306848	+	53549
chr15	ALDBSSCT0000004161	ALDBSSCG0000002512	Annotated_lncRNA	34978574	34981686	+	ENSSSCT00000024092	ENSSSCG00000027791	--	34740914	34928241	+	50332
chr15	ALDBSSCT0000004161	ALDBSSCG0000002512	Annotated_lncRNA	34978574	34981686	+	ENSSSCT00000033491	ENSSSCG00000015732	TFCP2L1	35006062	35065807	+	24375
chr15	ALDBSSCT0000004161	ALDBSSCG0000002512	Annotated_lncRNA	34978574	34981686	+	ENSSSCT00000017132	ENSSSCG00000015732	TFCP2L1	35005974	35064266	+	24287
chr15	ALDBSSCT0000004161	ALDBSSCG0000002512	Annotated_lncRNA	34978574	34981686	+	ENSSSCT00000017131	ENSSSCG00000015731	--	34947026	34976543	+	2030
chr15	ALDBSSCT0000004161	ALDBSSCG0000002512	Annotated_lncRNA	34978574	34981686	+	ENSSSCT00000033811	ENSSSCG00000015732	TFCP2L1	35006062	35065807	+	24375
chr15	ALDBSSCT0000004161	ALDBSSCG0000002512	Annotated_lncRNA	34978574	34981686	+	ENSSSCT00000033192	ENSSSCG00000015732	TFCP2L1	35006062	35065807	+	24375
chr15	ALDBSSCT0000004160	ALDBSSCG0000002511	Annotated_lncRNA	34935634	34937734	+	ENSSSCT00000024092	ENSSSCG00000027791	--	34740914	34928241	+	7392
chr15	ALDBSSCT0000004160	ALDBSSCG0000002511	Annotated_lncRNA	34935634	34937734	+	ENSSSCT00000033491	ENSSSCG00000015732	TFCP2L1	35006062	35065807	+	68327
chr15	ALDBSSCT0000004160	ALDBSSCG0000002511	Annotated_lncRNA	34935634	34937734	+	ENSSSCT00000017132	ENSSSCG00000015732	TFCP2L1	35005974	35064266	+	68239
chr15	ALDBSSCT0000004160	ALDBSSCG0000002511	Annotated_lncRNA	34935634	34937734	+	ENSSSCT00000017131	ENSSSCG00000015731	--	34947026	34976543	+	9291
chr15	ALDBSSCT0000004160	ALDBSSCG0000002511	Annotated_lncRNA	34935634	34937734	+	ENSSSCT00000033811	ENSSSCG00000015732	TFCP2L1	35006062	35065807	+	68327
chr15	ALDBSSCT0000004160	ALDBSSCG0000002511	Annotated_lncRNA	34935634	34937734	+	ENSSSCT00000033192	ENSSSCG00000015732	TFCP2L1	35006062	35065807	+	68327
chr10	ALDBSSCT0000001404	ALDBSSCG0000000854	Annotated_lncRNA	13117133	13422754	-	ENSSSCT00000011852	ENSSSCG00000010834	MIA3	13487025	13583457	+	64270
chr10	ALDBSSCT0000001404	ALDBSSCG0000000854	Annotated_lncRNA	13117133	13422754	-	ENSSSCT00000011850	ENSSSCG00000010832	HHIPL2	13425274	13444208	-	2519
chr10	ALDBSSCT0000001404	ALDBSSCG0000000854	Annotated_lncRNA	13117133	13422754	-	ENSSSCT00000011851	ENSSSCG00000010833	TAF1A	13450026	13471505	-	27271
chr3	LNC_000829	XLOC_044797	Novel_lncRNA	43687150	43705181	-	ENSSSCT00000025658	ENSSSCG00000030204	--	43491538	43602320	-	84829
chr3	LNC_000829	XLOC_044797	Novel_lncRNA	43687150	43705181	-	ENSSSCT00000023261	ENSSSCG00000027166	--	43705200	43898052	+	18
chr3	LNC_000829	XLOC_044797	Novel_lncRNA	43687150	43705181	-	ENSSSCT00000008848	ENSSSCG00000008075	--	43631067	43647126	-	40023
chr3	LNC_000824	XLOC_044331	Novel_lncRNA	16920719	16924582	-	ENSSSCT00000025455	ENSSSCG00000028513	--	16941559	17016837	-	16976
chr3	LNC_000824	XLOC_044331	Novel_lncRNA	16920719	16924582	-	ENSSSCT00000008484	ENSSSCG00000007739	GUSB	16924757	16939447	+	174
chr3	LNC_000824	XLOC_044331	Novel_lncRNA	16920719	16924582	-	ENSSSCT00000008483	ENSSSCG00000007738	--	16890467	16899578	+	21140
chr3	LNC_000825	XLOC_044339	Novel_lncRNA	17118039	17122909	-	ENSSSCT00000008487	ENSSSCG00000007741	NUPR2	17059600	17059908	+	58130
chr3	LNC_000825	XLOC_044339	Novel_lncRNA	17118039	17122909	-	ENSSSCT00000008491	ENSSSCG00000007744	PHKG1	17074784	17082851	+	35187
chr3	LNC_000825	XLOC_044339	Novel_lncRNA	17118039	17122909	-	ENSSSCT00000008492	ENSSSCG00000007745	SUMF2	17081261	17095321	-	22717
chr3	LNC_000825	XLOC_044339	Novel_lncRNA	17118039	17122909	-	ENSSSCT00000008493	ENSSSCG00000007746	--	17180744	17194662	+	57834
chr3	LNC_000825	XLOC_044339	Novel_lncRNA	17118039	17122909	-	ENSSSCT00000008495	ENSSSCG00000007748	PSPH	17136054	17161334	-	13144
chr3	LNC_000825	XLOC_044339	Novel_lncRNA	17118039	17122909	-	ENSSSCT00000008489	ENSSSCG00000007743	CHCHD2	17064654	17071903	+	46135
chr3	LNC_000825	XLOC_044339	Novel_lncRNA	17118039	17122909	-	ENSSSCT00000031361	ENSSSCG00000020808	--	17095561	17105542	-	12496
chr3	LNC_000826	XLOC_044454	Novel_lncRNA	22699598	22704060	-	ENSSSCT00000008581	ENSSSCG00000007831	CACNG3	22760121	22865146	-	56060
chr3	LNC_000827	XLOC_044552	Novel_lncRNA	32126525	32134624	-	ENSSSCT00000008643	ENSSSCG00000007888	TNFRSF17	32126183	32130379	+	-3855
chr3	LNC_000827	XLOC_044552	Novel_lncRNA	32126525	32134624	-	ENSSSCT00000033868	ENSSSCG00000007888	TNFRSF17	32126206	32130324	+	-3800
chr3	LNC_000827	XLOC_044552	Novel_lncRNA	32126525	32134624	-	ENSSSCT00000036463	ENSSSCG00000007888	TNFRSF17	32127021	32130374	+	-3354
chr3	LNC_000827	XLOC_044552	Novel_lncRNA	32126525	32134624	-	ENSSSCT00000031677	ENSSSCG00000007888	TNFRSF17	32126190	32130214	+	-3690
chr3	LNC_000820	XLOC_044057	Novel_lncRNA	144501183	144503896	+	ENSSSCT00000009488	ENSSSCG00000008671	--	144411266	144412002	+	89180
chr3	LNC_000821	XLOC_044107	Novel_lncRNA	1011362	1015074	-	ENSSSCT00000008289	ENSSSCG00000007557	MICALL2	1066675	1085568	-	51600
chr3	LNC_000821	XLOC_044107	Novel_lncRNA	1011362	1015074	-	ENSSSCT00000029725	ENSSSCG00000007555	UNCX	913027	917455	+	93906
chr3	LNC_000821	XLOC_044107	Novel_lncRNA	1011362	1015074	-	ENSSSCT00000008290	ENSSSCG00000007558	--	1094016	1120273	-	78941
chr3	LNC_000821	XLOC_044107	Novel_lncRNA	1011362	1015074	-	ENSSSCT00000008287	ENSSSCG00000007555	UNCX	913027	917455	+	93906
chr3	LNC_000822	XLOC_044107	Novel_lncRNA	1011362	1015074	-	ENSSSCT00000008289	ENSSSCG00000007557	MICALL2	1066675	1085568	-	51600
chr3	LNC_000822	XLOC_044107	Novel_lncRNA	1011362	1015074	-	ENSSSCT00000029725	ENSSSCG00000007555	UNCX	913027	917455	+	93906
chr3	LNC_000822	XLOC_044107	Novel_lncRNA	1011362	1015074	-	ENSSSCT00000008290	ENSSSCG00000007558	--	1094016	1120273	-	78941
chr3	LNC_000822	XLOC_044107	Novel_lncRNA	1011362	1015074	-	ENSSSCT00000008287	ENSSSCG00000007555	UNCX	913027	917455	+	93906
chr3	LNC_000823	XLOC_044236	Novel_lncRNA	7924645	7925949	-	ENSSSCT00000008413	ENSSSCG00000007673	EPO	8014859	8017287	+	88909
chr3	LNC_000823	XLOC_044236	Novel_lncRNA	7924645	7925949	-	ENSSSCT00000031465	ENSSSCG00000025096	FBXO24	7908385	7916953	+	7691
chr3	LNC_000823	XLOC_044236	Novel_lncRNA	7924645	7925949	-	ENSSSCT00000025262	ENSSSCG00000025096	FBXO24	7906563	7916953	+	7691
chr3	LNC_000823	XLOC_044236	Novel_lncRNA	7924645	7925949	-	ENSSSCT00000008410	ENSSSCG00000007670	ACTL6B	7949444	7963656	-	23494
chr3	LNC_000823	XLOC_044236	Novel_lncRNA	7924645	7925949	-	ENSSSCT00000026611	ENSSSCG00000023255	MOSPD3	7926002	7928776	+	52
chr3	LNC_000823	XLOC_044236	Novel_lncRNA	7924645	7925949	-	ENSSSCT00000025244	ENSSSCG00000021890	--	7974103	7979030	+	48153
chr3	LNC_000823	XLOC_044236	Novel_lncRNA	7924645	7925949	-	ENSSSCT00000029137	ENSSSCG00000027466	PCOLCE	7918398	7923583	+	1061
chr3	LNC_000823	XLOC_044236	Novel_lncRNA	7924645	7925949	-	ENSSSCT00000008408	ENSSSCG00000007668	--	7981982	7988931	-	56032
chr3	LNC_000823	XLOC_044236	Novel_lncRNA	7924645	7925949	-	ENSSSCT00000008407	ENSSSCG00000007667	LRCH4	7843516	7906079	-	18565
chr3	LNC_000823	XLOC_044236	Novel_lncRNA	7924645	7925949	-	ENSSSCT00000008411	ENSSSCG00000007671	TFR2	7934750	7948981	-	8800
chr3	LNC_000823	XLOC_044236	Novel_lncRNA	7924645	7925949	-	ENSSSCT00000008405	ENSSSCG00000007665	--	7837929	7839602	+	85042
chr3	LNC_000823	XLOC_044236	Novel_lncRNA	7924645	7925949	-	ENSSSCT00000008404	ENSSSCG00000007664	AGFG2	7811252	7833017	+	91627
chr3	LNC_000823	XLOC_044236	Novel_lncRNA	7924645	7925949	-	ENSSSCT00000008412	ENSSSCG00000007672	POP7	8002633	8003480	+	76683
chr3	LNC_000812	XLOC_043663	Novel_lncRNA	103319112	103334656	+	ENSSSCT00000009261	ENSSSCG00000008459	--	103199736	103254999	+	64112
chr3	LNC_000812	XLOC_043663	Novel_lncRNA	103319112	103334656	+	ENSSSCT00000009263	ENSSSCG00000008461	ZFP36L2	103259066	103261670	+	57441
chr9	ALDBSSCT0000011237	ALDBSSCG0000006822	Annotated_lncRNA	70867594	70868740	+	ENSSSCT00000023057	ENSSSCG00000023562	SNRPE	70909005	70915566	+	40264
chr9	ALDBSSCT0000011237	ALDBSSCG0000006822	Annotated_lncRNA	70867594	70868740	+	ENSSSCT00000016643	ENSSSCG00000015274	ZBED6	70869462	70872407	+	721
chr9	ALDBSSCT0000011237	ALDBSSCG0000006822	Annotated_lncRNA	70867594	70868740	+	ENSSSCT00000024637	ENSSSCG00000028069	--	70784156	70815137	-	52456
chr9	ALDBSSCT0000011237	ALDBSSCG0000006822	Annotated_lncRNA	70867594	70868740	+	ENSSSCT00000030950	ENSSSCG00000022036	--	70816026	70821128	+	46465
chr9	ALDBSSCT0000011237	ALDBSSCG0000006822	Annotated_lncRNA	70867594	70868740	+	ENSSSCT00000027953	ENSSSCG00000028035	ZC3H11A	70877652	70903649	+	8911
chr9	ALDBSSCT0000011239	ALDBSSCG0000006824	Annotated_lncRNA	72046908	72055167	+	ENSSSCT00000016659	ENSSSCG00000015288	RBBP5	72016828	72035637	-	11270
chr9	ALDBSSCT0000011239	ALDBSSCG0000006824	Annotated_lncRNA	72046908	72055167	+	ENSSSCT00000016658	ENSSSCG00000015287	TMCC2	72145487	72173687	+	90319
chr9	ALDBSSCT0000011239	ALDBSSCG0000006824	Annotated_lncRNA	72046908	72055167	+	ENSSSCT00000016657	ENSSSCG00000015286	DSTYK	72057962	72117189	-	2794
chr6	LNC_000958	XLOC_053050	Novel_lncRNA	48922119	48924205	+	ENSSSCT00000024096	ENSSSCG00000030302	SEPW1	49000916	49004988	+	76710
chr6	LNC_000958	XLOC_053050	Novel_lncRNA	48922119	48924205	+	ENSSSCT00000025210	ENSSSCG00000023371	EHD2	48953703	48972126	+	29497
chr6	LNC_000958	XLOC_053050	Novel_lncRNA	48922119	48924205	+	ENSSSCT00000003455	ENSSSCG00000003115	MEIS3	48829331	48839949	+	82169
chr6	LNC_000958	XLOC_053050	Novel_lncRNA	48922119	48924205	+	ENSSSCT00000022965	ENSSSCG00000022302	GLTSCR1	48928626	48946950	+	4420
chr6	LNC_000958	XLOC_053050	Novel_lncRNA	48922119	48924205	+	ENSSSCT00000025029	ENSSSCG00000022774	GLTSCR2	48973478	48982706	+	49272
chr6	LNC_000958	XLOC_053050	Novel_lncRNA	48922119	48924205	+	ENSSSCT00000024758	ENSSSCG00000022302	GLTSCR1	48928611	48946950	+	4405
chr6	LNC_000959	XLOC_053364	Novel_lncRNA	63146148	63151310	+	ENSSSCT00000036631	ENSSSCG00000003386	TNFRSF9	63060353	63071870	+	74277
chr6	LNC_000959	XLOC_053364	Novel_lncRNA	63146148	63151310	+	ENSSSCT00000033147	ENSSSCG00000003386	TNFRSF9	63060353	63071739	+	74408
chr6	LNC_000959	XLOC_053364	Novel_lncRNA	63146148	63151310	+	ENSSSCT00000003757	ENSSSCG00000003386	TNFRSF9	63053856	63071356	+	74791
chr6	LNC_000959	XLOC_053364	Novel_lncRNA	63146148	63151310	+	ENSSSCT00000035166	ENSSSCG00000003386	TNFRSF9	63054747	63058141	+	88006
chr6	LNC_000959	XLOC_053364	Novel_lncRNA	63146148	63151310	+	ENSSSCT00000032889	ENSSSCG00000003386	TNFRSF9	63057439	63058141	+	88006
chr6	LNC_000950	XLOC_052499	Novel_lncRNA	17757778	17761496	+	ENSSSCT00000003114	ENSSSCG00000002814	ADGRG3	17679847	17699546	+	58231
chr6	LNC_000950	XLOC_052499	Novel_lncRNA	17757778	17761496	+	ENSSSCT00000003115	ENSSSCG00000002815	ADGRG1	17648232	17669499	+	88278
chr6	LNC_000950	XLOC_052499	Novel_lncRNA	17757778	17761496	+	ENSSSCT00000003109	ENSSSCG00000002809	TEPP	17773190	17778899	-	11693
chr6	LNC_000950	XLOC_052499	Novel_lncRNA	17757778	17761496	+	ENSSSCT00000003110	ENSSSCG00000002810	--	17781544	17781822	-	20047
chr6	LNC_000950	XLOC_052499	Novel_lncRNA	17757778	17761496	+	ENSSSCT00000003111	ENSSSCG00000002811	CNGB1	17785742	17839804	+	24245
chr6	LNC_000950	XLOC_052499	Novel_lncRNA	17757778	17761496	+	ENSSSCT00000003112	ENSSSCG00000002812	KIFC3	17719919	17751388	-	6389
chr6	LNC_000950	XLOC_052499	Novel_lncRNA	17757778	17761496	+	ENSSSCT00000003113	ENSSSCG00000002813	KATNB1	17713584	17719176	+	38601
chr6	LNC_000951	XLOC_052499	Novel_lncRNA	17757779	17761496	+	ENSSSCT00000003114	ENSSSCG00000002814	ADGRG3	17679847	17699546	+	58232
chr6	LNC_000951	XLOC_052499	Novel_lncRNA	17757779	17761496	+	ENSSSCT00000003115	ENSSSCG00000002815	ADGRG1	17648232	17669499	+	88279
chr6	LNC_000951	XLOC_052499	Novel_lncRNA	17757779	17761496	+	ENSSSCT00000003109	ENSSSCG00000002809	TEPP	17773190	17778899	-	11693
chr6	LNC_000951	XLOC_052499	Novel_lncRNA	17757779	17761496	+	ENSSSCT00000003110	ENSSSCG00000002810	--	17781544	17781822	-	20047
chr6	LNC_000951	XLOC_052499	Novel_lncRNA	17757779	17761496	+	ENSSSCT00000003111	ENSSSCG00000002811	CNGB1	17785742	17839804	+	24245
chr6	LNC_000951	XLOC_052499	Novel_lncRNA	17757779	17761496	+	ENSSSCT00000003112	ENSSSCG00000002812	KIFC3	17719919	17751388	-	6390
chr6	LNC_000951	XLOC_052499	Novel_lncRNA	17757779	17761496	+	ENSSSCT00000003113	ENSSSCG00000002813	KATNB1	17713584	17719176	+	38602
chr6	LNC_000954	XLOC_052863	Novel_lncRNA	43276371	43278294	+	ENSSSCT00000028591	ENSSSCG00000028943	ECH1	43166591	43178448	-	97922
chr6	LNC_000954	XLOC_052863	Novel_lncRNA	43276371	43278294	+	ENSSSCT00000031006	ENSSSCG00000028626	--	43180618	43184468	-	91902
chr6	LNC_000954	XLOC_052863	Novel_lncRNA	43276371	43278294	+	ENSSSCT00000029191	ENSSSCG00000022692	RINL	43210734	43215949	-	60421
chr6	LNC_000954	XLOC_052863	Novel_lncRNA	43276371	43278294	+	ENSSSCT00000027266	ENSSSCG00000022017	--	43232995	43239670	-	36700
chr6	LNC_000954	XLOC_052863	Novel_lncRNA	43276371	43278294	+	ENSSSCT00000027844	ENSSSCG00000026261	FBXO17	43281609	43284321	-	3314
chr6	LNC_000954	XLOC_052863	Novel_lncRNA	43276371	43278294	+	ENSSSCT00000025426	ENSSSCG00000026904	NFKBIB	43241077	43250623	-	25747
chr6	LNC_000954	XLOC_052863	Novel_lncRNA	43276371	43278294	+	ENSSSCT00000025965	ENSSSCG00000024281	--	43153598	43229948	+	46422
chr6	LNC_000954	XLOC_052863	Novel_lncRNA	43276371	43278294	+	ENSSSCT00000022319	ENSSSCG00000026794	SIRT2	43218843	43229047	-	47323
chr6	LNC_000954	XLOC_052863	Novel_lncRNA	43276371	43278294	+	ENSSSCT00000022903	ENSSSCG00000030520	--	43358782	43402767	-	80487
chr6	LNC_000954	XLOC_052863	Novel_lncRNA	43276371	43278294	+	ENSSSCT00000003297	ENSSSCG00000002972	--	43266647	43276250	-	120
chr6	LNC_000954	XLOC_052863	Novel_lncRNA	43276371	43278294	+	ENSSSCT00000027105	ENSSSCG00000021333	--	43285919	43292702	-	7624
chr6	LNC_000954	XLOC_052863	Novel_lncRNA	43276371	43278294	+	ENSSSCT00000023587	ENSSSCG00000021959	--	43338916	43339323	+	60621
chr6	LNC_000954	XLOC_052863	Novel_lncRNA	43276371	43278294	+	ENSSSCT00000032263	ENSSSCG00000026407	NCCRP1	43341649	43344900	-	63354
chr6	LNC_000955	XLOC_052863	Novel_lncRNA	43276522	43278294	+	ENSSSCT00000028591	ENSSSCG00000028943	ECH1	43166591	43178448	-	98073
chr6	LNC_000955	XLOC_052863	Novel_lncRNA	43276522	43278294	+	ENSSSCT00000031006	ENSSSCG00000028626	--	43180618	43184468	-	92053
chr6	LNC_000955	XLOC_052863	Novel_lncRNA	43276522	43278294	+	ENSSSCT00000029191	ENSSSCG00000022692	RINL	43210734	43215949	-	60572
chr6	LNC_000955	XLOC_052863	Novel_lncRNA	43276522	43278294	+	ENSSSCT00000027266	ENSSSCG00000022017	--	43232995	43239670	-	36851
chr6	LNC_000955	XLOC_052863	Novel_lncRNA	43276522	43278294	+	ENSSSCT00000027844	ENSSSCG00000026261	FBXO17	43281609	43284321	-	3314
chr6	LNC_000955	XLOC_052863	Novel_lncRNA	43276522	43278294	+	ENSSSCT00000025426	ENSSSCG00000026904	NFKBIB	43241077	43250623	-	25898
chr6	LNC_000955	XLOC_052863	Novel_lncRNA	43276522	43278294	+	ENSSSCT00000025965	ENSSSCG00000024281	--	43153598	43229948	+	46573
chr6	LNC_000955	XLOC_052863	Novel_lncRNA	43276522	43278294	+	ENSSSCT00000022319	ENSSSCG00000026794	SIRT2	43218843	43229047	-	47474
chr6	LNC_000955	XLOC_052863	Novel_lncRNA	43276522	43278294	+	ENSSSCT00000022903	ENSSSCG00000030520	--	43358782	43402767	-	80487
chr6	LNC_000955	XLOC_052863	Novel_lncRNA	43276522	43278294	+	ENSSSCT00000003297	ENSSSCG00000002972	--	43266647	43276250	-	271
chr6	LNC_000955	XLOC_052863	Novel_lncRNA	43276522	43278294	+	ENSSSCT00000027105	ENSSSCG00000021333	--	43285919	43292702	-	7624
chr6	LNC_000955	XLOC_052863	Novel_lncRNA	43276522	43278294	+	ENSSSCT00000023587	ENSSSCG00000021959	--	43338916	43339323	+	60621
chr6	LNC_000955	XLOC_052863	Novel_lncRNA	43276522	43278294	+	ENSSSCT00000032263	ENSSSCG00000026407	NCCRP1	43341649	43344900	-	63354
chr6	LNC_000956	XLOC_053011	Novel_lncRNA	47500524	47504954	+	ENSSSCT00000003439	ENSSSCG00000003100	CCDC61	47556754	47579331	+	51799
chr6	LNC_000956	XLOC_053011	Novel_lncRNA	47500524	47504954	+	ENSSSCT00000003436	ENSSSCG00000003097	MYPOP	47463772	47474091	-	26432
chr6	LNC_000956	XLOC_053011	Novel_lncRNA	47500524	47504954	+	ENSSSCT00000003435	ENSSSCG00000003096	NANOS2	47481251	47481667	-	18856
chr6	LNC_000956	XLOC_053011	Novel_lncRNA	47500524	47504954	+	ENSSSCT00000003434	ENSSSCG00000003095	NOVA2	47509200	47540711	-	4245
chr6	LNC_000956	XLOC_053011	Novel_lncRNA	47500524	47504954	+	ENSSSCT00000003432	ENSSSCG00000003093	SYMPK	47400154	47443753	-	56770
chr6	LNC_000956	XLOC_053011	Novel_lncRNA	47500524	47504954	+	ENSSSCT00000003431	ENSSSCG00000003092	FOXA3	47444493	47452385	+	48138
chr6	LNC_000956	XLOC_053011	Novel_lncRNA	47500524	47504954	+	ENSSSCT00000003430	ENSSSCG00000003091	IRF2BP1	47460340	47462854	-	37669
chr6	LNC_000957	XLOC_053011	Novel_lncRNA	47500638	47504954	+	ENSSSCT00000003439	ENSSSCG00000003100	CCDC61	47556754	47579331	+	51799
chr6	LNC_000957	XLOC_053011	Novel_lncRNA	47500638	47504954	+	ENSSSCT00000003436	ENSSSCG00000003097	MYPOP	47463772	47474091	-	26546
chr6	LNC_000957	XLOC_053011	Novel_lncRNA	47500638	47504954	+	ENSSSCT00000003435	ENSSSCG00000003096	NANOS2	47481251	47481667	-	18970
chr6	LNC_000957	XLOC_053011	Novel_lncRNA	47500638	47504954	+	ENSSSCT00000003434	ENSSSCG00000003095	NOVA2	47509200	47540711	-	4245
chr6	LNC_000957	XLOC_053011	Novel_lncRNA	47500638	47504954	+	ENSSSCT00000003432	ENSSSCG00000003093	SYMPK	47400154	47443753	-	56884
chr6	LNC_000957	XLOC_053011	Novel_lncRNA	47500638	47504954	+	ENSSSCT00000003431	ENSSSCG00000003092	FOXA3	47444493	47452385	+	48252
chr6	LNC_000957	XLOC_053011	Novel_lncRNA	47500638	47504954	+	ENSSSCT00000003430	ENSSSCG00000003091	IRF2BP1	47460340	47462854	-	37783
chr15	ALDBSSCT0000004578	ALDBSSCG0000002782	Annotated_lncRNA	116425426	116435610	-	ENSSSCT00000024437	ENSSSCG00000022805	--	116436598	116437899	+	987
chr15	ALDBSSCT0000004578	ALDBSSCG0000002782	Annotated_lncRNA	116425426	116435610	-	ENSSSCT00000027514	ENSSSCG00000025774	STRADB	116468163	116468414	-	32552
chr15	ALDBSSCT0000004578	ALDBSSCG0000002782	Annotated_lncRNA	116425426	116435610	-	ENSSSCT00000017534	ENSSSCG00000016104	TRAK2	116383931	116416265	-	9160
chr15	ALDBSSCT0000004578	ALDBSSCG0000002782	Annotated_lncRNA	116425426	116435610	-	ENSSSCT00000017535	ENSSSCG00000016105	ALS2CR12	116343375	116378421	-	47004
chr15	ALDBSSCT0000004578	ALDBSSCG0000002782	Annotated_lncRNA	116425426	116435610	-	ENSSSCT00000024231	ENSSSCG00000028157	--	116275040	116341166	+	84259
chr2	ALDBSSCT0000005881	ALDBSSCG0000003583	Annotated_lncRNA	48909275	48929108	+	ENSSSCT00000025883	ENSSSCG00000021170	FAR1	48831842	48904569	-	4705
chr2	ALDBSSCT0000005887	ALDBSSCG0000003589	Annotated_lncRNA	52091920	52094870	+	ENSSSCT00000029147	ENSSSCG00000020720	MRVI1	52130620	52274846	+	35749
chr2	ALDBSSCT0000005887	ALDBSSCG0000003589	Annotated_lncRNA	52091920	52094870	+	ENSSSCT00000014645	ENSSSCG00000013405	EIF4G2	52013091	52024509	+	67410
chr2	ALDBSSCT0000005887	ALDBSSCG0000003589	Annotated_lncRNA	52091920	52094870	+	ENSSSCT00000014646	ENSSSCG00000013406	CTR9	52047045	52075772	-	16147
chr2	ALDBSSCT0000005886	ALDBSSCG0000003588	Annotated_lncRNA	51984530	52003458	+	ENSSSCT00000014644	ENSSSCG00000013404	ZBED5	51975728	51976828	+	7701
chr2	ALDBSSCT0000005886	ALDBSSCG0000003588	Annotated_lncRNA	51984530	52003458	+	ENSSSCT00000014645	ENSSSCG00000013405	EIF4G2	52013091	52024509	+	9632
chr2	ALDBSSCT0000005886	ALDBSSCG0000003588	Annotated_lncRNA	51984530	52003458	+	ENSSSCT00000014646	ENSSSCG00000013406	CTR9	52047045	52075772	-	43586
chr7	LNC_001042	XLOC_059631	Novel_lncRNA	52597754	52603768	-	ENSSSCT00000001956	ENSSSCG00000001750	PAQR8	52635491	52682127	+	31722
chr7	LNC_001042	XLOC_059631	Novel_lncRNA	52597754	52603768	-	ENSSSCT00000031013	ENSSSCG00000025488	MCM3	52534784	52554592	-	43161
chr7	LNC_001042	XLOC_059631	Novel_lncRNA	52597754	52603768	-	ENSSSCT00000034743	ENSSSCG00000001749	IL17F	52508965	52516143	-	81610
chr7	LNC_001042	XLOC_059631	Novel_lncRNA	52597754	52603768	-	ENSSSCT00000001955	ENSSSCG00000001749	IL17F	52509155	52510397	-	87356
chr7	ALDBSSCT0000009919	ALDBSSCG0000006039	Annotated_lncRNA	110021314	110021777	+	ENSSSCT00000029391	ENSSSCG00000002411	GTF2A1	109960916	109992425	-	28888
chr7	ALDBSSCT0000009919	ALDBSSCG0000006039	Annotated_lncRNA	110021314	110021777	+	ENSSSCT00000002681	ENSSSCG00000002412	STON2	110036580	110150787	-	14802
chr7	ALDBSSCT0000009919	ALDBSSCG0000006039	Annotated_lncRNA	110021314	110021777	+	ENSSSCT00000002680	ENSSSCG00000002411	GTF2A1	109960916	109992497	-	28816
chr3	ENSSSCT00000034217	ENSSSCG00000008496	Annotated_lncRNA	109622369	109667785	+	ENSSSCT00000009297	ENSSSCG00000008495	PRKD3	109443446	109545346	-	77022
chr3	ENSSSCT00000034217	ENSSSCG00000008496	Annotated_lncRNA	109622369	109667785	+	ENSSSCT00000028150	ENSSSCG00000025181	--	109622373	109637816	-	-15444
chr3	ENSSSCT00000034217	ENSSSCG00000008496	Annotated_lncRNA	109622369	109667785	+	ENSSSCT00000009299	ENSSSCG00000008497	GPATCH11	109677473	109691729	-	9687
chr3	ENSSSCT00000034217	ENSSSCG00000008496	Annotated_lncRNA	109622369	109667785	+	ENSSSCT00000009300	ENSSSCG00000008498	HEATR5B	109692688	109810357	+	24902
chr6	ALDBSSCT0000009132	ALDBSSCG0000005569	Annotated_lncRNA	143830052	143833790	+	ENSSSCT00000004251	ENSSSCG00000003839	PLPP3	143689175	143732390	+	97661
chr15	ALDBSSCT0000004377	ALDBSSCG0000002657	Annotated_lncRNA	157445358	157447780	+	ENSSSCT00000017856	ENSSSCG00000016399	STAM2	157397060	157424086	-	21271
chr15	ALDBSSCT0000004377	ALDBSSCG0000002657	Annotated_lncRNA	157445358	157447780	+	ENSSSCT00000017858	ENSSSCG00000016401	KIF1A	157512036	157570407	-	64255
chr15	ALDBSSCT0000004377	ALDBSSCG0000002657	Annotated_lncRNA	157445358	157447780	+	ENSSSCT00000032269	ENSSSCG00000028999	--	157433231	157433809	+	11548
chr5	ALDBSSCT0000008403	ALDBSSCG0000005104	Annotated_lncRNA	86209540	86234219	+	ENSSSCT00000035178	ENSSSCG00000023972	DRAM1	86274166	86288364	-	39946
chr5	ALDBSSCT0000008403	ALDBSSCG0000005104	Annotated_lncRNA	86209540	86234219	+	ENSSSCT00000000939	ENSSSCG00000000860	--	86067273	86118726	+	90813
chr5	ALDBSSCT0000008403	ALDBSSCG0000005104	Annotated_lncRNA	86209540	86234219	+	ENSSSCT00000029179	ENSSSCG00000026250	--	86166626	86207763	+	1776
chr5	ALDBSSCT0000008403	ALDBSSCG0000005104	Annotated_lncRNA	86209540	86234219	+	ENSSSCT00000036399	ENSSSCG00000023972	DRAM1	86273946	86292147	-	39726
chr5	ALDBSSCT0000008403	ALDBSSCG0000005104	Annotated_lncRNA	86209540	86234219	+	ENSSSCT00000034650	ENSSSCG00000023972	DRAM1	86272194	86292147	-	37974
chr5	ALDBSSCT0000008403	ALDBSSCG0000005104	Annotated_lncRNA	86209540	86234219	+	ENSSSCT00000029052	ENSSSCG00000023972	DRAM1	86272186	86308016	-	37966
chr2	LNC_000774	XLOC_041756	Novel_lncRNA	121584909	121602783	-	ENSSSCT00000015525	ENSSSCG00000014207	APC	121534758	121575617	+	9291
chr2	LNC_000774	XLOC_041756	Novel_lncRNA	121584909	121602783	-	ENSSSCT00000032409	ENSSSCG00000026230	--	121512388	121522935	-	61973
chr2	LNC_000774	XLOC_041756	Novel_lncRNA	121584909	121602783	-	ENSSSCT00000024663	ENSSSCG00000022048	REEP5	121468414	121508736	+	76172
chr2	LNC_000775	XLOC_041756	Novel_lncRNA	121584909	121635174	-	ENSSSCT00000015525	ENSSSCG00000014207	APC	121534758	121575617	+	9291
chr2	LNC_000775	XLOC_041756	Novel_lncRNA	121584909	121635174	-	ENSSSCT00000032409	ENSSSCG00000026230	--	121512388	121522935	-	61973
chr2	LNC_000775	XLOC_041756	Novel_lncRNA	121584909	121635174	-	ENSSSCT00000024663	ENSSSCG00000022048	REEP5	121468414	121508736	+	76172
chr2	LNC_000776	XLOC_041756	Novel_lncRNA	121584909	121635182	-	ENSSSCT00000015525	ENSSSCG00000014207	APC	121534758	121575617	+	9291
chr2	LNC_000776	XLOC_041756	Novel_lncRNA	121584909	121635182	-	ENSSSCT00000032409	ENSSSCG00000026230	--	121512388	121522935	-	61973
chr2	LNC_000776	XLOC_041756	Novel_lncRNA	121584909	121635182	-	ENSSSCT00000024663	ENSSSCG00000022048	REEP5	121468414	121508736	+	76172
chr2	LNC_000777	XLOC_041756	Novel_lncRNA	121627825	121635171	-	ENSSSCT00000015525	ENSSSCG00000014207	APC	121534758	121575617	+	52207
chr2	LNC_000770	XLOC_041492	Novel_lncRNA	98746735	98751470	-	ENSSSCT00000015454	ENSSSCG00000014149	MEF2C	98795013	98885272	-	43542
chr2	LNC_000770	XLOC_041492	Novel_lncRNA	98746735	98751470	-	ENSSSCT00000015453	ENSSSCG00000014149	MEF2C	98794388	98885272	-	42917
chr2	LNC_000771	XLOC_041544	Novel_lncRNA	106212228	106214831	-	ENSSSCT00000024526	ENSSSCG00000029805	RHOBTB3	106220121	106241905	+	5289
chr2	LNC_000771	XLOC_041544	Novel_lncRNA	106212228	106214831	-	ENSSSCT00000028564	ENSSSCG00000029805	RHOBTB3	106220121	106277340	+	5289
chr2	LNC_000771	XLOC_041544	Novel_lncRNA	106212228	106214831	-	ENSSSCT00000015476	ENSSSCG00000014167	-	106310503	106321615	-	95671
chr5	ALDBSSCT0000008392	ALDBSSCG0000005102	Annotated_lncRNA	83903813	83905841	+	ENSSSCT00000000919	ENSSSCG00000000844	NFYB	83912608	83923010	+	6766
chr5	ALDBSSCT0000008392	ALDBSSCG0000005102	Annotated_lncRNA	83903813	83905841	+	ENSSSCT00000000925	ENSSSCG00000000848	GLT8D2	83991461	84048064	+	85619
chr5	ALDBSSCT0000008392	ALDBSSCG0000005102	Annotated_lncRNA	83903813	83905841	+	ENSSSCT00000000923	ENSSSCG00000000846	HCFC2	83939559	83979588	-	33717
chr2	LNC_000778	XLOC_041773	Novel_lncRNA	122516754	122522071	-	ENSSSCT00000015529	ENSSSCG00000014211	YTHDC2	122613341	122661220	+	91269
chr2	LNC_000779	XLOC_041779	Novel_lncRNA	122538801	122559052	-	ENSSSCT00000015529	ENSSSCG00000014211	YTHDC2	122613341	122661220	+	54288
chr4	ALDBSSCT0000008083	ALDBSSCG0000004905	Annotated_lncRNA	108784575	108785508	-	ENSSSCT00000031951	ENSSSCG00000022644	HIST2H2BF	108797102	108798285	-	11593
chr4	ALDBSSCT0000008083	ALDBSSCG0000004905	Annotated_lncRNA	108784575	108785508	-	ENSSSCT00000007316	ENSSSCG00000006678	FCGR1A	108773581	108782557	+	2017
chr4	ALDBSSCT0000008083	ALDBSSCG0000004905	Annotated_lncRNA	108784575	108785508	-	ENSSSCT00000028527	ENSSSCG00000026778	--	108799313	108799723	-	13804
chr4	ALDBSSCT0000008083	ALDBSSCG0000004905	Annotated_lncRNA	108784575	108785508	-	ENSSSCT00000033004	ENSSSCG00000006678	FCGR1A	108773581	108782557	+	2017
chr4	ALDBSSCT0000008083	ALDBSSCG0000004905	Annotated_lncRNA	108784575	108785508	-	ENSSSCT00000030537	ENSSSCG00000028729	-	108807243	108807554	+	21734
chr4	ALDBSSCT0000008083	ALDBSSCG0000004905	Annotated_lncRNA	108784575	108785508	-	ENSSSCT00000028746	ENSSSCG00000026982	HIST2H3D	108826511	108826921	+	41002
chr4	ALDBSSCT0000008083	ALDBSSCG0000004905	Annotated_lncRNA	108784575	108785508	-	ENSSSCT00000007307	ENSSSCG00000006669	HIST2H2AC	108844964	108845456	+	59455
chr4	ALDBSSCT0000008083	ALDBSSCG0000004905	Annotated_lncRNA	108784575	108785508	-	ENSSSCT00000036011	ENSSSCG00000006678	FCGR1A	108759133	108774836	+	9738
chr4	ALDBSSCT0000008083	ALDBSSCG0000004905	Annotated_lncRNA	108784575	108785508	-	ENSSSCT00000007317	ENSSSCG00000006679	--	108738766	108756020	-	28554
chr4	ALDBSSCT0000008083	ALDBSSCG0000004905	Annotated_lncRNA	108784575	108785508	-	ENSSSCT00000023451	ENSSSCG00000023770	--	108823396	108824575	-	37887
chr4	ALDBSSCT0000008083	ALDBSSCG0000004905	Annotated_lncRNA	108784575	108785508	-	ENSSSCT00000007310	ENSSSCG00000026938	HIST2H2AA4	108824929	108825321	+	39420
chr4	ALDBSSCT0000008083	ALDBSSCG0000004905	Annotated_lncRNA	108784575	108785508	-	ENSSSCT00000024588	ENSSSCG00000022944	HIST2H2BE	108844274	108844654	-	58765
chr4	ALDBSSCT0000008083	ALDBSSCG0000004905	Annotated_lncRNA	108784575	108785508	-	ENSSSCT00000025765	ENSSSCG00000024116	--	108816815	108818199	+	31306
chr4	ALDBSSCT0000008083	ALDBSSCG0000004905	Annotated_lncRNA	108784575	108785508	-	ENSSSCT00000036053	ENSSSCG00000006678	FCGR1A	108759669	108782158	+	2416
chr4	ALDBSSCT0000008084	ALDBSSCG0000004906	Annotated_lncRNA	109365513	109366713	-	ENSSSCT00000007331	ENSSSCG00000006692	--	109372724	109405678	-	6010
chr4	ALDBSSCT0000008084	ALDBSSCG0000004906	Annotated_lncRNA	109365513	109366713	-	ENSSSCT00000007332	ENSSSCG00000006693	PDZK1	109286295	109318377	-	47135
chr4	ALDBSSCT0000008084	ALDBSSCG0000004906	Annotated_lncRNA	109365513	109366713	-	ENSSSCT00000029430	ENSSSCG00000021304	--	109267880	109289998	+	75514
chr4	ALDBSSCT0000008085	ALDBSSCG0000004907	Annotated_lncRNA	109825189	109830902	-	ENSSSCT00000007336	ENSSSCG00000006697	ACP6	109763760	109781621	+	43567
chr4	ALDBSSCT0000008085	ALDBSSCG0000004907	Annotated_lncRNA	109825189	109830902	-	ENSSSCT00000007337	ENSSSCG00000006698	BCL9	109803776	109819766	-	5422
chr15	ALDBSSCT0000004289	ALDBSSCG0000002598	Annotated_lncRNA	117382781	117384523	+	ENSSSCT00000029321	ENSSSCG00000022225	NOP58	117351067	117375010	+	7770
chr15	ALDBSSCT0000004289	ALDBSSCG0000002598	Annotated_lncRNA	117382781	117384523	+	ENSSSCT00000034414	ENSSSCG00000016113	BMPR2	117425964	117426867	+	41440
chr15	ALDBSSCT0000004289	ALDBSSCG0000002598	Annotated_lncRNA	117382781	117384523	+	ENSSSCT00000017544	ENSSSCG00000016113	BMPR2	117426776	117589050	+	42252
chr4	ALDBSSCT0000008088	ALDBSSCG0000004909	Annotated_lncRNA	110270405	110272230	-	ENSSSCT00000034808	ENSSSCG00000006703	PRKAB2	110208123	110219705	+	50699
chr4	ALDBSSCT0000008088	ALDBSSCG0000004909	Annotated_lncRNA	110270405	110272230	-	ENSSSCT00000007341	ENSSSCG00000006702	FMO5	110166400	110202848	+	67556
chr4	ALDBSSCT0000008088	ALDBSSCG0000004909	Annotated_lncRNA	110270405	110272230	-	ENSSSCT00000007343	ENSSSCG00000006704	--	110281179	110293011	-	8948
chr4	ALDBSSCT0000008088	ALDBSSCG0000004909	Annotated_lncRNA	110270405	110272230	-	ENSSSCT00000007342	ENSSSCG00000006703	PRKAB2	110208095	110219705	+	50699
chr4	ALDBSSCT0000008088	ALDBSSCG0000004909	Annotated_lncRNA	110270405	110272230	-	ENSSSCT00000032787	ENSSSCG00000006703	PRKAB2	110208095	110219822	+	50582
chr4	ALDBSSCT0000008088	ALDBSSCG0000004909	Annotated_lncRNA	110270405	110272230	-	ENSSSCT00000034207	ENSSSCG00000006703	PRKAB2	110208121	110217459	+	52945
chr4	ALDBSSCT0000008088	ALDBSSCG0000004909	Annotated_lncRNA	110270405	110272230	-	ENSSSCT00000025431	ENSSSCG00000021345	--	110329924	110335196	+	57693
chr4	ALDBSSCT0000008088	ALDBSSCG0000004909	Annotated_lncRNA	110270405	110272230	-	ENSSSCT00000036163	ENSSSCG00000006703	PRKAB2	110207628	110219705	+	50699
chr15	ALDBSSCT0000004285	ALDBSSCG0000002595	Annotated_lncRNA	116493490	116515827	+	ENSSSCT00000027514	ENSSSCG00000025774	STRADB	116468163	116468414	-	25075
chr15	ALDBSSCT0000004285	ALDBSSCG0000002595	Annotated_lncRNA	116493490	116515827	+	ENSSSCT00000024437	ENSSSCG00000022805	--	116436598	116437899	+	55590
chr15	ALDBSSCT0000004285	ALDBSSCG0000002595	Annotated_lncRNA	116493490	116515827	+	ENSSSCT00000017534	ENSSSCG00000016104	TRAK2	116383931	116416265	-	77224
chr15	ALDBSSCT0000004281	ALDBSSCG0000002593	Annotated_lncRNA	115151324	115236157	+	ENSSSCT00000017518	ENSSSCG00000016090	SPATS2L	115266549	115332003	+	30391
chr5	ALDBSSCT0000008244	ALDBSSCG0000005005	Annotated_lncRNA	3632849	3642673	+	ENSSSCT00000000044	ENSSSCG00000000041	WBP2NL	3724912	3748546	+	82238
chr5	ALDBSSCT0000008244	ALDBSSCG0000005005	Annotated_lncRNA	3632849	3642673	+	ENSSSCT00000000043	ENSSSCG00000000041	WBP2NL	3724912	3748576	+	82238
chr5	ALDBSSCT0000008244	ALDBSSCG0000005005	Annotated_lncRNA	3632849	3642673	+	ENSSSCT00000000042	ENSSSCG00000000040	SEPT3	3698552	3721328	+	55878
chr5	ALDBSSCT0000008244	ALDBSSCG0000005005	Annotated_lncRNA	3632849	3642673	+	ENSSSCT00000000041	ENSSSCG00000000039	POLDIP3	3524038	3534832	+	98016
chr5	ALDBSSCT0000008244	ALDBSSCG0000005005	Annotated_lncRNA	3632849	3642673	+	ENSSSCT00000000040	ENSSSCG00000000038	CYB5R3	3610542	3628216	+	4632
chr5	ALDBSSCT0000008244	ALDBSSCG0000005005	Annotated_lncRNA	3632849	3642673	+	ENSSSCT00000028726	ENSSSCG00000026962	A4GALT	3561303	3562382	+	70466
chr5	ALDBSSCT0000008245	ALDBSSCG0000005005	Annotated_lncRNA	3632849	3642673	+	ENSSSCT00000000044	ENSSSCG00000000041	WBP2NL	3724912	3748546	+	82238
chr5	ALDBSSCT0000008245	ALDBSSCG0000005005	Annotated_lncRNA	3632849	3642673	+	ENSSSCT00000000043	ENSSSCG00000000041	WBP2NL	3724912	3748576	+	82238
chr5	ALDBSSCT0000008245	ALDBSSCG0000005005	Annotated_lncRNA	3632849	3642673	+	ENSSSCT00000000042	ENSSSCG00000000040	SEPT3	3698552	3721328	+	55878
chr5	ALDBSSCT0000008245	ALDBSSCG0000005005	Annotated_lncRNA	3632849	3642673	+	ENSSSCT00000000041	ENSSSCG00000000039	POLDIP3	3524038	3534832	+	98016
chr5	ALDBSSCT0000008245	ALDBSSCG0000005005	Annotated_lncRNA	3632849	3642673	+	ENSSSCT00000000040	ENSSSCG00000000038	CYB5R3	3610542	3628216	+	4632
chr5	ALDBSSCT0000008245	ALDBSSCG0000005005	Annotated_lncRNA	3632849	3642673	+	ENSSSCT00000028726	ENSSSCG00000026962	A4GALT	3561303	3562382	+	70466
chr6	ALDBSSCT0000008716	ALDBSSCG0000005318	Annotated_lncRNA	4247511	4255438	+	ENSSSCT00000002959	ENSSSCG00000002668	FAM92B	4283085	4293072	+	27646
chr6	ALDBSSCT0000008716	ALDBSSCG0000005318	Annotated_lncRNA	4247511	4255438	+	ENSSSCT00000002958	ENSSSCG00000002667	ZDHHC7	4215556	4232617	-	14893
chr6	ALDBSSCT0000008716	ALDBSSCG0000005318	Annotated_lncRNA	4247511	4255438	+	ENSSSCT00000002957	ENSSSCG00000002666	KIAA0513	4161680	4206391	-	41119
chr6	ALDBSSCT0000008717	ALDBSSCG0000005318	Annotated_lncRNA	4247519	4255438	+	ENSSSCT00000002959	ENSSSCG00000002668	FAM92B	4283085	4293072	+	27646
chr6	ALDBSSCT0000008717	ALDBSSCG0000005318	Annotated_lncRNA	4247519	4255438	+	ENSSSCT00000002958	ENSSSCG00000002667	ZDHHC7	4215556	4232617	-	14901
chr6	ALDBSSCT0000008717	ALDBSSCG0000005318	Annotated_lncRNA	4247519	4255438	+	ENSSSCT00000002957	ENSSSCG00000002666	KIAA0513	4161680	4206391	-	41127
chr6	ALDBSSCT0000008719	ALDBSSCG0000005318	Annotated_lncRNA	4247519	4255438	+	ENSSSCT00000002959	ENSSSCG00000002668	FAM92B	4283085	4293072	+	27646
chr6	ALDBSSCT0000008719	ALDBSSCG0000005318	Annotated_lncRNA	4247519	4255438	+	ENSSSCT00000002958	ENSSSCG00000002667	ZDHHC7	4215556	4232617	-	14901
chr6	ALDBSSCT0000008719	ALDBSSCG0000005318	Annotated_lncRNA	4247519	4255438	+	ENSSSCT00000002957	ENSSSCG00000002666	KIAA0513	4161680	4206391	-	41127
chr3	ALDBSSCT0000006536	ALDBSSCG0000003996	Annotated_lncRNA	5383663	5410016	+	ENSSSCT00000008340	ENSSSCG00000007600	BHLHA15	5470550	5471104	+	60533
chr3	ALDBSSCT0000006536	ALDBSSCG0000003996	Annotated_lncRNA	5383663	5410016	+	ENSSSCT00000008339	ENSSSCG00000007599	LMTK2	5427990	5468517	+	17973
chr3	ALDBSSCT0000006536	ALDBSSCG0000003996	Annotated_lncRNA	5383663	5410016	+	ENSSSCT00000008341	ENSSSCG00000007601	TECPR1	5474667	5500938	-	64650
chr3	ALDBSSCT0000006536	ALDBSSCG0000003996	Annotated_lncRNA	5383663	5410016	+	ENSSSCT00000008342	ENSSSCG00000007602	BAIAP2L1	5439927	5589075	-	29910
chr3	ALDBSSCT0000006536	ALDBSSCG0000003996	Annotated_lncRNA	5383663	5410016	+	ENSSSCT00000028320	ENSSSCG00000025940	--	5262052	5289335	-	94327
chr3	ALDBSSCT0000006536	ALDBSSCG0000003996	Annotated_lncRNA	5383663	5410016	+	ENSSSCT00000008336	ENSSSCG00000007596	--	5300977	5304404	-	79258
chr13	LNC_000488	XLOC_023947	Novel_lncRNA	82696941	82702591	-	ENSSSCT00000012742	ENSSSCG00000011641	SLCO2A1	82615610	82624639	+	72301
chr13	LNC_000488	XLOC_023947	Novel_lncRNA	82696941	82702591	-	ENSSSCT00000033693	ENSSSCG00000011641	SLCO2A1	82615581	82622564	+	74376
chr13	LNC_000489	XLOC_023955	Novel_lncRNA	83088863	83092773	-	ENSSSCT00000024754	ENSSSCG00000011645	CEP63	83142279	83233951	+	49505
chr13	LNC_000489	XLOC_023955	Novel_lncRNA	83088863	83092773	-	ENSSSCT00000012745	ENSSSCG00000011644	ANAPC13	83127066	83131193	-	34292
chr13	LNC_000489	XLOC_023955	Novel_lncRNA	83088863	83092773	-	ENSSSCT00000012744	ENSSSCG00000011643	--	83024710	83040145	-	48717
chr13	LNC_000489	XLOC_023955	Novel_lncRNA	83088863	83092773	-	ENSSSCT00000012746	ENSSSCG00000011645	CEP63	83142279	83233951	+	49505
chr13	LNC_000486	XLOC_023828	Novel_lncRNA	75470785	75482127	-	ENSSSCT00000026118	ENSSSCG00000023225	SYN2	75395664	75435428	+	35356
chr13	LNC_000486	XLOC_023828	Novel_lncRNA	75470785	75482127	-	ENSSSCT00000030891	ENSSSCG00000029587	TIMP4	75371790	75377519	-	93265
chr13	LNC_000486	XLOC_023828	Novel_lncRNA	75470785	75482127	-	ENSSSCT00000012672	ENSSSCG00000011579	PPARG	75578055	75650239	+	95927
chr13	ALDBSSCT0000003242	ALDBSSCG0000001953	Annotated_lncRNA	108847807	108853885	-	ENSSSCT00000022498	ENSSSCG00000021430	--	108774794	108776255	-	71551
chr13	ALDBSSCT0000003242	ALDBSSCG0000001953	Annotated_lncRNA	108847807	108853885	-	ENSSSCT00000024938	ENSSSCG00000023434	PPM1L	108941014	109147849	+	87128
chr13	LNC_000482	XLOC_023372	Novel_lncRNA	43454384	43455163	-	ENSSSCT00000012547	ENSSSCG00000011466	ARF4	43340979	43362027	-	92356
chr13	LNC_000482	XLOC_023372	Novel_lncRNA	43454384	43455163	-	ENSSSCT00000012550	ENSSSCG00000011468	SLMAP	43455340	43545275	-	176
chr13	LNC_000482	XLOC_023372	Novel_lncRNA	43454384	43455163	-	ENSSSCT00000012549	ENSSSCG00000011467	DENND6A	43385841	43444190	-	10193
chr13	LNC_000482	XLOC_023372	Novel_lncRNA	43454384	43455163	-	ENSSSCT00000012548	ENSSSCG00000011467	DENND6A	43385841	43444265	-	10118
chr13	LNC_000482	XLOC_023372	Novel_lncRNA	43454384	43455163	-	ENSSSCT00000026579	ENSSSCG00000011467	DENND6A	43385841	43444265	-	10118
chr13	LNC_000483	XLOC_023441	Novel_lncRNA	47477149	47512822	-	ENSSSCT00000030267	ENSSSCG00000024705	--	47552390	47567524	+	39567
chr13	LNC_000480	XLOC_023341	Novel_lncRNA	38014852	38020522	-	ENSSSCT00000012530	ENSSSCG00000011450	ITIH1	38088459	38101576	+	67936
chr13	LNC_000480	XLOC_023341	Novel_lncRNA	38014852	38020522	-	ENSSSCT00000012532	ENSSSCG00000011451	ITIH3	38106334	38120182	+	85811
chr13	LNC_000480	XLOC_023341	Novel_lncRNA	38014852	38020522	-	ENSSSCT00000012527	ENSSSCG00000011447	SPCS1	38039440	38041636	+	18917
chr13	LNC_000480	XLOC_023341	Novel_lncRNA	38014852	38020522	-	ENSSSCT00000012526	ENSSSCG00000011446	NEK4	38046167	38081963	-	25644
chr13	LNC_000480	XLOC_023341	Novel_lncRNA	38014852	38020522	-	ENSSSCT00000029054	ENSSSCG00000011448	GLT8D1	38028635	38036078	-	8112
chr13	LNC_000480	XLOC_023341	Novel_lncRNA	38014852	38020522	-	ENSSSCT00000012529	ENSSSCG00000011449	GNL3	38020617	38028557	+	94
chr13	LNC_000480	XLOC_023341	Novel_lncRNA	38014852	38020522	-	ENSSSCT00000012528	ENSSSCG00000011448	GLT8D1	38028635	38034838	-	8112
chr13	LNC_000481	XLOC_023372	Novel_lncRNA	43450556	43455163	-	ENSSSCT00000012547	ENSSSCG00000011466	ARF4	43340979	43362027	-	88528
chr13	LNC_000481	XLOC_023372	Novel_lncRNA	43450556	43455163	-	ENSSSCT00000012550	ENSSSCG00000011468	SLMAP	43455340	43545275	-	176
chr13	LNC_000481	XLOC_023372	Novel_lncRNA	43450556	43455163	-	ENSSSCT00000012549	ENSSSCG00000011467	DENND6A	43385841	43444190	-	6365
chr13	LNC_000481	XLOC_023372	Novel_lncRNA	43450556	43455163	-	ENSSSCT00000012548	ENSSSCG00000011467	DENND6A	43385841	43444265	-	6290
chr13	LNC_000481	XLOC_023372	Novel_lncRNA	43450556	43455163	-	ENSSSCT00000026579	ENSSSCG00000011467	DENND6A	43385841	43444265	-	6290
chr13	ALDBSSCT0000002627	ALDBSSCG0000001599	Annotated_lncRNA	37891687	37901101	+	ENSSSCT00000012523	ENSSSCG00000011443	STAB1	37846302	37873056	+	18630
chr13	ALDBSSCT0000002627	ALDBSSCG0000001599	Annotated_lncRNA	37891687	37901101	+	ENSSSCT00000012522	ENSSSCG00000011442	NISCH	37809488	37844066	+	47620
chr13	ALDBSSCT0000002627	ALDBSSCG0000001599	Annotated_lncRNA	37891687	37901101	+	ENSSSCT00000012521	ENSSSCG00000011441	TNNC1	37805313	37808062	-	83624
chr13	ALDBSSCT0000002627	ALDBSSCG0000001599	Annotated_lncRNA	37891687	37901101	+	ENSSSCT00000012520	ENSSSCG00000011440	SEMA3G	37790286	37799336	-	92350
chr13	ALDBSSCT0000002627	ALDBSSCG0000001599	Annotated_lncRNA	37891687	37901101	+	ENSSSCT00000012524	ENSSSCG00000011444	NT5DC2	37868518	37876779	-	14907
chr13	ALDBSSCT0000002623	ALDBSSCG0000001595	Annotated_lncRNA	36881156	36886431	+	ENSSSCT00000012501	ENSSSCG00000011421	MANF	36895068	36899306	-	8636
chr13	ALDBSSCT0000002623	ALDBSSCG0000001595	Annotated_lncRNA	36881156	36886431	+	ENSSSCT00000012496	ENSSSCG00000011416	DOCK3	36607823	36847319	+	33836
chr13	ALDBSSCT0000002623	ALDBSSCG0000001595	Annotated_lncRNA	36881156	36886431	+	ENSSSCT00000012502	ENSSSCG00000011422	--	36981665	37073769	+	95233
chr13	ALDBSSCT0000002623	ALDBSSCG0000001595	Annotated_lncRNA	36881156	36886431	+	ENSSSCT00000012497	ENSSSCG00000011417	VPRBP	36900717	36961167	-	14285
chr13	ALDBSSCT0000002623	ALDBSSCG0000001595	Annotated_lncRNA	36881156	36886431	+	ENSSSCT00000012500	ENSSSCG00000011420	RBM15B	36890397	36893078	-	3965
chr13	ALDBSSCT0000002620	ALDBSSCG0000001593	Annotated_lncRNA	35883429	35885697	+	ENSSSCT00000029394	ENSSSCG00000024363	IFRD2	35932516	35968835	-	46818
chr13	ALDBSSCT0000002620	ALDBSSCG0000001593	Annotated_lncRNA	35883429	35885697	+	ENSSSCT00000012481	ENSSSCG00000011402	HYAL3	35969382	35975447	-	83684
chr13	ALDBSSCT0000002620	ALDBSSCG0000001593	Annotated_lncRNA	35883429	35885697	+	ENSSSCT00000031793	ENSSSCG00000024609	GNAT1	35852148	35855393	+	28035
chr13	ALDBSSCT0000002620	ALDBSSCG0000001593	Annotated_lncRNA	35883429	35885697	+	ENSSSCT00000012473	ENSSSCG00000011395	RBM5	35759800	35791864	+	91564
chr13	ALDBSSCT0000002620	ALDBSSCG0000001593	Annotated_lncRNA	35883429	35885697	+	ENSSSCT00000012475	ENSSSCG00000011397	SLC38A3	35863386	35878405	+	5023
chr13	ALDBSSCT0000002620	ALDBSSCG0000001593	Annotated_lncRNA	35883429	35885697	+	ENSSSCT00000012477	ENSSSCG00000011399	GNAI2	35891302	35911741	+	5604
chr13	ALDBSSCT0000002620	ALDBSSCG0000001593	Annotated_lncRNA	35883429	35885697	+	ENSSSCT00000012476	ENSSSCG00000011398	SEMA3F	35820305	35849844	+	33584
chr13	ALDBSSCT0000002620	ALDBSSCG0000001593	Annotated_lncRNA	35883429	35885697	+	ENSSSCT00000012480	ENSSSCG00000011401	LSMEM2	35933297	35934707	+	47599
chr13	ALDBSSCT0000002620	ALDBSSCG0000001593	Annotated_lncRNA	35883429	35885697	+	ENSSSCT00000012478	ENSSSCG00000011400	SEMA3B	35921157	35928150	+	35459
chr13	ALDBSSCT0000002620	ALDBSSCG0000001593	Annotated_lncRNA	35883429	35885697	+	ENSSSCT00000012482	ENSSSCG00000011403	NAT6	35972110	35975453	-	86412
chr13	ALDBSSCT0000002620	ALDBSSCG0000001593	Annotated_lncRNA	35883429	35885697	+	ENSSSCT00000012484	ENSSSCG00000011404	HYAL1	35976670	35978688	-	90972
chr13	ALDBSSCT0000002620	ALDBSSCG0000001593	Annotated_lncRNA	35883429	35885697	+	ENSSSCT00000012485	ENSSSCG00000011405	HYAL2	35983756	35988621	-	98058
chr9	LNC_001152	XLOC_066071	Novel_lncRNA	35821197	35844157	-	ENSSSCT00000016338	ENSSSCG00000014976	ARHGAP42	35927631	36003600	+	83473
chr15	ALDBSSCT0000004590	ALDBSSCG0000002792	Annotated_lncRNA	122882410	122883897	-	ENSSSCT00000017576	ENSSSCG00000028368	CRYGB	122786646	122788402	-	94007
chr15	ALDBSSCT0000004590	ALDBSSCG0000002792	Annotated_lncRNA	122882410	122883897	-	ENSSSCT00000017580	ENSSSCG00000016147	PIKFYVE	122898747	122992226	+	14849
chr15	ALDBSSCT0000004590	ALDBSSCG0000002792	Annotated_lncRNA	122882410	122883897	-	ENSSSCT00000026412	ENSSSCG00000023264	IDH1	122861672	122879852	-	2557
chr15	ALDBSSCT0000004590	ALDBSSCG0000002792	Annotated_lncRNA	122882410	122883897	-	ENSSSCT00000017579	ENSSSCG00000016146	C2orf80	122804201	122823136	-	59273
GL896293.1	LNC_000121	XLOC_005775	Novel_lncRNA	515	2508	+	ENSSSCT00000030554	ENSSSCG00000029772	SOCS3	10040	10729	-	7531
chr6	ALDBSSCT0000008885	ALDBSSCG0000005431	Annotated_lncRNA	57187590	57192986	+	ENSSSCT00000004415	ENSSSCG00000003993	--	57126235	57170271	+	17318
chr6	ALDBSSCT0000008885	ALDBSSCG0000005431	Annotated_lncRNA	57187590	57192986	+	ENSSSCT00000004416	ENSSSCG00000003994	C19orf18	57272176	57281258	-	79189
chr6	ALDBSSCT0000008885	ALDBSSCG0000005431	Annotated_lncRNA	57187590	57192986	+	ENSSSCT00000004418	ENSSSCG00000003995	ZNF606	57292699	57314691	-	99712
chr6	ALDBSSCT0000008885	ALDBSSCG0000005431	Annotated_lncRNA	57187590	57192986	+	ENSSSCT00000004411	ENSSSCG00000003989	--	57195271	57211183	+	2284
chr6	ALDBSSCT0000008885	ALDBSSCG0000005431	Annotated_lncRNA	57187590	57192986	+	ENSSSCT00000004412	ENSSSCG00000003990	ZNF671	57102604	57106521	+	81068
chr3	ALDBSSCT0000007002	ALDBSSCG0000004255	Annotated_lncRNA	6629750	6639048	-	ENSSSCT00000024950	ENSSSCG00000023257	PDAP1	6699604	6713375	+	60555
chr3	ALDBSSCT0000007002	ALDBSSCG0000004255	Annotated_lncRNA	6629750	6639048	-	ENSSSCT00000030708	ENSSSCG00000022023	ZKSCAN5	6588959	6611396	-	18353
chr3	ALDBSSCT0000007002	ALDBSSCG0000004255	Annotated_lncRNA	6629750	6639048	-	ENSSSCT00000008362	ENSSSCG00000007622	--	6683311	6697333	+	44262
chr3	ALDBSSCT0000007002	ALDBSSCG0000004255	Annotated_lncRNA	6629750	6639048	-	ENSSSCT00000008363	ENSSSCG00000007623	BUD31	6693615	6699273	-	54566
chr3	ALDBSSCT0000007002	ALDBSSCG0000004255	Annotated_lncRNA	6629750	6639048	-	ENSSSCT00000008358	ENSSSCG00000007618	ZNF789	6577306	6623651	+	6098
chr3	ALDBSSCT0000007002	ALDBSSCG0000004255	Annotated_lncRNA	6629750	6639048	-	ENSSSCT00000008352	ENSSSCG00000007623	BUD31	6693615	6699273	-	54566
chr3	ALDBSSCT0000007002	ALDBSSCG0000004255	Annotated_lncRNA	6629750	6639048	-	ENSSSCT00000030995	ENSSSCG00000029175	FAM200A	6558454	6560175	+	69574
chr3	ALDBSSCT0000007002	ALDBSSCG0000004255	Annotated_lncRNA	6629750	6639048	-	ENSSSCT00000008357	ENSSSCG00000007617	ZNF655	6534854	6548970	-	80779
chr3	ALDBSSCT0000007002	ALDBSSCG0000004255	Annotated_lncRNA	6629750	6639048	-	ENSSSCT00000008355	ENSSSCG00000007615	--	6665517	6679279	-	26468
chr3	ALDBSSCT0000007002	ALDBSSCG0000004255	Annotated_lncRNA	6629750	6639048	-	ENSSSCT00000008354	ENSSSCG00000027156	-	6662427	6663981	+	23378
chr3	ALDBSSCT0000007004	ALDBSSCG0000004257	Annotated_lncRNA	7833571	7836983	-	ENSSSCT00000008404	ENSSSCG00000007664	AGFG2	7811252	7833017	+	553
chr3	ALDBSSCT0000007004	ALDBSSCG0000004257	Annotated_lncRNA	7833571	7836983	-	ENSSSCT00000030909	ENSSSCG00000030337	NYAP1	7753142	7760176	+	73394
chr3	ALDBSSCT0000007004	ALDBSSCG0000004257	Annotated_lncRNA	7833571	7836983	-	ENSSSCT00000025262	ENSSSCG00000025096	FBXO24	7906563	7916953	+	69579
chr3	ALDBSSCT0000007004	ALDBSSCG0000004257	Annotated_lncRNA	7833571	7836983	-	ENSSSCT00000031465	ENSSSCG00000025096	FBXO24	7908385	7916953	+	71401
chr3	ALDBSSCT0000007004	ALDBSSCG0000004257	Annotated_lncRNA	7833571	7836983	-	ENSSSCT00000026611	ENSSSCG00000023255	MOSPD3	7926002	7928776	+	89018
chr3	ALDBSSCT0000007004	ALDBSSCG0000004257	Annotated_lncRNA	7833571	7836983	-	ENSSSCT00000029137	ENSSSCG00000027466	PCOLCE	7918398	7923583	+	81414
chr3	ALDBSSCT0000007004	ALDBSSCG0000004257	Annotated_lncRNA	7833571	7836983	-	ENSSSCT00000008407	ENSSSCG00000007667	LRCH4	7843516	7906079	-	6532
chr3	ALDBSSCT0000007004	ALDBSSCG0000004257	Annotated_lncRNA	7833571	7836983	-	ENSSSCT00000008411	ENSSSCG00000007671	TFR2	7934750	7948981	-	97766
chr3	ALDBSSCT0000007004	ALDBSSCG0000004257	Annotated_lncRNA	7833571	7836983	-	ENSSSCT00000008405	ENSSSCG00000007665	--	7837929	7839602	+	945
chr3	ALDBSSCT0000007004	ALDBSSCG0000004257	Annotated_lncRNA	7833571	7836983	-	ENSSSCT00000008394	ENSSSCG00000027442	--	7738791	7747935	-	85635
chr3	ALDBSSCT0000007004	ALDBSSCG0000004257	Annotated_lncRNA	7833571	7836983	-	ENSSSCT00000008402	ENSSSCG00000025164	--	7639833	7749350	-	84220
chr6	ALDBSSCT0000008767	ALDBSSCG0000005352	Annotated_lncRNA	26755882	26758968	+	ENSSSCT00000003123	ENSSSCG00000002823	GNAO1	26768844	26787552	-	9875
chr6	ALDBSSCT0000008767	ALDBSSCG0000005352	Annotated_lncRNA	26755882	26758968	+	ENSSSCT00000003122	ENSSSCG00000002822	AMFR	26738903	26754724	+	1157
chr12	ALDBSSCT0000002284	ALDBSSCG0000001378	Annotated_lncRNA	55458790	55465075	+	ENSSSCT00000019548	ENSSSCG00000021363	CHD3	55506216	55528405	+	41140
chr12	ALDBSSCT0000002284	ALDBSSCG0000001378	Annotated_lncRNA	55458790	55465075	+	ENSSSCT00000023461	ENSSSCG00000023166	--	55530186	55532845	-	65110
chr12	ALDBSSCT0000002284	ALDBSSCG0000001378	Annotated_lncRNA	55458790	55465075	+	ENSSSCT00000019557	ENSSSCG00000017972	--	55377933	55380666	-	78123
chr12	ALDBSSCT0000002284	ALDBSSCG0000001378	Annotated_lncRNA	55458790	55465075	+	ENSSSCT00000019556	ENSSSCG00000017971	NAA38	55380552	55381255	+	77534
chr12	ALDBSSCT0000002284	ALDBSSCG0000001378	Annotated_lncRNA	55458790	55465075	+	ENSSSCT00000019555	ENSSSCG00000027743	--	55382306	55382924	-	75865
chr12	ALDBSSCT0000002284	ALDBSSCG0000001378	Annotated_lncRNA	55458790	55465075	+	ENSSSCT00000019543	ENSSSCG00000017959	--	55477994	55480308	+	12918
chr12	ALDBSSCT0000002284	ALDBSSCG0000001378	Annotated_lncRNA	55458790	55465075	+	ENSSSCT00000019553	ENSSSCG00000017968	CNTROB	55548339	55568067	+	83263
chr12	ALDBSSCT0000002284	ALDBSSCG0000001378	Annotated_lncRNA	55458790	55465075	+	ENSSSCT00000019545	ENSSSCG00000030690	--	55475732	55476353	+	10656
chr12	ALDBSSCT0000002284	ALDBSSCG0000001378	Annotated_lncRNA	55458790	55465075	+	ENSSSCT00000019546	ENSSSCG00000017962	--	55465577	55474333	+	501
chr12	ALDBSSCT0000002284	ALDBSSCG0000001378	Annotated_lncRNA	55458790	55465075	+	ENSSSCT00000019547	ENSSSCG00000017963	DNAH2	55438911	55452302	+	6487
chr12	ALDBSSCT0000002284	ALDBSSCG0000001378	Annotated_lncRNA	55458790	55465075	+	ENSSSCT00000026438	ENSSSCG00000029940	KCNAB3	55536758	55545091	-	71682
chr12	ALDBSSCT0000002284	ALDBSSCG0000001378	Annotated_lncRNA	55458790	55465075	+	ENSSSCT00000031070	ENSSSCG00000029679	TRAPPC1	55545614	55547253	-	80538
chr12	ALDBSSCT0000002284	ALDBSSCG0000001378	Annotated_lncRNA	55458790	55465075	+	ENSSSCT00000028824	ENSSSCG00000021404	--	55384517	55390446	-	68343
chr11	LNC_000356	XLOC_017241	Novel_lncRNA	16303808	16344142	-	ENSSSCT00000010281	ENSSSCG00000009383	CCDC70	16342876	16343568	+	-693
chr12	ALDBSSCT0000002539	ALDBSSCG0000001537	Annotated_lncRNA	62737412	62747740	-	ENSSSCT00000019639	ENSSSCG00000018044	ALDH3A1	62638752	62645604	-	91807
chr12	ALDBSSCT0000002539	ALDBSSCG0000001537	Annotated_lncRNA	62737412	62747740	-	ENSSSCT00000034408	ENSSSCG00000018045	--	62668831	62673901	-	63510
chr12	ALDBSSCT0000002539	ALDBSSCG0000001537	Annotated_lncRNA	62737412	62747740	-	ENSSSCT00000019641	ENSSSCG00000018046	--	62686585	62728885	+	8526
chr12	ALDBSSCT0000002539	ALDBSSCG0000001537	Annotated_lncRNA	62737412	62747740	-	ENSSSCT00000019640	ENSSSCG00000018045	--	62669086	62683116	-	54295
chr12	ALDBSSCT0000002539	ALDBSSCG0000001537	Annotated_lncRNA	62737412	62747740	-	ENSSSCT00000019645	ENSSSCG00000018050	--	62817470	62822844	+	69729
chr12	ALDBSSCT0000002539	ALDBSSCG0000001537	Annotated_lncRNA	62737412	62747740	-	ENSSSCT00000035940	ENSSSCG00000018045	--	62666981	62683150	-	54261
chr6	ALDBSSCT0000008868	ALDBSSCG0000005418	Annotated_lncRNA	51947964	51953151	+	ENSSSCT00000003604	ENSSSCG00000003244	--	51959390	51992422	-	6238
chr6	ALDBSSCT0000008868	ALDBSSCG0000005418	Annotated_lncRNA	51947964	51953151	+	ENSSSCT00000003596	ENSSSCG00000003238	--	51859123	51867873	+	80090
chr6	ALDBSSCT0000008868	ALDBSSCG0000005418	Annotated_lncRNA	51947964	51953151	+	ENSSSCT00000003603	ENSSSCG00000003243	--	52011706	52051380	+	58554
chr6	ALDBSSCT0000008868	ALDBSSCG0000005418	Annotated_lncRNA	51947964	51953151	+	ENSSSCT00000003598	ENSSSCG00000003239	HAS1	51877028	51883413	-	64550
chr6	ALDBSSCT0000008868	ALDBSSCG0000005418	Annotated_lncRNA	51947964	51953151	+	ENSSSCT00000003599	ENSSSCG00000003240	--	51907469	51911185	-	36778
chr6	ALDBSSCT0000008868	ALDBSSCG0000005418	Annotated_lncRNA	51947964	51953151	+	ENSSSCT00000003597	ENSSSCG00000003238	--	51859123	51868585	+	79378
chr4	ALDBSSCT0000007725	ALDBSSCG0000004690	Annotated_lncRNA	134297178	134338457	+	ENSSSCT00000028417	ENSSSCG00000026513	--	134387303	134406575	-	48845
chr4	ALDBSSCT0000007725	ALDBSSCG0000004690	Annotated_lncRNA	134297178	134338457	+	ENSSSCT00000007539	ENSSSCG00000006885	ALG14	134085867	134202787	+	94390
chr4	ALDBSSCT0000007725	ALDBSSCG0000004690	Annotated_lncRNA	134297178	134338457	+	ENSSSCT00000007542	ENSSSCG00000006888	--	134354688	134382700	-	16230
chr4	ALDBSSCT0000007725	ALDBSSCG0000004690	Annotated_lncRNA	134297178	134338457	+	ENSSSCT00000007541	ENSSSCG00000006887	CNN3	134245518	134269264	-	27913
chr4	ALDBSSCT0000007725	ALDBSSCG0000004690	Annotated_lncRNA	134297178	134338457	+	ENSSSCT00000031017	ENSSSCG00000021743	--	134226107	134257013	+	40164
chr12	LNC_000392	XLOC_018263	Novel_lncRNA	25549312	25575697	+	ENSSSCT00000019100	ENSSSCG00000017546	ZNF652	25435509	25451001	-	98310
chr12	LNC_000392	XLOC_018263	Novel_lncRNA	25549312	25575697	+	ENSSSCT00000019103	ENSSSCG00000017549	PHB	25535897	25549085	-	226
chr12	LNC_000393	XLOC_018489	Novel_lncRNA	40875676	40883388	+	ENSSSCT00000030200	ENSSSCG00000029123	--	40953180	40964172	+	69791
chr12	LNC_000393	XLOC_018489	Novel_lncRNA	40875676	40883388	+	ENSSSCT00000023424	ENSSSCG00000022417	HNF1B	40788316	40846408	-	29267
chr12	LNC_000393	XLOC_018489	Novel_lncRNA	40875676	40883388	+	ENSSSCT00000029546	ENSSSCG00000025952	--	40895831	40901482	-	12442
chr12	LNC_000390	XLOC_018263	Novel_lncRNA	25549219	25575697	+	ENSSSCT00000019100	ENSSSCG00000017546	ZNF652	25435509	25451001	-	98217
chr12	LNC_000390	XLOC_018263	Novel_lncRNA	25549219	25575697	+	ENSSSCT00000019103	ENSSSCG00000017549	PHB	25535897	25549085	-	133
chr12	LNC_000391	XLOC_018263	Novel_lncRNA	25549310	25575545	+	ENSSSCT00000019100	ENSSSCG00000017546	ZNF652	25435509	25451001	-	98308
chr12	LNC_000391	XLOC_018263	Novel_lncRNA	25549310	25575545	+	ENSSSCT00000019103	ENSSSCG00000017549	PHB	25535897	25549085	-	224
chr12	LNC_000396	XLOC_018492	Novel_lncRNA	40902110	40908784	+	ENSSSCT00000030200	ENSSSCG00000029123	--	40953180	40964172	+	44395
chr12	LNC_000396	XLOC_018492	Novel_lncRNA	40902110	40908784	+	ENSSSCT00000023424	ENSSSCG00000022417	HNF1B	40788316	40846408	-	55701
chr12	LNC_000396	XLOC_018492	Novel_lncRNA	40902110	40908784	+	ENSSSCT00000029546	ENSSSCG00000025952	--	40895831	40901482	-	627
chr12	LNC_000397	XLOC_018620	Novel_lncRNA	46965533	46974114	+	ENSSSCT00000019346	ENSSSCG00000017774	FAM222B	47004047	47033187	-	29932
chr12	LNC_000397	XLOC_018620	Novel_lncRNA	46965533	46974114	+	ENSSSCT00000019347	ENSSSCG00000017775	TRAF4	46997168	46999986	+	23053
chr12	LNC_000397	XLOC_018620	Novel_lncRNA	46965533	46974114	+	ENSSSCT00000019344	ENSSSCG00000017772	SDF2	46881815	46892173	-	73359
chr12	LNC_000397	XLOC_018620	Novel_lncRNA	46965533	46974114	+	ENSSSCT00000019345	ENSSSCG00000017773	--	46891455	46925041	+	40491
chr12	LNC_000397	XLOC_018620	Novel_lncRNA	46965533	46974114	+	ENSSSCT00000019342	ENSSSCG00000017770	--	46927100	46933718	-	31814
chr12	LNC_000397	XLOC_018620	Novel_lncRNA	46965533	46974114	+	ENSSSCT00000019336	ENSSSCG00000017764	KIAA0100	46844697	46878335	-	87197
chr12	LNC_000397	XLOC_018620	Novel_lncRNA	46965533	46974114	+	ENSSSCT00000019340	ENSSSCG00000017768	--	46942107	46945674	+	19858
chr12	LNC_000397	XLOC_018620	Novel_lncRNA	46965533	46974114	+	ENSSSCT00000019341	ENSSSCG00000017769	-	46936923	46941063	-	24469
chr12	LNC_000397	XLOC_018620	Novel_lncRNA	46965533	46974114	+	ENSSSCT00000019339	ENSSSCG00000017767	--	46946245	46947760	-	17772
chr12	LNC_000397	XLOC_018620	Novel_lncRNA	46965533	46974114	+	ENSSSCT00000019338	ENSSSCG00000017766	--	46948356	46959308	+	6224
chr12	LNC_000397	XLOC_018620	Novel_lncRNA	46965533	46974114	+	ENSSSCT00000035872	ENSSSCG00000017775	TRAF4	46997168	47000042	+	23053
chr12	LNC_000394	XLOC_018489	Novel_lncRNA	40875676	40885340	+	ENSSSCT00000030200	ENSSSCG00000029123	--	40953180	40964172	+	67839
chr12	LNC_000394	XLOC_018489	Novel_lncRNA	40875676	40885340	+	ENSSSCT00000023424	ENSSSCG00000022417	HNF1B	40788316	40846408	-	29267
chr12	LNC_000394	XLOC_018489	Novel_lncRNA	40875676	40885340	+	ENSSSCT00000029546	ENSSSCG00000025952	--	40895831	40901482	-	10490
chr12	LNC_000395	XLOC_018492	Novel_lncRNA	40901925	40908784	+	ENSSSCT00000030200	ENSSSCG00000029123	--	40953180	40964172	+	44395
chr12	LNC_000395	XLOC_018492	Novel_lncRNA	40901925	40908784	+	ENSSSCT00000023424	ENSSSCG00000022417	HNF1B	40788316	40846408	-	55516
chr12	LNC_000395	XLOC_018492	Novel_lncRNA	40901925	40908784	+	ENSSSCT00000029546	ENSSSCG00000025952	--	40895831	40901482	-	442
chr12	LNC_000398	XLOC_018639	Novel_lncRNA	47189870	47192771	+	ENSSSCT00000023408	ENSSSCG00000021779	TIAF1	47243167	47243868	+	50395
chr12	LNC_000398	XLOC_018639	Novel_lncRNA	47189870	47192771	+	ENSSSCT00000029155	ENSSSCG00000017777	FLOT2	47153569	47162508	+	27361
chr12	LNC_000398	XLOC_018639	Novel_lncRNA	47189870	47192771	+	ENSSSCT00000019355	ENSSSCG00000017783	MYO18A	47212212	47243009	+	19440
chr12	LNC_000398	XLOC_018639	Novel_lncRNA	47189870	47192771	+	ENSSSCT00000019351	ENSSSCG00000017779	PHF12	47093321	47137911	+	51958
chr12	LNC_000398	XLOC_018639	Novel_lncRNA	47189870	47192771	+	ENSSSCT00000019350	ENSSSCG00000017778	--	47140306	47140863	+	49006
chr12	LNC_000398	XLOC_018639	Novel_lncRNA	47189870	47192771	+	ENSSSCT00000019353	ENSSSCG00000017781	PIPOX	47257295	47270441	-	64523
chr12	LNC_000398	XLOC_018639	Novel_lncRNA	47189870	47192771	+	ENSSSCT00000032382	ENSSSCG00000028751	--	47142026	47143014	+	46855
chr12	LNC_000398	XLOC_018639	Novel_lncRNA	47189870	47192771	+	ENSSSCT00000019348	ENSSSCG00000017776	ERAL1	47177065	47183098	-	6771
chr12	LNC_000398	XLOC_018639	Novel_lncRNA	47189870	47192771	+	ENSSSCT00000019349	ENSSSCG00000017777	FLOT2	47153569	47162508	+	27361
chr12	LNC_000399	XLOC_018666	Novel_lncRNA	48106849	48119490	+	ENSSSCT00000019368	ENSSSCG00000017796	--	48149926	48173272	+	30435
chr12	LNC_000399	XLOC_018666	Novel_lncRNA	48106849	48119490	+	ENSSSCT00000019369	ENSSSCG00000017797	SLC6A4	48106436	48148808	-	-12642
chr12	LNC_000399	XLOC_018666	Novel_lncRNA	48106849	48119490	+	ENSSSCT00000030616	ENSSSCG00000027883	--	48186321	48193241	-	66830
chr14	LNC_000558	XLOC_027689	Novel_lncRNA	50222452	50224770	-	ENSSSCT00000010952	ENSSSCG00000009995	HORMAD2	50118092	50141496	+	80955
chr14	LNC_000558	XLOC_027689	Novel_lncRNA	50222452	50224770	-	ENSSSCT00000010953	ENSSSCG00000009996	LIF	50263722	50266807	-	38951
chr14	LNC_000558	XLOC_027689	Novel_lncRNA	50222452	50224770	-	ENSSSCT00000010954	ENSSSCG00000009997	OSM	50281701	50286188	-	56930
chr14	LNC_000558	XLOC_027689	Novel_lncRNA	50222452	50224770	-	ENSSSCT00000010955	ENSSSCG00000009998	GATSL3	50300848	50305714	-	76077
chr14	LNC_000558	XLOC_027689	Novel_lncRNA	50222452	50224770	-	ENSSSCT00000010956	ENSSSCG00000009999	--	50308018	50320161	-	83247
chr14	LNC_000558	XLOC_027689	Novel_lncRNA	50222452	50224770	-	ENSSSCT00000026635	ENSSSCG00000009995	HORMAD2	50122874	50141421	+	81030
chr14	LNC_000559	XLOC_027691	Novel_lncRNA	50233158	50235995	-	ENSSSCT00000010952	ENSSSCG00000009995	HORMAD2	50118092	50141496	+	91661
chr14	LNC_000559	XLOC_027691	Novel_lncRNA	50233158	50235995	-	ENSSSCT00000010953	ENSSSCG00000009996	LIF	50263722	50266807	-	27726
chr14	LNC_000559	XLOC_027691	Novel_lncRNA	50233158	50235995	-	ENSSSCT00000010954	ENSSSCG00000009997	OSM	50281701	50286188	-	45705
chr14	LNC_000559	XLOC_027691	Novel_lncRNA	50233158	50235995	-	ENSSSCT00000010955	ENSSSCG00000009998	GATSL3	50300848	50305714	-	64852
chr14	LNC_000559	XLOC_027691	Novel_lncRNA	50233158	50235995	-	ENSSSCT00000010956	ENSSSCG00000009999	--	50308018	50320161	-	72022
chr14	LNC_000559	XLOC_027691	Novel_lncRNA	50233158	50235995	-	ENSSSCT00000026635	ENSSSCG00000009995	HORMAD2	50122874	50141421	+	91736
chr14	LNC_000554	XLOC_027596	Novel_lncRNA	43066649	43069225	-	ENSSSCT00000010868	ENSSSCG00000009917	SPPL3	43166031	43340099	-	96805
chr14	LNC_000554	XLOC_027596	Novel_lncRNA	43066649	43069225	-	ENSSSCT00000010860	ENSSSCG00000009910	RNF10	42969793	42989462	+	77186
chr14	LNC_000554	XLOC_027596	Novel_lncRNA	43066649	43069225	-	ENSSSCT00000010862	ENSSSCG00000009912	POP5	42991015	42993405	-	73243
chr14	LNC_000554	XLOC_027596	Novel_lncRNA	43066649	43069225	-	ENSSSCT00000010863	ENSSSCG00000009913	CABP1	43039682	43055094	+	11554
chr14	LNC_000554	XLOC_027596	Novel_lncRNA	43066649	43069225	-	ENSSSCT00000010864	ENSSSCG00000009914	MLEC	43069402	43079337	+	176
chr14	LNC_000554	XLOC_027596	Novel_lncRNA	43066649	43069225	-	ENSSSCT00000010866	ENSSSCG00000009916	ACADS	43110575	43124766	+	41349
chr14	LNC_000554	XLOC_027596	Novel_lncRNA	43066649	43069225	-	ENSSSCT00000023201	ENSSSCG00000009912	POP5	42990144	42993405	-	73243
chr14	LNC_000554	XLOC_027596	Novel_lncRNA	43066649	43069225	-	ENSSSCT00000028269	ENSSSCG00000020716	UNC119B	43091928	43106517	+	22702
chr14	LNC_000554	XLOC_027596	Novel_lncRNA	43066649	43069225	-	ENSSSCT00000010867	ENSSSCG00000009917	SPPL3	43166031	43340099	-	96805
chr14	LNC_000555	XLOC_027610	Novel_lncRNA	43440450	43448367	-	ENSSSCT00000010869	ENSSSCG00000009919	HNF1A	43382537	43404111	+	36338
chr14	LNC_000555	XLOC_027610	Novel_lncRNA	43440450	43448367	-	ENSSSCT00000010876	ENSSSCG00000009925	--	43511547	43564443	+	63179
chr14	LNC_000555	XLOC_027610	Novel_lncRNA	43440450	43448367	-	ENSSSCT00000010875	ENSSSCG00000009924	--	43479365	43506038	-	30997
chr14	LNC_000555	XLOC_027610	Novel_lncRNA	43440450	43448367	-	ENSSSCT00000010873	ENSSSCG00000009922	--	43449219	43456000	+	851
chr14	LNC_000555	XLOC_027610	Novel_lncRNA	43440450	43448367	-	ENSSSCT00000010872	ENSSSCG00000009921	OASL	43414434	43431814	-	8635
chr14	LNC_000555	XLOC_027610	Novel_lncRNA	43440450	43448367	-	ENSSSCT00000010870	ENSSSCG00000009919	HNF1A	43382537	43404111	+	36338
chr14	LNC_000555	XLOC_027610	Novel_lncRNA	43440450	43448367	-	ENSSSCT00000028422	ENSSSCG00000024329	C12orf43	43399821	43413454	-	26995
chr14	LNC_000556	XLOC_027610	Novel_lncRNA	43440450	43448507	-	ENSSSCT00000010869	ENSSSCG00000009919	HNF1A	43382537	43404111	+	36338
chr14	LNC_000556	XLOC_027610	Novel_lncRNA	43440450	43448507	-	ENSSSCT00000010876	ENSSSCG00000009925	--	43511547	43564443	+	63039
chr14	LNC_000556	XLOC_027610	Novel_lncRNA	43440450	43448507	-	ENSSSCT00000010875	ENSSSCG00000009924	--	43479365	43506038	-	30857
chr14	LNC_000556	XLOC_027610	Novel_lncRNA	43440450	43448507	-	ENSSSCT00000010873	ENSSSCG00000009922	--	43449219	43456000	+	711
chr14	LNC_000556	XLOC_027610	Novel_lncRNA	43440450	43448507	-	ENSSSCT00000010872	ENSSSCG00000009921	OASL	43414434	43431814	-	8635
chr14	LNC_000556	XLOC_027610	Novel_lncRNA	43440450	43448507	-	ENSSSCT00000010870	ENSSSCG00000009919	HNF1A	43382537	43404111	+	36338
chr14	LNC_000556	XLOC_027610	Novel_lncRNA	43440450	43448507	-	ENSSSCT00000028422	ENSSSCG00000024329	C12orf43	43399821	43413454	-	26995
chr14	LNC_000557	XLOC_027632	Novel_lncRNA	43848697	43850175	-	ENSSSCT00000010883	ENSSSCG00000009931	MVK	43850912	43874056	-	736
chr14	LNC_000557	XLOC_027632	Novel_lncRNA	43848697	43850175	-	ENSSSCT00000010884	ENSSSCG00000009932	MMAB	43874237	43888496	+	24061
chr14	LNC_000557	XLOC_027632	Novel_lncRNA	43848697	43850175	-	ENSSSCT00000010885	ENSSSCG00000009933	UBE3B	43899885	43957408	-	49709
chr14	LNC_000550	XLOC_027419	Novel_lncRNA	30253189	30255886	-	ENSSSCT00000010703	ENSSSCG00000009761	-	30320578	30514756	+	64691
chr14	LNC_000551	XLOC_027483	Novel_lncRNA	33495169	33501902	-	ENSSSCT00000010761	ENSSSCG00000009818	--	33384232	33437630	+	57538
chr14	LNC_000551	XLOC_027483	Novel_lncRNA	33495169	33501902	-	ENSSSCT00000034957	ENSSSCG00000009818	--	33384232	33434825	+	60343
chr14	LNC_000551	XLOC_027483	Novel_lncRNA	33495169	33501902	-	ENSSSCT00000028718	ENSSSCG00000025001	--	33562623	33585404	-	60720
chr3	ALDBSSCT0000007133	ALDBSSCG0000004337	Annotated_lncRNA	44891244	44910629	-	ENSSSCT00000008858	ENSSSCG00000021799	--	44959042	44960556	+	48412
chr3	ALDBSSCT0000007133	ALDBSSCG0000004337	Annotated_lncRNA	44891244	44910629	-	ENSSSCT00000008856	ENSSSCG00000008083	--	44792074	44815513	+	75730
chr3	ALDBSSCT0000007133	ALDBSSCG0000004337	Annotated_lncRNA	44891244	44910629	-	ENSSSCT00000008857	ENSSSCG00000008084	--	44873845	44878643	-	12600
chr3	ALDBSSCT0000007132	ALDBSSCG0000004337	Annotated_lncRNA	44891244	44910629	-	ENSSSCT00000008858	ENSSSCG00000021799	--	44959042	44960556	+	48412
chr3	ALDBSSCT0000007132	ALDBSSCG0000004337	Annotated_lncRNA	44891244	44910629	-	ENSSSCT00000008856	ENSSSCG00000008083	--	44792074	44815513	+	75730
chr3	ALDBSSCT0000007132	ALDBSSCG0000004337	Annotated_lncRNA	44891244	44910629	-	ENSSSCT00000008857	ENSSSCG00000008084	--	44873845	44878643	-	12600
chr3	ALDBSSCT0000007276	ALDBSSCG0000004410	Annotated_lncRNA	100972901	100973519	-	ENSSSCT00000009247	ENSSSCG00000008445	SRBD1	101017493	101209095	+	43973
chr2	ALDBSSCT0000006448	ALDBSSCG0000003935	Annotated_lncRNA	139000762	139021650	-	ENSSSCT00000015588	ENSSSCG00000014266	CDC42SE2	138992124	138999352	+	1409
chr2	ALDBSSCT0000006448	ALDBSSCG0000003935	Annotated_lncRNA	139000762	139021650	-	ENSSSCT00000015589	ENSSSCG00000014267	--	139027023	139128129	-	5372
chr2	ALDBSSCT0000006448	ALDBSSCG0000003935	Annotated_lncRNA	139000762	139021650	-	ENSSSCT00000029538	ENSSSCG00000014265	LYRM7	138829270	138927255	+	73506
chr2	ALDBSSCT0000006448	ALDBSSCG0000003935	Annotated_lncRNA	139000762	139021650	-	ENSSSCT00000015586	ENSSSCG00000014265	LYRM7	138828476	138927255	+	73506
chr13	ALDBSSCT0000002758	ALDBSSCG0000001673	Annotated_lncRNA	109189179	109210001	+	ENSSSCT00000024938	ENSSSCG00000023434	PPM1L	108941014	109147849	+	41329
chr13	ALDBSSCT0000002758	ALDBSSCG0000001673	Annotated_lncRNA	109189179	109210001	+	ENSSSCT00000024911	ENSSSCG00000022952	NMD3	109220805	109339504	+	10803
chr13	ALDBSSCT0000002758	ALDBSSCG0000001673	Annotated_lncRNA	109189179	109210001	+	ENSSSCT00000026210	ENSSSCG00000021774	B3GALNT1	109170833	109175561	-	13617
chr13	ALDBSSCT0000002757	ALDBSSCG0000001672	Annotated_lncRNA	107046764	107049932	+	ENSSSCT00000024213	ENSSSCG00000022054	--	107041446	107043539	-	3224
chr13	ALDBSSCT0000002757	ALDBSSCG0000001672	Annotated_lncRNA	107046764	107049932	+	ENSSSCT00000026649	ENSSSCG00000026018	MFSD1	107004094	107022592	+	24171
chr13	ALDBSSCT0000002757	ALDBSSCG0000001672	Annotated_lncRNA	107046764	107049932	+	ENSSSCT00000024239	ENSSSCG00000022054	--	107041040	107043539	-	3224
chr17	ALDBSSCT0000005151	ALDBSSCG0000003106	Annotated_lncRNA	36275202	36282755	+	ENSSSCT00000030866	ENSSSCG00000021401	GFRA4	36368069	36370418	+	85313
chr17	ALDBSSCT0000005151	ALDBSSCG0000003106	Annotated_lncRNA	36275202	36282755	+	ENSSSCT00000007815	ENSSSCG00000007143	MAVS	36195472	36210175	-	65026
chr17	ALDBSSCT0000005151	ALDBSSCG0000003106	Annotated_lncRNA	36275202	36282755	+	ENSSSCT00000031284	ENSSSCG00000023811	AP5S1	36226136	36236032	-	39169
chr17	ALDBSSCT0000005151	ALDBSSCG0000003106	Annotated_lncRNA	36275202	36282755	+	ENSSSCT00000007817	ENSSSCG00000007145	ADAM33	36350319	36365013	+	67563
chr17	ALDBSSCT0000005151	ALDBSSCG0000003106	Annotated_lncRNA	36275202	36282755	+	ENSSSCT00000034089	ENSSSCG00000007143	MAVS	36198090	36210175	-	65026
chr17	ALDBSSCT0000005151	ALDBSSCG0000003106	Annotated_lncRNA	36275202	36282755	+	ENSSSCT00000007820	ENSSSCG00000007147	--	36285534	36305348	-	2778
chr17	ALDBSSCT0000005151	ALDBSSCG0000003106	Annotated_lncRNA	36275202	36282755	+	ENSSSCT00000007821	ENSSSCG00000007148	C20orf27	36283270	36283745	+	514
chr17	ALDBSSCT0000005151	ALDBSSCG0000003106	Annotated_lncRNA	36275202	36282755	+	ENSSSCT00000007822	ENSSSCG00000007149	SPEF1	36267030	36270635	+	4566
chr17	ALDBSSCT0000005151	ALDBSSCG0000003106	Annotated_lncRNA	36275202	36282755	+	ENSSSCT00000007823	ENSSSCG00000007150	TIGD6	36263349	36263885	+	11316
chr17	ALDBSSCT0000005151	ALDBSSCG0000003106	Annotated_lncRNA	36275202	36282755	+	ENSSSCT00000007824	ENSSSCG00000007151	CDC25B	36244258	36254564	-	20637
chr17	ALDBSSCT0000005151	ALDBSSCG0000003106	Annotated_lncRNA	36275202	36282755	+	ENSSSCT00000007826	ENSSSCG00000007153	ATRN	36381690	36619079	-	98934
chr17	ALDBSSCT0000005153	ALDBSSCG0000003108	Annotated_lncRNA	36964088	36974780	+	ENSSSCT00000027573	ENSSSCG00000022628	FASTKD5	36900243	36902472	+	61615
chr17	ALDBSSCT0000005153	ALDBSSCG0000003108	Annotated_lncRNA	36964088	36974780	+	ENSSSCT00000007839	ENSSSCG00000007166	PTPRA	37009320	37073251	-	34539
chr17	ALDBSSCT0000005153	ALDBSSCG0000003108	Annotated_lncRNA	36964088	36974780	+	ENSSSCT00000007838	ENSSSCG00000007165	MRPS26	36999751	37002049	-	24970
chr17	ALDBSSCT0000005153	ALDBSSCG0000003108	Annotated_lncRNA	36964088	36974780	+	ENSSSCT00000007837	ENSSSCG00000007164	OXT	36975726	36976589	-	945
chr17	ALDBSSCT0000005153	ALDBSSCG0000003108	Annotated_lncRNA	36964088	36974780	+	ENSSSCT00000007836	ENSSSCG00000007163	AVP	36950915	36952826	+	11261
chr17	ALDBSSCT0000005153	ALDBSSCG0000003108	Annotated_lncRNA	36964088	36974780	+	ENSSSCT00000007835	ENSSSCG00000007162	UBOX5	36922983	36930993	+	33094
chr17	ALDBSSCT0000005153	ALDBSSCG0000003108	Annotated_lncRNA	36964088	36974780	+	ENSSSCT00000007834	ENSSSCG00000007161	--	36883239	36888541	+	75546
chr7	ENSSSCT00000035481	ENSSSCG00000030916	Annotated_lncRNA	106551501	106552738	-	ENSSSCT00000002672	ENSSSCG00000002403	VIPAS39	106449284	106472504	+	78996
chr7	ENSSSCT00000035481	ENSSSCG00000030916	Annotated_lncRNA	106551501	106552738	-	ENSSSCT00000002663	ENSSSCG00000002395	TMED8	106527387	106537905	+	13595
chr7	ENSSSCT00000035481	ENSSSCG00000030916	Annotated_lncRNA	106551501	106552738	-	ENSSSCT00000033132	ENSSSCG00000002396	GSTZ1	106553043	106561411	-	304
chr7	ENSSSCT00000035481	ENSSSCG00000030916	Annotated_lncRNA	106551501	106552738	-	ENSSSCT00000002665	ENSSSCG00000002397	POMT2	106565024	106604049	+	12285
chr7	ENSSSCT00000035481	ENSSSCG00000030916	Annotated_lncRNA	106551501	106552738	-	ENSSSCT00000002664	ENSSSCG00000002396	GSTZ1	106553162	106564932	-	423
chr7	ENSSSCT00000035481	ENSSSCG00000030916	Annotated_lncRNA	106551501	106552738	-	ENSSSCT00000002667	ENSSSCG00000002399	NGB	106610697	106615261	+	57958
chr7	ENSSSCT00000035481	ENSSSCG00000030916	Annotated_lncRNA	106551501	106552738	-	ENSSSCT00000033055	ENSSSCG00000002396	GSTZ1	106554247	106561133	-	1508
chr7	ENSSSCT00000035481	ENSSSCG00000030916	Annotated_lncRNA	106551501	106552738	-	ENSSSCT00000033148	ENSSSCG00000002396	GSTZ1	106554247	106559336	-	1508
chr7	ENSSSCT00000035481	ENSSSCG00000030916	Annotated_lncRNA	106551501	106552738	-	ENSSSCT00000024597	ENSSSCG00000021242	--	106493557	106507577	-	43923
chr7	ENSSSCT00000035481	ENSSSCG00000030916	Annotated_lncRNA	106551501	106552738	-	ENSSSCT00000036355	ENSSSCG00000002396	GSTZ1	106554247	106561133	-	1508
chr7	ENSSSCT00000035481	ENSSSCG00000030916	Annotated_lncRNA	106551501	106552738	-	ENSSSCT00000036020	ENSSSCG00000002396	GSTZ1	106554530	106561133	-	1791
chr7	ENSSSCT00000035481	ENSSSCG00000030916	Annotated_lncRNA	106551501	106552738	-	ENSSSCT00000023660	ENSSSCG00000030069	NOXRED1	106476694	106492339	+	59161
chr7	ENSSSCT00000035481	ENSSSCG00000030916	Annotated_lncRNA	106551501	106552738	-	ENSSSCT00000036281	ENSSSCG00000002396	GSTZ1	106554049	106564927	-	1310
chr7	ENSSSCT00000035481	ENSSSCG00000030916	Annotated_lncRNA	106551501	106552738	-	ENSSSCT00000035937	ENSSSCG00000002396	GSTZ1	106554762	106564932	-	2023
chr18	ALDBSSCT0000005753	ALDBSSCG0000003491	Annotated_lncRNA	55987408	55989754	-	ENSSSCT00000018235	ENSSSCG00000016753	POLD2	55932004	55940472	+	46935
chr18	ALDBSSCT0000005753	ALDBSSCG0000003491	Annotated_lncRNA	55987408	55989754	-	ENSSSCT00000018234	ENSSSCG00000016752	MYL7	55920352	55922606	+	64801
chr18	ALDBSSCT0000005753	ALDBSSCG0000003491	Annotated_lncRNA	55987408	55989754	-	ENSSSCT00000018237	ENSSSCG00000016755	POLM	55973064	55984105	+	3302
chr18	ALDBSSCT0000005753	ALDBSSCG0000003491	Annotated_lncRNA	55987408	55989754	-	ENSSSCT00000018236	ENSSSCG00000016754	AEBP1	55940540	55950130	-	37277
chr18	ALDBSSCT0000005753	ALDBSSCG0000003491	Annotated_lncRNA	55987408	55989754	-	ENSSSCT00000018233	ENSSSCG00000016751	GCK	55903102	55918196	+	69211
chr18	ALDBSSCT0000005753	ALDBSSCG0000003491	Annotated_lncRNA	55987408	55989754	-	ENSSSCT00000018238	ENSSSCG00000016756	BLVRA	56025224	56079185	-	35469
chr3	ALDBSSCT0000007221	ALDBSSCG0000004390	Annotated_lncRNA	82405885	82491751	-	ENSSSCT00000009164	ENSSSCG00000025751	--	82274612	82325849	-	80035
chr9	LNC_001163	XLOC_067021	Novel_lncRNA	116638030	116646678	-	ENSSSCT00000022799	ENSSSCG00000024575	--	116624007	116629847	+	8182
chr9	LNC_001163	XLOC_067021	Novel_lncRNA	116638030	116646678	-	ENSSSCT00000016814	ENSSSCG00000015434	--	116645598	116679596	+	-1081
chr9	LNC_001163	XLOC_067021	Novel_lncRNA	116638030	116646678	-	ENSSSCT00000016813	ENSSSCG00000015433	--	116718488	116747666	-	71809
chr9	LNC_001163	XLOC_067021	Novel_lncRNA	116638030	116646678	-	ENSSSCT00000025371	ENSSSCG00000022264	--	116601215	116608038	+	29991
chr13	ALDBSSCT0000003121	ALDBSSCG0000001873	Annotated_lncRNA	43546067	43546609	-	ENSSSCT00000012550	ENSSSCG00000011468	SLMAP	43455340	43545275	-	791
chr9	LNC_001166	XLOC_067246	Novel_lncRNA	134716876	134731570	-	ENSSSCT00000016929	ENSSSCG00000015540	MR1	134637147	134643117	+	73758
chr9	LNC_001167	XLOC_067264	Novel_lncRNA	136515516	136515990	-	ENSSSCT00000016945	ENSSSCG00000015555	LAMC1	136548464	136668804	-	32473
chr9	LNC_001167	XLOC_067264	Novel_lncRNA	136515516	136515990	-	ENSSSCT00000016943	ENSSSCG00000015553	--	136414365	136422639	-	92876
chr9	LNC_001164	XLOC_067168	Novel_lncRNA	128494984	128546948	-	ENSSSCT00000023973	ENSSSCG00000022119	RABGAP1L	128463377	128604899	+	-51965
chr9	LNC_001165	XLOC_067246	Novel_lncRNA	134716876	134731570	-	ENSSSCT00000016929	ENSSSCG00000015540	MR1	134637147	134643117	+	73758
chrX	LNC_001168	XLOC_067459	Novel_lncRNA	4450570	4736227	+	ENSSSCT00000013234	ENSSSCG00000012100	PNPLA4	4788455	4823753	-	52227
chrX	LNC_001168	XLOC_067459	Novel_lncRNA	4450570	4736227	+	ENSSSCT00000025470	ENSSSCG00000012100	PNPLA4	4788455	4823753	-	52227
chr18	ALDBSSCT0000005752	ALDBSSCG0000003490	Annotated_lncRNA	55341054	55341457	-	ENSSSCT00000028898	ENSSSCG00000023820	--	55408591	55516680	+	67133
chr18	ALDBSSCT0000005752	ALDBSSCG0000003490	Annotated_lncRNA	55341054	55341457	-	ENSSSCT00000029709	ENSSSCG00000027395	--	55364341	55374047	+	22883
chr18	ALDBSSCT0000005752	ALDBSSCG0000003490	Annotated_lncRNA	55341054	55341457	-	ENSSSCT00000018219	ENSSSCG00000016737	PPIA	55287036	55290463	+	50590
chr18	ALDBSSCT0000005752	ALDBSSCG0000003490	Annotated_lncRNA	55341054	55341457	-	ENSSSCT00000018224	ENSSSCG00000016742	MYO1G	55378174	55388675	-	36716
chr18	ALDBSSCT0000005752	ALDBSSCG0000003490	Annotated_lncRNA	55341054	55341457	-	ENSSSCT00000018223	ENSSSCG00000016741	--	55425701	55426225	-	84243
chr18	ALDBSSCT0000005752	ALDBSSCG0000003490	Annotated_lncRNA	55341054	55341457	-	ENSSSCT00000018220	ENSSSCG00000016738	H2AFZ	55305335	55314890	-	26163
chr18	ALDBSSCT0000005752	ALDBSSCG0000003490	Annotated_lncRNA	55341054	55341457	-	ENSSSCT00000018216	ENSSSCG00000016734	CCM2	55227250	55260911	-	80142
chr18	ALDBSSCT0000005752	ALDBSSCG0000003490	Annotated_lncRNA	55341054	55341457	-	ENSSSCT00000025019	ENSSSCG00000027395	--	55364981	55374047	+	23523
chr2	ALDBSSCT0000006190	ALDBSSCG0000003784	Annotated_lncRNA	17593047	17599172	-	ENSSSCT00000014483	ENSSSCG00000013259	DGKZ	17479273	17519709	-	73337
chr2	ALDBSSCT0000006190	ALDBSSCG0000003784	Annotated_lncRNA	17593047	17599172	-	ENSSSCT00000014487	ENSSSCG00000013263	CREB3L1	17530359	17564950	-	28096
chrX	ENSSSCT00000013243	ENSSSCG00000012108	Annotated_lncRNA	7165907	7328033	+	ENSSSCT00000022275	ENSSSCG00000022907	CLDN34	7185081	7186073	+	-993
chr1	ALDBSSCT0000001090	ALDBSSCG0000000674	Annotated_lncRNA	313091424	313093557	-	ENSSSCT00000006399	ENSSSCG00000005822	--	313147803	313148705	+	54245
chr1	ALDBSSCT0000001091	ALDBSSCG0000000675	Annotated_lncRNA	313791077	313792321	-	ENSSSCT00000034674	ENSSSCG00000005838	TRAF2	313772763	313778162	-	12914
chr1	ALDBSSCT0000001091	ALDBSSCG0000000675	Annotated_lncRNA	313791077	313792321	-	ENSSSCT00000006414	ENSSSCG00000005835	--	313836144	313839430	+	43822
chr1	ALDBSSCT0000001091	ALDBSSCG0000000675	Annotated_lncRNA	313791077	313792321	-	ENSSSCT00000028932	ENSSSCG00000021963	LCN8	313824088	313826954	+	31766
chr1	ALDBSSCT0000001091	ALDBSSCG0000000675	Annotated_lncRNA	313791077	313792321	-	ENSSSCT00000006421	ENSSSCG00000005842	TMEM141	313876995	313878962	+	84673
chr1	ALDBSSCT0000001091	ALDBSSCG0000000675	Annotated_lncRNA	313791077	313792321	-	ENSSSCT00000006415	ENSSSCG00000005836	LCN10	313840793	313843733	+	48471
chr1	ALDBSSCT0000001091	ALDBSSCG0000000675	Annotated_lncRNA	313791077	313792321	-	ENSSSCT00000006408	ENSSSCG00000005830	CCDC183	313881749	313890301	+	89427
chr1	ALDBSSCT0000001091	ALDBSSCG0000000675	Annotated_lncRNA	313791077	313792321	-	ENSSSCT00000006403	ENSSSCG00000005826	PHPT1	313819454	313820674	-	27132
chr1	ALDBSSCT0000001091	ALDBSSCG0000000675	Annotated_lncRNA	313791077	313792321	-	ENSSSCT00000006413	ENSSSCG00000005834	--	313829284	313830773	+	36962
chr1	ALDBSSCT0000001091	ALDBSSCG0000000675	Annotated_lncRNA	313791077	313792321	-	ENSSSCT00000006410	ENSSSCG00000005832	MAMDC4	313809243	313817969	-	16921
chr1	ALDBSSCT0000001091	ALDBSSCG0000000675	Annotated_lncRNA	313791077	313792321	-	ENSSSCT00000006411	ENSSSCG00000005833	EDF1	313804888	313808752	+	12566
chr1	ALDBSSCT0000001091	ALDBSSCG0000000675	Annotated_lncRNA	313791077	313792321	-	ENSSSCT00000006416	ENSSSCG00000005837	FAM69B	313854923	313859160	-	62601
chr1	ALDBSSCT0000001091	ALDBSSCG0000000675	Annotated_lncRNA	313791077	313792321	-	ENSSSCT00000006417	ENSSSCG00000005838	TRAF2	313771803	313782852	-	8224
chr1	ALDBSSCT0000001091	ALDBSSCG0000000675	Annotated_lncRNA	313791077	313792321	-	ENSSSCT00000006407	ENSSSCG00000005829	AGPAT2	313737208	313740538	-	50538
chr1	ALDBSSCT0000001091	ALDBSSCG0000000675	Annotated_lncRNA	313791077	313792321	-	ENSSSCT00000006406	ENSSSCG00000005828	EGFL7	313727477	313737435	+	53641
chr1	ALDBSSCT0000001091	ALDBSSCG0000000675	Annotated_lncRNA	313791077	313792321	-	ENSSSCT00000006409	ENSSSCG00000005831	LCN12	313750159	313753361	-	37715
chr1	ALDBSSCT0000001091	ALDBSSCG0000000675	Annotated_lncRNA	313791077	313792321	-	ENSSSCT00000006422	ENSSSCG00000005843	LCN15	313868763	313870923	-	76441
chr1	ALDBSSCT0000001091	ALDBSSCG0000000675	Annotated_lncRNA	313791077	313792321	-	ENSSSCT00000006418	ENSSSCG00000005839	FBXW5	313760868	313763290	+	27786
chr1	ALDBSSCT0000001091	ALDBSSCG0000000675	Annotated_lncRNA	313791077	313792321	-	ENSSSCT00000006419	ENSSSCG00000005840	C8G	313757727	313759194	-	31882
chr1	ALDBSSCT0000001091	ALDBSSCG0000000675	Annotated_lncRNA	313791077	313792321	-	ENSSSCT00000030391	ENSSSCG00000005836	LCN10	313840772	313843733	+	48450
chr1	ALDBSSCT0000001092	ALDBSSCG0000000676	Annotated_lncRNA	313901306	313904435	-	ENSSSCT00000006420	ENSSSCG00000005841	--	313920658	313928723	-	16222
chr1	ALDBSSCT0000001092	ALDBSSCG0000000676	Annotated_lncRNA	313901306	313904435	-	ENSSSCT00000028932	ENSSSCG00000021963	LCN8	313824088	313826954	+	74351
chr1	ALDBSSCT0000001092	ALDBSSCG0000000676	Annotated_lncRNA	313901306	313904435	-	ENSSSCT00000006403	ENSSSCG00000005826	PHPT1	313819454	313820674	-	80631
chr1	ALDBSSCT0000001092	ALDBSSCG0000000676	Annotated_lncRNA	313901306	313904435	-	ENSSSCT00000006413	ENSSSCG00000005834	--	313829284	313830773	+	70532
chr1	ALDBSSCT0000001092	ALDBSSCG0000000676	Annotated_lncRNA	313901306	313904435	-	ENSSSCT00000006410	ENSSSCG00000005832	MAMDC4	313809243	313817969	-	83336
chr1	ALDBSSCT0000001092	ALDBSSCG0000000676	Annotated_lncRNA	313901306	313904435	-	ENSSSCT00000006411	ENSSSCG00000005833	EDF1	313804888	313808752	+	92553
chr1	ALDBSSCT0000001092	ALDBSSCG0000000676	Annotated_lncRNA	313901306	313904435	-	ENSSSCT00000006416	ENSSSCG00000005837	FAM69B	313854923	313859160	-	42145
chr1	ALDBSSCT0000001092	ALDBSSCG0000000676	Annotated_lncRNA	313901306	313904435	-	ENSSSCT00000006414	ENSSSCG00000005835	--	313836144	313839430	+	61875
chr1	ALDBSSCT0000001092	ALDBSSCG0000000676	Annotated_lncRNA	313901306	313904435	-	ENSSSCT00000006415	ENSSSCG00000005836	LCN10	313840793	313843733	+	57572
chr1	ALDBSSCT0000001092	ALDBSSCG0000000676	Annotated_lncRNA	313901306	313904435	-	ENSSSCT00000006422	ENSSSCG00000005843	LCN15	313868763	313870923	-	30382
chr1	ALDBSSCT0000001092	ALDBSSCG0000000676	Annotated_lncRNA	313901306	313904435	-	ENSSSCT00000006421	ENSSSCG00000005842	TMEM141	313876995	313878962	+	22343
chr1	ALDBSSCT0000001092	ALDBSSCG0000000676	Annotated_lncRNA	313901306	313904435	-	ENSSSCT00000006408	ENSSSCG00000005830	CCDC183	313881749	313890301	+	11004
chr1	ALDBSSCT0000001092	ALDBSSCG0000000676	Annotated_lncRNA	313901306	313904435	-	ENSSSCT00000030391	ENSSSCG00000005836	LCN10	313840772	313843733	+	57572
chr11	ALDBSSCT0000001873	ALDBSSCG0000001134	Annotated_lncRNA	5163849	5173214	-	ENSSSCT00000010210	ENSSSCG00000009319	PAN3	5173861	5301089	+	646
chr11	ALDBSSCT0000001873	ALDBSSCG0000001134	Annotated_lncRNA	5163849	5173214	-	ENSSSCT00000010205	ENSSSCG00000009315	--	5083286	5087518	-	76330
chr11	ALDBSSCT0000001873	ALDBSSCG0000001134	Annotated_lncRNA	5163849	5173214	-	ENSSSCT00000010206	ENSSSCG00000009316	URAD	5097306	5105529	+	58319
chr11	ALDBSSCT0000001873	ALDBSSCG0000001134	Annotated_lncRNA	5163849	5173214	-	ENSSSCT00000010207	ENSSSCG00000009317	CDX2	5113709	5119694	+	44154
chr1	LNC_000169	XLOC_008539	Novel_lncRNA	62835038	62857295	+	ENSSSCT00000004762	ENSSSCG00000004307	AKIRIN2	62788624	62813184	-	21853
chr1	LNC_000169	XLOC_008539	Novel_lncRNA	62835038	62857295	+	ENSSSCT00000004761	ENSSSCG00000004306	ORC3	62675311	62787986	+	47051
chr1	LNC_000168	XLOC_008276	Novel_lncRNA	29940419	29943520	+	ENSSSCT00000034426	ENSSSCG00000004154	TNFAIP3	29825892	29841626	-	98792
chr11	ALDBSSCT0000001874	ALDBSSCG0000001134	Annotated_lncRNA	5168964	5173221	-	ENSSSCT00000010210	ENSSSCG00000009319	PAN3	5173861	5301089	+	639
chr11	ALDBSSCT0000001874	ALDBSSCG0000001134	Annotated_lncRNA	5168964	5173221	-	ENSSSCT00000010205	ENSSSCG00000009315	--	5083286	5087518	-	81445
chr11	ALDBSSCT0000001874	ALDBSSCG0000001134	Annotated_lncRNA	5168964	5173221	-	ENSSSCT00000010206	ENSSSCG00000009316	URAD	5097306	5105529	+	63434
chr11	ALDBSSCT0000001874	ALDBSSCG0000001134	Annotated_lncRNA	5168964	5173221	-	ENSSSCT00000010207	ENSSSCG00000009317	CDX2	5113709	5119694	+	49269
chr1	LNC_000165	XLOC_008114	Novel_lncRNA	17540151	17550349	+	ENSSSCT00000004523	ENSSSCG00000004092	MTHFD1L	17550420	17655433	-	70
chr1	LNC_000164	XLOC_008114	Novel_lncRNA	17526749	17550349	+	ENSSSCT00000004523	ENSSSCG00000004092	MTHFD1L	17550420	17655433	-	70
chr1	LNC_000167	XLOC_008118	Novel_lncRNA	18183302	18193767	+	ENSSSCT00000004531	ENSSSCG00000004098	--	18199792	18201279	+	6024
chr1	LNC_000167	XLOC_008118	Novel_lncRNA	18183302	18193767	+	ENSSSCT00000004529	ENSSSCG00000004096	--	18220581	18223391	+	26813
chr1	LNC_000166	XLOC_008116	Novel_lncRNA	17907824	17910049	+	ENSSSCT00000004525	ENSSSCG00000004093	IYD	17890006	17908112	-	-289
chr1	LNC_000166	XLOC_008116	Novel_lncRNA	17907824	17910049	+	ENSSSCT00000004526	ENSSSCG00000004094	PPP1R14C	17995564	18079248	-	85514
chr1	LNC_000160	XLOC_008050	Novel_lncRNA	10440242	10450462	+	ENSSSCT00000032577	ENSSSCG00000024378	--	10401161	10416272	+	23969
chr1	LNC_000160	XLOC_008050	Novel_lncRNA	10440242	10450462	+	ENSSSCT00000004487	ENSSSCG00000004058	EZR	10423018	10432335	+	7906
chr1	LNC_000160	XLOC_008050	Novel_lncRNA	10440242	10450462	+	ENSSSCT00000004486	ENSSSCG00000004057	SYTL3	10432694	10496126	-	-10221
chr1	LNC_000160	XLOC_008050	Novel_lncRNA	10440242	10450462	+	ENSSSCT00000004485	ENSSSCG00000004056	DYNLT1	10385075	10391604	-	48637
chr1	LNC_000160	XLOC_008050	Novel_lncRNA	10440242	10450462	+	ENSSSCT00000004488	ENSSSCG00000004059	--	10508259	10510504	+	57796
chr1	LNC_000160	XLOC_008050	Novel_lncRNA	10440242	10450462	+	ENSSSCT00000026720	ENSSSCG00000024876	--	10372368	10377224	+	63017
chr1	LNC_000163	XLOC_008114	Novel_lncRNA	17526679	17550349	+	ENSSSCT00000004523	ENSSSCG00000004092	MTHFD1L	17550420	17655433	-	70
chr1	LNC_000162	XLOC_008086	Novel_lncRNA	14167117	14169416	+	ENSSSCT00000004499	ENSSSCG00000004070	SCAF8	14015976	14166874	-	242
chr2	ALDBSSCT0000006061	ALDBSSCG0000003711	Annotated_lncRNA	147189076	147192155	+	ENSSSCT00000025910	ENSSSCG00000026423	SLC23A1	147088755	147107049	-	82026
chr2	ALDBSSCT0000006061	ALDBSSCG0000003711	Annotated_lncRNA	147189076	147192155	+	ENSSSCT00000015676	ENSSSCG00000014348	SPATA24	147117507	147123827	-	65248
chr2	ALDBSSCT0000006061	ALDBSSCG0000003711	Annotated_lncRNA	147189076	147192155	+	ENSSSCT00000015675	ENSSSCG00000014347	PROB1	147112697	147115756	-	73319
chr2	ALDBSSCT0000006061	ALDBSSCG0000003711	Annotated_lncRNA	147189076	147192155	+	ENSSSCT00000032631	ENSSSCG00000014349	TMEM173	147170598	147176275	-	12800
chr2	ALDBSSCT0000006061	ALDBSSCG0000003711	Annotated_lncRNA	147189076	147192155	+	ENSSSCT00000015688	ENSSSCG00000014359	PSD2	147280801	147307996	+	88645
chr2	ALDBSSCT0000006061	ALDBSSCG0000003711	Annotated_lncRNA	147189076	147192155	+	ENSSSCT00000030384	ENSSSCG00000029239	MZB1	147107912	147110247	-	78828
chr2	ALDBSSCT0000006061	ALDBSSCG0000003711	Annotated_lncRNA	147189076	147192155	+	ENSSSCT00000015680	ENSSSCG00000014351	--	147153616	147162665	-	26410
chr2	ALDBSSCT0000006061	ALDBSSCG0000003711	Annotated_lncRNA	147189076	147192155	+	ENSSSCT00000034898	ENSSSCG00000014349	TMEM173	147170599	147176330	-	12745
chr2	ALDBSSCT0000006061	ALDBSSCG0000003711	Annotated_lncRNA	147189076	147192155	+	ENSSSCT00000015678	ENSSSCG00000014350	--	147165660	147166058	+	23017
chr2	ALDBSSCT0000006061	ALDBSSCG0000003711	Annotated_lncRNA	147189076	147192155	+	ENSSSCT00000036203	ENSSSCG00000014349	TMEM173	147171783	147176281	-	12794
chr2	ALDBSSCT0000006061	ALDBSSCG0000003711	Annotated_lncRNA	147189076	147192155	+	ENSSSCT00000015685	ENSSSCG00000014356	DNAJC18	147196150	147212221	-	3994
chr2	ALDBSSCT0000006061	ALDBSSCG0000003711	Annotated_lncRNA	147189076	147192155	+	ENSSSCT00000031093	ENSSSCG00000026606	PAIP2	147068043	147090813	+	98262
chr2	ALDBSSCT0000006061	ALDBSSCG0000003711	Annotated_lncRNA	147189076	147192155	+	ENSSSCT00000015677	ENSSSCG00000014349	TMEM173	147169469	147176334	-	12741
chr2	ALDBSSCT0000006061	ALDBSSCG0000003711	Annotated_lncRNA	147189076	147192155	+	ENSSSCT00000036520	ENSSSCG00000014349	TMEM173	147170606	147175911	-	13164
chr2	ALDBSSCT0000006061	ALDBSSCG0000003711	Annotated_lncRNA	147189076	147192155	+	ENSSSCT00000033393	ENSSSCG00000014349	TMEM173	147170616	147176330	-	12745
chr2	ALDBSSCT0000006061	ALDBSSCG0000003711	Annotated_lncRNA	147189076	147192155	+	ENSSSCT00000032759	ENSSSCG00000014349	TMEM173	147171864	147176560	-	12515
chr2	ALDBSSCT0000006061	ALDBSSCG0000003711	Annotated_lncRNA	147189076	147192155	+	ENSSSCT00000033067	ENSSSCG00000014349	TMEM173	147175086	147176637	-	12438
chr2	ALDBSSCT0000006061	ALDBSSCG0000003711	Annotated_lncRNA	147189076	147192155	+	ENSSSCT00000035934	ENSSSCG00000014349	TMEM173	147169469	147176446	-	12629
chr2	ALDBSSCT0000006061	ALDBSSCG0000003711	Annotated_lncRNA	147189076	147192155	+	ENSSSCT00000033615	ENSSSCG00000014349	TMEM173	147175198	147177252	-	11823
chr2	ALDBSSCT0000006061	ALDBSSCG0000003711	Annotated_lncRNA	147189076	147192155	+	ENSSSCT00000027520	ENSSSCG00000024934	--	147137156	147147197	-	41878
chr2	ALDBSSCT0000006065	ALDBSSCG0000003713	Annotated_lncRNA	147267921	147272588	+	ENSSSCT00000015677	ENSSSCG00000014349	TMEM173	147169469	147176334	-	91586
chr2	ALDBSSCT0000006065	ALDBSSCG0000003713	Annotated_lncRNA	147267921	147272588	+	ENSSSCT00000036203	ENSSSCG00000014349	TMEM173	147171783	147176281	-	91639
chr2	ALDBSSCT0000006065	ALDBSSCG0000003713	Annotated_lncRNA	147267921	147272588	+	ENSSSCT00000032631	ENSSSCG00000014349	TMEM173	147170598	147176275	-	91645
chr2	ALDBSSCT0000006065	ALDBSSCG0000003713	Annotated_lncRNA	147267921	147272588	+	ENSSSCT00000015686	ENSSSCG00000014357	CXXC5	147317594	147321676	+	45005
chr2	ALDBSSCT0000006065	ALDBSSCG0000003713	Annotated_lncRNA	147267921	147272588	+	ENSSSCT00000015685	ENSSSCG00000014356	DNAJC18	147196150	147212221	-	55699
chr2	ALDBSSCT0000006065	ALDBSSCG0000003713	Annotated_lncRNA	147267921	147272588	+	ENSSSCT00000015688	ENSSSCG00000014359	PSD2	147280801	147307996	+	8212
chr2	ALDBSSCT0000006065	ALDBSSCG0000003713	Annotated_lncRNA	147267921	147272588	+	ENSSSCT00000034898	ENSSSCG00000014349	TMEM173	147170599	147176330	-	91590
chr2	ALDBSSCT0000006065	ALDBSSCG0000003713	Annotated_lncRNA	147267921	147272588	+	ENSSSCT00000033067	ENSSSCG00000014349	TMEM173	147175086	147176637	-	91283
chr2	ALDBSSCT0000006065	ALDBSSCG0000003713	Annotated_lncRNA	147267921	147272588	+	ENSSSCT00000036520	ENSSSCG00000014349	TMEM173	147170606	147175911	-	92009
chr2	ALDBSSCT0000006065	ALDBSSCG0000003713	Annotated_lncRNA	147267921	147272588	+	ENSSSCT00000033393	ENSSSCG00000014349	TMEM173	147170616	147176330	-	91590
chr2	ALDBSSCT0000006065	ALDBSSCG0000003713	Annotated_lncRNA	147267921	147272588	+	ENSSSCT00000032759	ENSSSCG00000014349	TMEM173	147171864	147176560	-	91360
chr2	ALDBSSCT0000006065	ALDBSSCG0000003713	Annotated_lncRNA	147267921	147272588	+	ENSSSCT00000033615	ENSSSCG00000014349	TMEM173	147175198	147177252	-	90668
chr2	ALDBSSCT0000006065	ALDBSSCG0000003713	Annotated_lncRNA	147267921	147272588	+	ENSSSCT00000035934	ENSSSCG00000014349	TMEM173	147169469	147176446	-	91474
chr2	ALDBSSCT0000006066	ALDBSSCG0000003714	Annotated_lncRNA	147357032	147364076	+	ENSSSCT00000024841	ENSSSCG00000026374	UBE2D2	147424679	147434964	-	60602
chr2	ALDBSSCT0000006066	ALDBSSCG0000003714	Annotated_lncRNA	147357032	147364076	+	ENSSSCT00000015688	ENSSSCG00000014359	PSD2	147280801	147307996	+	49035
chr2	ALDBSSCT0000006066	ALDBSSCG0000003714	Annotated_lncRNA	147357032	147364076	+	ENSSSCT00000015686	ENSSSCG00000014357	CXXC5	147317594	147321676	+	35355
chr2	ALDBSSCT0000006068	ALDBSSCG0000003715	Annotated_lncRNA	147403790	147405025	+	ENSSSCT00000024841	ENSSSCG00000026374	UBE2D2	147424679	147434964	-	19653
chr2	ALDBSSCT0000006068	ALDBSSCG0000003715	Annotated_lncRNA	147403790	147405025	+	ENSSSCT00000015688	ENSSSCG00000014359	PSD2	147280801	147307996	+	95793
chr2	ALDBSSCT0000006068	ALDBSSCG0000003715	Annotated_lncRNA	147403790	147405025	+	ENSSSCT00000015686	ENSSSCG00000014357	CXXC5	147317594	147321676	+	82113
chr16	ALDBSSCT0000005086	ALDBSSCG0000003065	Annotated_lncRNA	82411093	82413437	-	ENSSSCT00000018626	ENSSSCG00000017108	--	82434351	82446247	+	20913
chr16	ALDBSSCT0000005086	ALDBSSCG0000003065	Annotated_lncRNA	82411093	82413437	-	ENSSSCT00000029358	ENSSSCG00000025115	--	82398052	82401790	-	9302
chrX	ENSSSCT00000034982	ENSSSCG00000030812	Annotated_lncRNA	142239538	142241099	+	ENSSSCT00000033755	ENSSSCG00000012794	TMEM187	142259973	142263381	+	18873
chrX	ENSSSCT00000034982	ENSSSCG00000030812	Annotated_lncRNA	142239538	142241099	+	ENSSSCT00000033326	ENSSSCG00000012794	TMEM187	142259953	142263447	+	18853
chrX	ENSSSCT00000034982	ENSSSCG00000030812	Annotated_lncRNA	142239538	142241099	+	ENSSSCT00000013987	ENSSSCG00000012795	IRAK1	142283041	142290291	-	41941
chrX	ENSSSCT00000034982	ENSSSCG00000030812	Annotated_lncRNA	142239538	142241099	+	ENSSSCT00000035830	ENSSSCG00000012791	NAA10	142224408	142227465	-	12072
chrX	ENSSSCT00000034982	ENSSSCG00000030812	Annotated_lncRNA	142239538	142241099	+	ENSSSCT00000035959	ENSSSCG00000012787	L1CAM	142164988	142166677	-	72860
chrX	ENSSSCT00000034982	ENSSSCG00000030812	Annotated_lncRNA	142239538	142241099	+	ENSSSCT00000034937	ENSSSCG00000012794	TMEM187	142259720	142263981	+	18620
chrX	ENSSSCT00000034982	ENSSSCG00000030812	Annotated_lncRNA	142239538	142241099	+	ENSSSCT00000034699	ENSSSCG00000012794	TMEM187	142260009	142264227	+	18909
chrX	ENSSSCT00000034982	ENSSSCG00000030812	Annotated_lncRNA	142239538	142241099	+	ENSSSCT00000036605	ENSSSCG00000012790	ARHGAP4	142207845	142209216	-	30321
chrX	ENSSSCT00000034982	ENSSSCG00000030812	Annotated_lncRNA	142239538	142241099	+	ENSSSCT00000036606	ENSSSCG00000012794	TMEM187	142261046	142263297	+	19946
chrX	ENSSSCT00000034982	ENSSSCG00000030812	Annotated_lncRNA	142239538	142241099	+	ENSSSCT00000036250	ENSSSCG00000012793	HCFC1	142237957	142258383	-	-1562
chrX	ENSSSCT00000034982	ENSSSCG00000030812	Annotated_lncRNA	142239538	142241099	+	ENSSSCT00000035843	ENSSSCG00000012792	RENBP	142234109	142235358	-	4179
chrX	ENSSSCT00000034982	ENSSSCG00000030812	Annotated_lncRNA	142239538	142241099	+	ENSSSCT00000032713	ENSSSCG00000012790	ARHGAP4	142207896	142210000	-	29537
chrX	ENSSSCT00000034982	ENSSSCG00000030812	Annotated_lncRNA	142239538	142241099	+	ENSSSCT00000013982	ENSSSCG00000012790	ARHGAP4	142205930	142220033	-	19504
chrX	ENSSSCT00000034982	ENSSSCG00000030812	Annotated_lncRNA	142239538	142241099	+	ENSSSCT00000013983	ENSSSCG00000012791	NAA10	142223251	142227521	-	12016
chrX	ENSSSCT00000034982	ENSSSCG00000030812	Annotated_lncRNA	142239538	142241099	+	ENSSSCT00000013981	ENSSSCG00000012789	AVPR2	142203295	142205695	+	33842
chrX	ENSSSCT00000034982	ENSSSCG00000030812	Annotated_lncRNA	142239538	142241099	+	ENSSSCT00000013986	ENSSSCG00000012794	TMEM187	142259974	142264235	+	18874
chrX	ENSSSCT00000034982	ENSSSCG00000030812	Annotated_lncRNA	142239538	142241099	+	ENSSSCT00000034694	ENSSSCG00000012791	NAA10	142223332	142227465	-	12072
chrX	ENSSSCT00000034982	ENSSSCG00000030812	Annotated_lncRNA	142239538	142241099	+	ENSSSCT00000013984	ENSSSCG00000012792	RENBP	142227783	142235400	-	4137
chrX	ENSSSCT00000034982	ENSSSCG00000030812	Annotated_lncRNA	142239538	142241099	+	ENSSSCT00000013985	ENSSSCG00000012793	HCFC1	142237947	142258037	-	-1562
chrX	ENSSSCT00000034982	ENSSSCG00000030812	Annotated_lncRNA	142239538	142241099	+	ENSSSCT00000035543	ENSSSCG00000012791	NAA10	142224221	142227476	-	12061
chrX	ENSSSCT00000034982	ENSSSCG00000030812	Annotated_lncRNA	142239538	142241099	+	ENSSSCT00000036104	ENSSSCG00000012795	IRAK1	142285335	142288996	-	44235
chrX	ENSSSCT00000034982	ENSSSCG00000030812	Annotated_lncRNA	142239538	142241099	+	ENSSSCT00000036431	ENSSSCG00000012791	NAA10	142223245	142227491	-	12046
chrX	ENSSSCT00000034982	ENSSSCG00000030812	Annotated_lncRNA	142239538	142241099	+	ENSSSCT00000035242	ENSSSCG00000012792	RENBP	142232899	142235041	-	4496
chrX	ENSSSCT00000034982	ENSSSCG00000030812	Annotated_lncRNA	142239538	142241099	+	ENSSSCT00000034005	ENSSSCG00000012791	NAA10	142223319	142227530	-	12007
chrX	ENSSSCT00000034982	ENSSSCG00000030812	Annotated_lncRNA	142239538	142241099	+	ENSSSCT00000035620	ENSSSCG00000012796	MECP2	142292791	142349397	-	51691
chrX	ENSSSCT00000034982	ENSSSCG00000030812	Annotated_lncRNA	142239538	142241099	+	ENSSSCT00000035279	ENSSSCG00000012794	TMEM187	142254625	142264235	+	13525
chrX	ENSSSCT00000034982	ENSSSCG00000030812	Annotated_lncRNA	142239538	142241099	+	ENSSSCT00000033056	ENSSSCG00000012793	HCFC1	142242072	142244272	-	972
chrX	ENSSSCT00000034982	ENSSSCG00000030812	Annotated_lncRNA	142239538	142241099	+	ENSSSCT00000034611	ENSSSCG00000012791	NAA10	142223873	142227452	-	12085
chrX	ENSSSCT00000034982	ENSSSCG00000030812	Annotated_lncRNA	142239538	142241099	+	ENSSSCT00000013989	ENSSSCG00000012796	MECP2	142301473	142303183	-	60373
chrX	ENSSSCT00000034982	ENSSSCG00000030812	Annotated_lncRNA	142239538	142241099	+	ENSSSCT00000033293	ENSSSCG00000012791	NAA10	142225217	142227181	-	12356
chrX	ENSSSCT00000034982	ENSSSCG00000030812	Annotated_lncRNA	142239538	142241099	+	ENSSSCT00000036679	ENSSSCG00000012795	IRAK1	142289052	142290169	-	47952
chrX	ENSSSCT00000034982	ENSSSCG00000030812	Annotated_lncRNA	142239538	142241099	+	ENSSSCT00000013979	ENSSSCG00000012787	L1CAM	142160253	142182977	-	56560
chrX	ENSSSCT00000034982	ENSSSCG00000030812	Annotated_lncRNA	142239538	142241099	+	ENSSSCT00000035028	ENSSSCG00000012793	HCFC1	142242697	142244085	-	1597
chrX	ENSSSCT00000034982	ENSSSCG00000030812	Annotated_lncRNA	142239538	142241099	+	ENSSSCT00000036346	ENSSSCG00000012791	NAA10	142223252	142227456	-	12081
chrX	ENSSSCT00000034982	ENSSSCG00000030812	Annotated_lncRNA	142239538	142241099	+	ENSSSCT00000034202	ENSSSCG00000012787	L1CAM	142160275	142182900	-	56637
chrX	ENSSSCT00000034982	ENSSSCG00000030812	Annotated_lncRNA	142239538	142241099	+	ENSSSCT00000033543	ENSSSCG00000012792	RENBP	142227783	142232321	-	7216
chr13	ALDBSSCT0000002835	ALDBSSCG0000001729	Annotated_lncRNA	147427560	147428834	+	ENSSSCT00000026709	ENSSSCG00000028575	--	147351811	147363473	-	64086
chr13	ALDBSSCT0000002835	ALDBSSCG0000001729	Annotated_lncRNA	147427560	147428834	+	ENSSSCT00000012987	ENSSSCG00000011873	HSPBAP1	147363862	147426629	+	930
chr13	ALDBSSCT0000002835	ALDBSSCG0000001729	Annotated_lncRNA	147427560	147428834	+	ENSSSCT00000012989	ENSSSCG00000011875	PARP15	147507155	147531686	-	78320
chr13	ALDBSSCT0000002835	ALDBSSCG0000001729	Annotated_lncRNA	147427560	147428834	+	ENSSSCT00000012988	ENSSSCG00000011874	PARP14	147430046	147483562	-	1211
chr13	ALDBSSCT0000002830	ALDBSSCG0000001724	Annotated_lncRNA	143232213	143236928	+	ENSSSCT00000012958	ENSSSCG00000011846	SLC51A	143289637	143307618	-	52708
chr13	ALDBSSCT0000002830	ALDBSSCG0000001724	Annotated_lncRNA	143232213	143236928	+	ENSSSCT00000012959	ENSSSCG00000011847	ZDHHC19	143313509	143323970	+	76580
chr13	ALDBSSCT0000002830	ALDBSSCG0000001724	Annotated_lncRNA	143232213	143236928	+	ENSSSCT00000026267	ENSSSCG00000023527	NRROS	143119131	143144054	-	88158
chr13	ALDBSSCT0000002830	ALDBSSCG0000001724	Annotated_lncRNA	143232213	143236928	+	ENSSSCT00000012957	ENSSSCG00000011845	PCYT1A	143238518	143288872	+	1589
chr4	ALDBSSCT0000007957	ALDBSSCG0000004823	Annotated_lncRNA	55302085	55304394	-	ENSSSCT00000006730	ENSSSCG00000006137	WWP1	55305131	55403541	-	736
chr4	ALDBSSCT0000007957	ALDBSSCG0000004823	Annotated_lncRNA	55302085	55304394	-	ENSSSCT00000006728	ENSSSCG00000006135	CPNE3	55192067	55251263	-	50821
chr4	ALDBSSCT0000007957	ALDBSSCG0000004823	Annotated_lncRNA	55302085	55304394	-	ENSSSCT00000006729	ENSSSCG00000006136	RMDN1	55260809	55298662	+	3422
chr1	ALDBSSCT0000000679	ALDBSSCG0000000409	Annotated_lncRNA	31515310	31522414	-	ENSSSCT00000004603	ENSSSCG00000004164	MTFR2	31470187	31485034	-	30275
chr1	ALDBSSCT0000000679	ALDBSSCG0000000409	Annotated_lncRNA	31515310	31522414	-	ENSSSCT00000004602	ENSSSCG00000004163	BCLAF1	31490843	31513300	-	2009
chr1	ALDBSSCT0000000679	ALDBSSCG0000000409	Annotated_lncRNA	31515310	31522414	-	ENSSSCT00000004604	ENSSSCG00000004165	PDE7B	31384824	31434786	+	80523
chr1	ALDBSSCT0000000678	ALDBSSCG0000000408	Annotated_lncRNA	31297848	31298556	-	ENSSSCT00000004604	ENSSSCG00000004165	PDE7B	31384824	31434786	+	86267
GL892882.1	LNC_000015	XLOC_000804	Novel_lncRNA	69940	72330	-	ENSSSCT00000027905	ENSSSCG00000026118	--	17990	60367	+	9572
GL892882.1	LNC_000017	XLOC_000804	Novel_lncRNA	69940	77810	-	ENSSSCT00000027905	ENSSSCG00000026118	--	17990	60367	+	9572
GL892882.1	LNC_000016	XLOC_000804	Novel_lncRNA	69940	77810	-	ENSSSCT00000027905	ENSSSCG00000026118	--	17990	60367	+	9572
GL892882.1	LNC_000019	XLOC_000804	Novel_lncRNA	73479	77810	-	ENSSSCT00000027905	ENSSSCG00000026118	--	17990	60367	+	13111
GL892882.1	LNC_000018	XLOC_000804	Novel_lncRNA	71569	77810	-	ENSSSCT00000027905	ENSSSCG00000026118	--	17990	60367	+	11201
chr3	ALDBSSCT0000006747	ALDBSSCG0000004121	Annotated_lncRNA	71143025	71151623	+	ENSSSCT00000031635	ENSSSCG00000021546	GCFC2	71111823	71133223	-	9801
chr3	ALDBSSCT0000006747	ALDBSSCG0000004121	Annotated_lncRNA	71143025	71151623	+	ENSSSCT00000023158	ENSSSCG00000021007	MRPL19	71096620	71107445	+	35579
chr5	ALDBSSCT0000008252	ALDBSSCG0000005007	Annotated_lncRNA	6039841	6041673	+	ENSSSCT00000000089	ENSSSCG00000000083	RPS19BP1	6034982	6038546	+	1294
chr5	ALDBSSCT0000008252	ALDBSSCG0000005007	Annotated_lncRNA	6039841	6041673	+	ENSSSCT00000000088	ENSSSCG00000000082	CACNA1I	5899444	5963947	-	75893
chr5	ALDBSSCT0000008252	ALDBSSCG0000005007	Annotated_lncRNA	6039841	6041673	+	ENSSSCT00000000090	ENSSSCG00000000084	ATF4	6042582	6044659	-	908
chr5	ALDBSSCT0000008252	ALDBSSCG0000005007	Annotated_lncRNA	6039841	6041673	+	ENSSSCT00000000092	ENSSSCG00000000086	MGAT3	6080536	6081381	-	38862
chr5	ALDBSSCT0000008252	ALDBSSCG0000005007	Annotated_lncRNA	6039841	6041673	+	ENSSSCT00000000093	ENSSSCG00000000087	TAB1	6123122	6135354	-	81448
chr5	ALDBSSCT0000008252	ALDBSSCG0000005007	Annotated_lncRNA	6039841	6041673	+	ENSSSCT00000023335	ENSSSCG00000021699	--	6059519	6059731	-	17845
chr5	ALDBSSCT0000008252	ALDBSSCG0000005007	Annotated_lncRNA	6039841	6041673	+	ENSSSCT00000031655	ENSSSCG00000024216	MIEF1	6047798	6054120	-	6124
chr5	ALDBSSCT0000008252	ALDBSSCG0000005007	Annotated_lncRNA	6039841	6041673	+	ENSSSCT00000035948	ENSSSCG00000000087	TAB1	6122718	6146864	-	81044
chr1	ALDBSSCT0000000905	ALDBSSCG0000000551	Annotated_lncRNA	200075380	200091036	-	ENSSSCT00000005527	ENSSSCG00000005011	NEMF	199959332	200005720	-	69659
chr1	ALDBSSCT0000000905	ALDBSSCG0000000551	Annotated_lncRNA	200075380	200091036	-	ENSSSCT00000027331	ENSSSCG00000005011	NEMF	199959332	200005720	-	69659
chr1	ALDBSSCT0000000905	ALDBSSCG0000000551	Annotated_lncRNA	200075380	200091036	-	ENSSSCT00000005528	ENSSSCG00000005012	ARF6	200074039	200074566	-	813
chr1	ALDBSSCT0000000907	ALDBSSCG0000000553	Annotated_lncRNA	200181448	200184643	-	ENSSSCT00000005531	ENSSSCG00000005015	SOS2	200268863	200355907	-	84219
chr12	ENSSSCT00000033840	ENSSSCG00000017791	Annotated_lncRNA	47804289	47871712	+	ENSSSCT00000019360	ENSSSCG00000017788	TP53I13	47714658	47718800	+	85488
chr12	ENSSSCT00000033840	ENSSSCG00000017791	Annotated_lncRNA	47804289	47871712	+	ENSSSCT00000019361	ENSSSCG00000017789	ABHD15	47708133	47713196	-	91092
chr12	ENSSSCT00000033840	ENSSSCG00000017791	Annotated_lncRNA	47804289	47871712	+	ENSSSCT00000019359	ENSSSCG00000017787	GIT1	47720409	47728866	-	75422
chr12	ENSSSCT00000033840	ENSSSCG00000017791	Annotated_lncRNA	47804289	47871712	+	ENSSSCT00000019365	ENSSSCG00000017793	--	47940122	47946308	+	68409
chr12	ENSSSCT00000033840	ENSSSCG00000017791	Annotated_lncRNA	47804289	47871712	+	ENSSSCT00000019364	ENSSSCG00000017792	--	47947667	47949200	-	75954
chr2	ALDBSSCT0000005984	ALDBSSCG0000003655	Annotated_lncRNA	112804220	112818666	+	ENSSSCT00000031964	ENSSSCG00000024999	PPIP5K2	112660166	112712718	-	91501
chr2	ALDBSSCT0000005984	ALDBSSCG0000003655	Annotated_lncRNA	112804220	112818666	+	ENSSSCT00000025743	ENSSSCG00000024089	C5orf30	112821401	112822024	+	2734
chr10	ALDBSSCT0000001478	ALDBSSCG0000000894	Annotated_lncRNA	31420928	31421786	-	ENSSSCT00000023985	ENSSSCG00000024719	--	31343003	31364342	-	56585
chr10	ALDBSSCT0000001478	ALDBSSCG0000000894	Annotated_lncRNA	31420928	31421786	-	ENSSSCT00000011977	ENSSSCG00000010943	--	31509240	31670349	-	87453
chr10	LNC_000270	XLOC_014223	Novel_lncRNA	13072038	13074775	+	ENSSSCT00000011849	ENSSSCG00000010831	DUSP10	12977461	13015992	-	56045
chr3	LNC_000833	XLOC_045120	Novel_lncRNA	71020703	71027595	-	ENSSSCT00000031635	ENSSSCG00000021546	GCFC2	71111823	71133223	-	84227
chr3	LNC_000833	XLOC_045120	Novel_lncRNA	71020703	71027595	-	ENSSSCT00000023158	ENSSSCG00000021007	MRPL19	71096620	71107445	+	69024
chr3	LNC_000833	XLOC_045120	Novel_lncRNA	71020703	71027595	-	ENSSSCT00000023923	ENSSSCG00000021287	--	70994304	71011545	+	9157
chr3	LNC_000832	XLOC_045120	Novel_lncRNA	71012497	71027582	-	ENSSSCT00000031635	ENSSSCG00000021546	GCFC2	71111823	71133223	-	84240
chr3	LNC_000832	XLOC_045120	Novel_lncRNA	71012497	71027582	-	ENSSSCT00000023158	ENSSSCG00000021007	MRPL19	71096620	71107445	+	69037
chr3	LNC_000832	XLOC_045120	Novel_lncRNA	71012497	71027582	-	ENSSSCT00000023923	ENSSSCG00000021287	--	70994304	71011545	+	951
chr3	LNC_000831	XLOC_045119	Novel_lncRNA	70981755	70994196	-	ENSSSCT00000023923	ENSSSCG00000021287	--	70994304	71011545	+	107
chr3	LNC_000830	XLOC_045061	Novel_lncRNA	62257850	62263361	-	ENSSSCT00000028874	ENSSSCG00000027446	--	62230678	62235328	-	22521
chr3	LNC_000830	XLOC_045061	Novel_lncRNA	62257850	62263361	-	ENSSSCT00000031020	ENSSSCG00000027381	GGCX	62263493	62278949	+	131
chr3	LNC_000830	XLOC_045061	Novel_lncRNA	62257850	62263361	-	ENSSSCT00000023473	ENSSSCG00000021537	--	62236488	62246847	-	11002
chr3	LNC_000830	XLOC_045061	Novel_lncRNA	62257850	62263361	-	ENSSSCT00000029311	ENSSSCG00000022820	VAMP8	62248969	62254204	-	3645
chr3	LNC_000830	XLOC_045061	Novel_lncRNA	62257850	62263361	-	ENSSSCT00000028572	ENSSSCG00000028287	--	62217739	62224257	+	33592
chr3	LNC_000830	XLOC_045061	Novel_lncRNA	62257850	62263361	-	ENSSSCT00000027775	ENSSSCG00000030435	--	62195034	62215487	-	42362
chr3	LNC_000830	XLOC_045061	Novel_lncRNA	62257850	62263361	-	ENSSSCT00000009022	ENSSSCG00000008239	CAPG	62357528	62367116	-	94166
chr3	LNC_000830	XLOC_045061	Novel_lncRNA	62257850	62263361	-	ENSSSCT00000009020	ENSSSCG00000008237	RETSAT	62309275	62323100	-	45913
chr3	LNC_000830	XLOC_045061	Novel_lncRNA	62257850	62263361	-	ENSSSCT00000009021	ENSSSCG00000008238	ELMOD3	62324603	62354696	+	61241
chr3	LNC_000830	XLOC_045061	Novel_lncRNA	62257850	62263361	-	ENSSSCT00000009019	ENSSSCG00000008236	TGOLN2	62299111	62301167	+	35749
chr3	LNC_000830	XLOC_045061	Novel_lncRNA	62257850	62263361	-	ENSSSCT00000026642	ENSSSCG00000029453	--	62227925	62234901	+	22948
chr3	LNC_000837	XLOC_045326	Novel_lncRNA	82005373	82015842	-	ENSSSCT00000009162	ENSSSCG00000008368	UGP2	81976147	81989330	-	16042
chr3	LNC_000837	XLOC_045326	Novel_lncRNA	82005373	82015842	-	ENSSSCT00000009161	ENSSSCG00000008367	--	81958720	81976616	+	28756
chr3	LNC_000836	XLOC_045326	Novel_lncRNA	82005373	82015802	-	ENSSSCT00000009162	ENSSSCG00000008368	UGP2	81976147	81989330	-	16042
chr3	LNC_000836	XLOC_045326	Novel_lncRNA	82005373	82015802	-	ENSSSCT00000009161	ENSSSCG00000008367	--	81958720	81976616	+	28756
chr3	LNC_000835	XLOC_045273	Novel_lncRNA	76453405	76459491	-	ENSSSCT00000009130	ENSSSCG00000008337	AAK1	76229711	76390236	+	63168
chr3	LNC_000835	XLOC_045273	Novel_lncRNA	76453405	76459491	-	ENSSSCT00000027178	ENSSSCG00000025007	--	76418260	76434828	+	18576
chr3	LNC_000835	XLOC_045273	Novel_lncRNA	76453405	76459491	-	ENSSSCT00000009132	ENSSSCG00000008339	GFPT1	76459924	76509989	+	432
chr3	LNC_000835	XLOC_045273	Novel_lncRNA	76453405	76459491	-	ENSSSCT00000009133	ENSSSCG00000008339	GFPT1	76459924	76509989	+	432
chr3	LNC_000835	XLOC_045273	Novel_lncRNA	76453405	76459491	-	ENSSSCT00000029151	ENSSSCG00000027492	NFU1	76437796	76442529	-	10875
chr3	LNC_000834	XLOC_045238	Novel_lncRNA	75034849	75037426	-	ENSSSCT00000009105	ENSSSCG00000008314	ATP6V1B1	75019946	75029803	+	5045
chr3	LNC_000834	XLOC_045238	Novel_lncRNA	75034849	75037426	-	ENSSSCT00000009107	ENSSSCG00000008316	NAGK	74949400	74959068	-	75780
chr3	LNC_000834	XLOC_045238	Novel_lncRNA	75034849	75037426	-	ENSSSCT00000009106	ENSSSCG00000008315	PAIP2B	74881398	74940726	+	94122
chr3	LNC_000834	XLOC_045238	Novel_lncRNA	75034849	75037426	-	ENSSSCT00000009109	ENSSSCG00000008318	VAX2	74974106	74974555	-	60293
chr3	LNC_000834	XLOC_045238	Novel_lncRNA	75034849	75037426	-	ENSSSCT00000009108	ENSSSCG00000008317	--	74991443	74997663	+	37185
chr3	LNC_000834	XLOC_045238	Novel_lncRNA	75034849	75037426	-	ENSSSCT00000028719	ENSSSCG00000020736	ADD2	75131802	75185121	+	94375
chr4	ALDBSSCT0000007822	ALDBSSCG0000004737	Annotated_lncRNA	1310864	1311340	-	ENSSSCT00000007626	ENSSSCG00000006961	LY6H	1359707	1361950	+	48366
chr4	ALDBSSCT0000007822	ALDBSSCG0000004737	Annotated_lncRNA	1310864	1311340	-	ENSSSCT00000029847	ENSSSCG00000006961	LY6H	1359812	1361950	+	48471
chr4	ALDBSSCT0000007822	ALDBSSCG0000004737	Annotated_lncRNA	1310864	1311340	-	ENSSSCT00000007625	ENSSSCG00000006960	GLI4	1305245	1310216	-	647
chr4	ALDBSSCT0000007822	ALDBSSCG0000004737	Annotated_lncRNA	1310864	1311340	-	ENSSSCT00000031224	ENSSSCG00000006960	GLI4	1305245	1306958	-	3905
chr4	ALDBSSCT0000007822	ALDBSSCG0000004737	Annotated_lncRNA	1310864	1311340	-	ENSSSCT00000025766	ENSSSCG00000027691	--	1182114	1228788	-	82075
chr4	ALDBSSCT0000007822	ALDBSSCG0000004737	Annotated_lncRNA	1310864	1311340	-	ENSSSCT00000025104	ENSSSCG00000006960	GLI4	1305245	1310216	-	647
chr1	ALDBSSCT0000000293	ALDBSSCG0000000168	Annotated_lncRNA	142577396	142578248	+	ENSSSCT00000005193	ENSSSCG00000004702	STRC	142665471	142681931	+	87222
chr1	ALDBSSCT0000000293	ALDBSSCG0000000168	Annotated_lncRNA	142577396	142578248	+	ENSSSCT00000005190	ENSSSCG00000004700	PDIA3	142615686	142643747	-	37437
chr1	ALDBSSCT0000000293	ALDBSSCG0000000168	Annotated_lncRNA	142577396	142578248	+	ENSSSCT00000005191	ENSSSCG00000004701	CATSPER2	142644213	142658308	+	65964
chr1	ALDBSSCT0000000293	ALDBSSCG0000000168	Annotated_lncRNA	142577396	142578248	+	ENSSSCT00000005185	ENSSSCG00000004695	WDR76	142483492	142568978	-	8417
chr1	ALDBSSCT0000000293	ALDBSSCG0000000168	Annotated_lncRNA	142577396	142578248	+	ENSSSCT00000005187	ENSSSCG00000004697	HYPK	142587865	142589341	-	9616
chr1	ALDBSSCT0000000293	ALDBSSCG0000000168	Annotated_lncRNA	142577396	142578248	+	ENSSSCT00000005189	ENSSSCG00000004699	ELL3	142610892	142614315	+	32643
chr1	ALDBSSCT0000000293	ALDBSSCG0000000168	Annotated_lncRNA	142577396	142578248	+	ENSSSCT00000005188	ENSSSCG00000004698	SERINC4	142589884	142594314	+	11635
chr1	ALDBSSCT0000000293	ALDBSSCG0000000168	Annotated_lncRNA	142577396	142578248	+	ENSSSCT00000031142	ENSSSCG00000024263	--	142595270	142597028	-	17021
chr1	ALDBSSCT0000000293	ALDBSSCG0000000168	Annotated_lncRNA	142577396	142578248	+	ENSSSCT00000028070	ENSSSCG00000004698	SERINC4	142590238	142594024	+	11989
chr1	ALDBSSCT0000000293	ALDBSSCG0000000168	Annotated_lncRNA	142577396	142578248	+	ENSSSCT00000029233	ENSSSCG00000025604	--	142576041	142576181	+	1214
chr3	LNC_000838	XLOC_045394	Novel_lncRNA	90442813	90446386	-	ENSSSCT00000009196	ENSSSCG00000008399	--	90413973	90422822	+	19990
chr3	LNC_000838	XLOC_045394	Novel_lncRNA	90442813	90446386	-	ENSSSCT00000009197	ENSSSCG00000008400	CFAP36	90513400	90543451	+	67013
chr3	LNC_000838	XLOC_045394	Novel_lncRNA	90442813	90446386	-	ENSSSCT00000009195	ENSSSCG00000008398	PPP4R3B	90543636	90592370	-	97249
chr3	LNC_000838	XLOC_045394	Novel_lncRNA	90442813	90446386	-	ENSSSCT00000024635	ENSSSCG00000022880	--	90359457	90371028	-	71784
chr1	ALDBSSCT0000000294	ALDBSSCG0000000169	Annotated_lncRNA	142834679	142837817	+	ENSSSCT00000005200	ENSSSCG00000004708	TUBGCP4	142887937	142940923	-	50119
chr1	ALDBSSCT0000000294	ALDBSSCG0000000169	Annotated_lncRNA	142834679	142837817	+	ENSSSCT00000005197	ENSSSCG00000004706	--	142814194	142825616	+	9062
chr1	ALDBSSCT0000000294	ALDBSSCG0000000169	Annotated_lncRNA	142834679	142837817	+	ENSSSCT00000005196	ENSSSCG00000004705	--	142764559	142773289	-	61389
chr1	ALDBSSCT0000000294	ALDBSSCG0000000169	Annotated_lncRNA	142834679	142837817	+	ENSSSCT00000027386	ENSSSCG00000004705	--	142764559	142773289	-	61389
chr1	ALDBSSCT0000000294	ALDBSSCG0000000169	Annotated_lncRNA	142834679	142837817	+	ENSSSCT00000005195	ENSSSCG00000004704	PPIP5K1	142717637	142760945	+	73733
chr14	ENSSSCT00000021277	ENSSSCG00000019682	Annotated_lncRNA	115787973	115788244	-	ENSSSCT00000011474	ENSSSCG00000010486	HELLS	115768792	115812890	-	-272
chr14	ENSSSCT00000021277	ENSSSCG00000019682	Annotated_lncRNA	115787973	115788244	-	ENSSSCT00000011473	ENSSSCG00000010485	--	115760550	115763113	+	24859
chr14	ENSSSCT00000021277	ENSSSCG00000019682	Annotated_lncRNA	115787973	115788244	-	ENSSSCT00000023538	ENSSSCG00000023002	--	115819878	115819966	+	31633
chr14	ENSSSCT00000021277	ENSSSCG00000019682	Annotated_lncRNA	115787973	115788244	-	ENSSSCT00000030691	ENSSSCG00000022139	--	115679181	115716364	+	71608
chr14	ENSSSCT00000021277	ENSSSCG00000019682	Annotated_lncRNA	115787973	115788244	-	ENSSSCT00000023647	ENSSSCG00000029831	--	115744117	115746912	+	41060
chr14	ENSSSCT00000021277	ENSSSCG00000019682	Annotated_lncRNA	115787973	115788244	-	ENSSSCT00000013259	ENSSSCG00000012120	--	115830892	115831017	-	42647
chr3	ALDBSSCT0000006840	ALDBSSCG0000004170	Annotated_lncRNA	117297923	117302330	+	ENSSSCT00000029718	ENSSSCG00000030147	--	117217369	117220542	+	77380
chr3	ALDBSSCT0000006840	ALDBSSCG0000004170	Annotated_lncRNA	117297923	117302330	+	ENSSSCT00000009343	ENSSSCG00000008539	--	117279555	117287358	+	10564
chr3	ALDBSSCT0000006840	ALDBSSCG0000004170	Annotated_lncRNA	117297923	117302330	+	ENSSSCT00000009342	ENSSSCG00000008538	SPDYA	117219574	117244540	-	53382
chr3	ALDBSSCT0000006840	ALDBSSCG0000004170	Annotated_lncRNA	117297923	117302330	+	ENSSSCT00000009341	ENSSSCG00000008537	--	117197476	117206264	-	91658
chr3	ALDBSSCT0000006840	ALDBSSCG0000004170	Annotated_lncRNA	117297923	117302330	+	ENSSSCT00000009346	ENSSSCG00000008541	PLB1	117360703	117371189	-	58372
chr3	ALDBSSCT0000006840	ALDBSSCG0000004170	Annotated_lncRNA	117297923	117302330	+	ENSSSCT00000009345	ENSSSCG00000008540	PPP1CB	117257007	117275131	+	22791
chr8	LNC_001055	XLOC_060919	Novel_lncRNA	10052143	10053518	+	ENSSSCT00000009556	ENSSSCG00000008736	CPEB2	9813426	10009746	+	42396
chr13	LNC_000498	XLOC_024670	Novel_lncRNA	140593665	140601318	-	ENSSSCT00000026743	ENSSSCG00000026362	HES1	140633173	140635748	+	31854
chr9	ALDBSSCT0000011200	ALDBSSCG0000006800	Annotated_lncRNA	57463291	57466040	+	ENSSSCT00000028531	ENSSSCG00000026031	--	57533674	57535216	+	67633
chr9	ALDBSSCT0000011200	ALDBSSCG0000006800	Annotated_lncRNA	57463291	57466040	+	ENSSSCT00000016563	ENSSSCG00000015197	SPA17	57436409	57448929	+	14361
chr9	ALDBSSCT0000011200	ALDBSSCG0000006800	Annotated_lncRNA	57463291	57466040	+	ENSSSCT00000016562	ENSSSCG00000015196	--	57397139	57436321	-	26969
chr9	ALDBSSCT0000011200	ALDBSSCG0000006800	Annotated_lncRNA	57463291	57466040	+	ENSSSCT00000016561	ENSSSCG00000015195	--	57383264	57393603	+	69687
chr9	ALDBSSCT0000011200	ALDBSSCG0000006800	Annotated_lncRNA	57463291	57466040	+	ENSSSCT00000016560	ENSSSCG00000015194	--	57372059	57378241	+	85049
chr9	ALDBSSCT0000011200	ALDBSSCG0000006800	Annotated_lncRNA	57463291	57466040	+	ENSSSCT00000016567	ENSSSCG00000015201	MSANTD2	57513315	57543826	-	47274
chr9	ALDBSSCT0000011200	ALDBSSCG0000006800	Annotated_lncRNA	57463291	57466040	+	ENSSSCT00000016566	ENSSSCG00000015200	--	57498520	57507892	-	32479
chr9	ALDBSSCT0000011200	ALDBSSCG0000006800	Annotated_lncRNA	57463291	57466040	+	ENSSSCT00000016565	ENSSSCG00000015199	--	57492954	57497554	-	26913
chr9	ALDBSSCT0000011201	ALDBSSCG0000006801	Annotated_lncRNA	59043535	59050625	+	ENSSSCT00000028018	ENSSSCG00000022413	TIRAP	59051622	59056203	+	996
chr9	ALDBSSCT0000011201	ALDBSSCG0000006801	Annotated_lncRNA	59043535	59050625	+	ENSSSCT00000023210	ENSSSCG00000030017	FOXRED1	59028736	59036373	+	7161
chr9	ALDBSSCT0000011201	ALDBSSCG0000006801	Annotated_lncRNA	59043535	59050625	+	ENSSSCT00000031087	ENSSSCG00000025806	--	58919681	58968398	+	75136
chr9	ALDBSSCT0000011201	ALDBSSCG0000006801	Annotated_lncRNA	59043535	59050625	+	ENSSSCT00000016597	ENSSSCG00000015231	DCPS	59064169	59101039	+	13543
chr9	ALDBSSCT0000011201	ALDBSSCG0000006801	Annotated_lncRNA	59043535	59050625	+	ENSSSCT00000016593	ENSSSCG00000015227	SRPRA	58968922	59028437	-	15097
chr9	ALDBSSCT0000011201	ALDBSSCG0000006801	Annotated_lncRNA	59043535	59050625	+	ENSSSCT00000016598	ENSSSCG00000015232	ST3GAL4	59108821	59325616	+	58195
chr14	ALDBSSCT0000004022	ALDBSSCG0000002423	Annotated_lncRNA	108150901	108385209	-	ENSSSCT00000011418	ENSSSCG00000010433	SGMS1	107988063	108105320	-	45580
chr7	ALDBSSCT0000009727	ALDBSSCG0000005936	Annotated_lncRNA	39210592	39222980	+	ENSSSCT00000029888	ENSSSCG00000027778	GLO1	39241001	39271606	-	18020
chr7	ALDBSSCT0000009727	ALDBSSCG0000005936	Annotated_lncRNA	39210592	39222980	+	ENSSSCT00000001768	ENSSSCG00000001588	DNAH8	39286129	39569290	+	63148
chr14	ALDBSSCT0000004024	ALDBSSCG0000002425	Annotated_lncRNA	110488911	110494551	-	ENSSSCT00000011443	ENSSSCG00000010457	KIF20B	110499118	110581337	+	4566
chr14	ALDBSSCT0000004024	ALDBSSCG0000002425	Annotated_lncRNA	110488911	110494551	-	ENSSSCT00000011442	ENSSSCG00000010456	PANK1	110397901	110460603	-	28307
chr6	LNC_000946	XLOC_052234	Novel_lncRNA	369483	374449	+	ENSSSCT00000002924	ENSSSCG00000002635	SPIRE2	285352	369193	-	289
chr6	LNC_000946	XLOC_052234	Novel_lncRNA	369483	374449	+	ENSSSCT00000002930	ENSSSCG00000002640	DEF8	293310	303331	+	66151
chr6	LNC_000946	XLOC_052234	Novel_lncRNA	369483	374449	+	ENSSSCT00000031647	ENSSSCG00000024687	FANCA	378732	425579	+	4282
chr6	LNC_000946	XLOC_052234	Novel_lncRNA	369483	374449	+	ENSSSCT00000027799	ENSSSCG00000029339	SPATA2L	454502	457898	+	80052
chr6	LNC_000946	XLOC_052234	Novel_lncRNA	369483	374449	+	ENSSSCT00000022755	ENSSSCG00000029228	ZNF276	425909	438903	-	51459
chr6	LNC_000946	XLOC_052234	Novel_lncRNA	369483	374449	+	ENSSSCT00000025245	ENSSSCG00000022310	VPS9D1	440204	451813	+	65754
chr6	LNC_000946	XLOC_052234	Novel_lncRNA	369483	374449	+	ENSSSCT00000023993	ENSSSCG00000025401	CDK10	455072	466072	-	80622
chr6	LNC_000945	XLOC_052234	Novel_lncRNA	369483	374449	+	ENSSSCT00000002924	ENSSSCG00000002635	SPIRE2	285352	369193	-	289
chr6	LNC_000945	XLOC_052234	Novel_lncRNA	369483	374449	+	ENSSSCT00000002930	ENSSSCG00000002640	DEF8	293310	303331	+	66151
chr6	LNC_000945	XLOC_052234	Novel_lncRNA	369483	374449	+	ENSSSCT00000031647	ENSSSCG00000024687	FANCA	378732	425579	+	4282
chr6	LNC_000945	XLOC_052234	Novel_lncRNA	369483	374449	+	ENSSSCT00000027799	ENSSSCG00000029339	SPATA2L	454502	457898	+	80052
chr6	LNC_000945	XLOC_052234	Novel_lncRNA	369483	374449	+	ENSSSCT00000022755	ENSSSCG00000029228	ZNF276	425909	438903	-	51459
chr6	LNC_000945	XLOC_052234	Novel_lncRNA	369483	374449	+	ENSSSCT00000025245	ENSSSCG00000022310	VPS9D1	440204	451813	+	65754
chr6	LNC_000945	XLOC_052234	Novel_lncRNA	369483	374449	+	ENSSSCT00000023993	ENSSSCG00000025401	CDK10	455072	466072	-	80622
chr9	ALDBSSCT0000011594	ALDBSSCG0000007039	Annotated_lncRNA	79701694	79714180	-	ENSSSCT00000028375	ENSSSCG00000025870	HEPACAM2	79735226	79826241	-	21045
chr9	ALDBSSCT0000011594	ALDBSSCG0000007039	Annotated_lncRNA	79701694	79714180	-	ENSSSCT00000029122	ENSSSCG00000027372	SAMD9	79679836	79684587	-	17106
chr9	ALDBSSCT0000011594	ALDBSSCG0000007039	Annotated_lncRNA	79701694	79714180	-	ENSSSCT00000024549	ENSSSCG00000025870	HEPACAM2	79735226	79828212	-	21045
chr1	ALDBSSCT0000000055	ALDBSSCG0000000035	Annotated_lncRNA	18470168	18473816	+	ENSSSCT00000026957	ENSSSCG00000028948	--	18564080	18566068	-	90263
chr1	ALDBSSCT0000000055	ALDBSSCG0000000035	Annotated_lncRNA	18470168	18473816	+	ENSSSCT00000004538	ENSSSCG00000004103	PCMT1	18440912	18462186	+	7981
chr1	ALDBSSCT0000000055	ALDBSSCG0000000035	Annotated_lncRNA	18470168	18473816	+	ENSSSCT00000004536	ENSSSCG00000004101	LRP11	18476457	18536993	-	2640
chr1	ALDBSSCT0000000055	ALDBSSCG0000000035	Annotated_lncRNA	18470168	18473816	+	ENSSSCT00000004535	ENSSSCG00000026042	ULBP1	18557383	18563335	+	83566
chr1	ALDBSSCT0000000055	ALDBSSCG0000000035	Annotated_lncRNA	18470168	18473816	+	ENSSSCT00000026174	ENSSSCG00000028948	--	18564080	18566074	-	90263
chr1	ALDBSSCT0000000054	ALDBSSCG0000000034	Annotated_lncRNA	17166636	17169140	+	ENSSSCT00000004519	ENSSSCG00000004088	ARMT1	17190304	17206622	-	21163
chr1	ALDBSSCT0000000054	ALDBSSCG0000000034	Annotated_lncRNA	17166636	17169140	+	ENSSSCT00000004518	ENSSSCG00000004087	CCDC170	17070798	17135270	-	31365
chr1	ALDBSSCT0000000054	ALDBSSCG0000000034	Annotated_lncRNA	17166636	17169140	+	ENSSSCT00000030322	ENSSSCG00000004087	CCDC170	17070798	17164233	-	2402
chr1	ALDBSSCT0000000054	ALDBSSCG0000000034	Annotated_lncRNA	17166636	17169140	+	ENSSSCT00000004520	ENSSSCG00000004089	RMND1	17207038	17262700	+	37897
chr15	ALDBSSCT0000004563	ALDBSSCG0000002773	Annotated_lncRNA	106753708	106814992	-	ENSSSCT00000024075	ENSSSCG00000027918	STAT1	106888873	106901999	-	73880
chr15	ALDBSSCT0000004563	ALDBSSCG0000002773	Annotated_lncRNA	106753708	106814992	-	ENSSSCT00000017481	ENSSSCG00000016056	GLS	106832342	106866674	+	17349
chr15	ALDBSSCT0000004563	ALDBSSCG0000002773	Annotated_lncRNA	106753708	106814992	-	ENSSSCT00000017480	ENSSSCG00000016055	--	106668310	106670447	-	83260
chr15	ALDBSSCT0000004563	ALDBSSCG0000002773	Annotated_lncRNA	106753708	106814992	-	ENSSSCT00000035522	ENSSSCG00000027918	STAT1	106889211	106901942	-	74218
chr15	ALDBSSCT0000004563	ALDBSSCG0000002773	Annotated_lncRNA	106753708	106814992	-	ENSSSCT00000017484	ENSSSCG00000016059	STAT4	106914580	107074021	-	99587
chr14	ALDBSSCT0000004077	ALDBSSCG0000002467	Annotated_lncRNA	145928321	145990199	-	ENSSSCT00000011751	ENSSSCG00000010739	CTBP2	145881322	145914559	-	13761
chr14	ALDBSSCT0000004077	ALDBSSCG0000002467	Annotated_lncRNA	145928321	145990199	-	ENSSSCT00000011750	ENSSSCG00000010738	ZRANB1	145805071	145877612	+	50708
chr6	ALDBSSCT0000009432	ALDBSSCG0000005754	Annotated_lncRNA	78193363	78195251	-	ENSSSCT00000003964	ENSSSCG00000003570	WDTC1	78055584	78105494	+	87868
chr6	ALDBSSCT0000009432	ALDBSSCG0000005754	Annotated_lncRNA	78193363	78195251	-	ENSSSCT00000003967	ENSSSCG00000003573	MAP3K6	78144751	78156593	-	36769
chr6	ALDBSSCT0000009432	ALDBSSCG0000005754	Annotated_lncRNA	78193363	78195251	-	ENSSSCT00000003966	ENSSSCG00000003572	SYTL1	78135541	78144454	+	48908
chr6	ALDBSSCT0000009432	ALDBSSCG0000005754	Annotated_lncRNA	78193363	78195251	-	ENSSSCT00000029793	ENSSSCG00000003577	WASF2	78196658	78289075	-	1406
chr6	ALDBSSCT0000009432	ALDBSSCG0000005754	Annotated_lncRNA	78193363	78195251	-	ENSSSCT00000003970	ENSSSCG00000003576	GPR3	78181307	78184402	+	8960
chr6	ALDBSSCT0000009432	ALDBSSCG0000005754	Annotated_lncRNA	78193363	78195251	-	ENSSSCT00000003971	ENSSSCG00000003577	WASF2	78196522	78289075	-	1270
chr6	ALDBSSCT0000009432	ALDBSSCG0000005754	Annotated_lncRNA	78193363	78195251	-	ENSSSCT00000003969	ENSSSCG00000003575	CD164L2	78170499	78173968	-	19394
chr6	ALDBSSCT0000009432	ALDBSSCG0000005754	Annotated_lncRNA	78193363	78195251	-	ENSSSCT00000033917	ENSSSCG00000003573	MAP3K6	78148598	78149831	-	43531
chr6	ALDBSSCT0000009432	ALDBSSCG0000005754	Annotated_lncRNA	78193363	78195251	-	ENSSSCT00000031592	ENSSSCG00000023636	TMEM222	78118547	78131520	+	61842
chr6	ALDBSSCT0000009432	ALDBSSCG0000005754	Annotated_lncRNA	78193363	78195251	-	ENSSSCT00000033426	ENSSSCG00000003573	MAP3K6	78144530	78156215	-	37147
chr7	ALDBSSCT0000009923	ALDBSSCG0000006042	Annotated_lncRNA	114362057	114364091	+	ENSSSCT00000002687	ENSSSCG00000002418	FLRT2	114357205	114359187	+	2869
chr5	LNC_000938	XLOC_051728	Novel_lncRNA	62659685	62664762	-	ENSSSCT00000000665	ENSSSCG00000000619	FAM234B	62761449	62827041	-	96686
chr9	ALDBSSCT0000011708	ALDBSSCG0000007107	Annotated_lncRNA	134731661	134733751	-	ENSSSCT00000016929	ENSSSCG00000015540	MR1	134637147	134643117	+	88543
chr15	ALDBSSCT0000004368	ALDBSSCG0000002649	Annotated_lncRNA	152405023	152412240	+	ENSSSCT00000023435	ENSSSCG00000025228	TRAF3IP1	152335830	152363596	+	41426
chr15	ALDBSSCT0000004368	ALDBSSCG0000002649	Annotated_lncRNA	152405023	152412240	+	ENSSSCT00000017795	ENSSSCG00000016340	ASB1	152382675	152398097	+	6925
chr3	ALDBSSCT0000006997	ALDBSSCG0000004251	Annotated_lncRNA	4727106	4728670	-	ENSSSCT00000008326	ENSSSCG00000007586	FSCN1	4776501	4785615	+	47830
chr3	ALDBSSCT0000006997	ALDBSSCG0000004251	Annotated_lncRNA	4727106	4728670	-	ENSSSCT00000008324	ENSSSCG00000007585	--	4729276	4732654	-	605
chr3	ALDBSSCT0000006997	ALDBSSCG0000004251	Annotated_lncRNA	4727106	4728670	-	ENSSSCT00000026431	ENSSSCG00000027807	FBXL18	4712389	4722083	-	5022
chr3	ALDBSSCT0000006997	ALDBSSCG0000004251	Annotated_lncRNA	4727106	4728670	-	ENSSSCT00000008322	ENSSSCG00000007583	--	4635661	4636587	-	90518
chr3	ALDBSSCT0000006997	ALDBSSCG0000004251	Annotated_lncRNA	4727106	4728670	-	ENSSSCT00000029070	ENSSSCG00000021285	--	4800910	4962104	-	72239
chr3	ALDBSSCT0000006993	ALDBSSCG0000004247	Annotated_lncRNA	2265918	2267867	-	ENSSSCT00000008308	ENSSSCG00000007572	LFNG	2208308	2216863	-	49054
chr3	ALDBSSCT0000006993	ALDBSSCG0000004247	Annotated_lncRNA	2265918	2267867	-	ENSSSCT00000008301	ENSSSCG00000007567	CHST12	2285326	2286576	-	17458
chr3	ALDBSSCT0000006993	ALDBSSCG0000004247	Annotated_lncRNA	2265918	2267867	-	ENSSSCT00000008304	ENSSSCG00000007569	GRIFIN	2250303	2251668	+	14249
chr3	ALDBSSCT0000006993	ALDBSSCG0000004247	Annotated_lncRNA	2265918	2267867	-	ENSSSCT00000008297	ENSSSCG00000007565	TTYH3	2173931	2198099	+	67818
chr4	ALDBSSCT0000007728	ALDBSSCG0000004693	Annotated_lncRNA	135322155	135322614	+	ENSSSCT00000007549	ENSSSCG00000006894	FNBP1L	135331060	135387213	-	8445
chr4	ALDBSSCT0000007728	ALDBSSCG0000004693	Annotated_lncRNA	135322155	135322614	+	ENSSSCT00000029710	ENSSSCG00000024097	--	135199623	135225123	+	97031
chr4	ALDBSSCT0000007728	ALDBSSCG0000004693	Annotated_lncRNA	135322155	135322614	+	ENSSSCT00000007548	ENSSSCG00000006893	BCAR3	135280375	135321500	+	654
chr4	ALDBSSCT0000007729	ALDBSSCG0000004694	Annotated_lncRNA	135582252	135584928	+	ENSSSCT00000007551	ENSSSCG00000006896	TMED5	135564674	135581598	+	653
chr4	ALDBSSCT0000007729	ALDBSSCG0000004694	Annotated_lncRNA	135582252	135584928	+	ENSSSCT00000025408	ENSSSCG00000028310	DR1	135469861	135491375	-	90876
chr4	ALDBSSCT0000007729	ALDBSSCG0000004694	Annotated_lncRNA	135582252	135584928	+	ENSSSCT00000007553	ENSSSCG00000006898	MTF2	135640163	135752386	-	55234
chr4	ALDBSSCT0000007729	ALDBSSCG0000004694	Annotated_lncRNA	135582252	135584928	+	ENSSSCT00000030921	ENSSSCG00000021670	--	135542393	135562221	-	20030
chr4	ALDBSSCT0000007729	ALDBSSCG0000004694	Annotated_lncRNA	135582252	135584928	+	ENSSSCT00000007552	ENSSSCG00000006897	--	135595935	135692379	-	11006
chr2	LNC_000768	XLOC_041066	Novel_lncRNA	73092633	73099908	-	ENSSSCT00000032021	ENSSSCG00000029950	CD70	73154180	73157154	-	54271
chr2	LNC_000768	XLOC_041066	Novel_lncRNA	73092633	73099908	-	ENSSSCT00000031223	ENSSSCG00000022370	TNFSF9	73102120	73105460	+	2211
chr2	LNC_000768	XLOC_041066	Novel_lncRNA	73092633	73099908	-	ENSSSCT00000014793	ENSSSCG00000013545	TUBB4A	73063907	73085299	-	7333
chr2	LNC_000768	XLOC_041066	Novel_lncRNA	73092633	73099908	-	ENSSSCT00000014785	ENSSSCG00000013538	KHSRP	73170003	73180106	+	70094
chr2	LNC_000768	XLOC_041066	Novel_lncRNA	73092633	73099908	-	ENSSSCT00000014784	ENSSSCG00000013537	--	73165885	73168252	+	65976
chr2	LNC_000768	XLOC_041066	Novel_lncRNA	73092633	73099908	-	ENSSSCT00000014795	ENSSSCG00000013547	CRB3	73046494	73051183	+	41449
chr2	LNC_000768	XLOC_041066	Novel_lncRNA	73092633	73099908	-	ENSSSCT00000025929	ENSSSCG00000024275	--	73014348	73014662	-	77970
chr2	LNC_000768	XLOC_041066	Novel_lncRNA	73092633	73099908	-	ENSSSCT00000027875	ENSSSCG00000020891	--	73066378	73067978	-	24654
chr2	LNC_000768	XLOC_041066	Novel_lncRNA	73092633	73099908	-	ENSSSCT00000025464	ENSSSCG00000026695	TNFSF14	72993438	72997230	+	95402
chr2	LNC_000763	XLOC_040561	Novel_lncRNA	50024712	50037467	-	ENSSSCT00000014637	ENSSSCG00000013399	TEAD1	49852152	50007351	-	17360
chr2	LNC_000763	XLOC_040561	Novel_lncRNA	50024712	50037467	-	ENSSSCT00000014638	ENSSSCG00000013399	TEAD1	49852152	50007351	-	17360
chr2	LNC_000762	XLOC_040510	Novel_lncRNA	43621958	43627111	-	ENSSSCT00000014594	ENSSSCG00000013363	LDHC	43679842	43730730	+	52730
chr2	LNC_000762	XLOC_040510	Novel_lncRNA	43621958	43627111	-	ENSSSCT00000014589	ENSSSCG00000013358	PTPN5	43467829	43530797	+	91160
chr2	LNC_000762	XLOC_040510	Novel_lncRNA	43621958	43627111	-	ENSSSCT00000014590	ENSSSCG00000013359	IGSF22	43537426	43551989	+	69968
chr2	LNC_000762	XLOC_040510	Novel_lncRNA	43621958	43627111	-	ENSSSCT00000014591	ENSSSCG00000013360	TMEM86A	43554939	43560125	-	61832
chr2	LNC_000762	XLOC_040510	Novel_lncRNA	43621958	43627111	-	ENSSSCT00000014592	ENSSSCG00000013361	--	43606171	43614256	+	7701
chr2	LNC_000762	XLOC_040510	Novel_lncRNA	43621958	43627111	-	ENSSSCT00000014593	ENSSSCG00000013362	UEVLD	43627375	43798211	+	263
chr2	LNC_000762	XLOC_040510	Novel_lncRNA	43621958	43627111	-	ENSSSCT00000024883	ENSSSCG00000026892	--	43593387	43606133	+	15824
chr2	LNC_000761	XLOC_040404	Novel_lncRNA	35639577	35700905	-	ENSSSCT00000014564	ENSSSCG00000013336	CCDC34	35619281	35656363	+	-16787
chr2	LNC_000761	XLOC_040404	Novel_lncRNA	35639577	35700905	-	ENSSSCT00000014563	ENSSSCG00000013335	LGR4	35455067	35612369	+	27207
chr2	LNC_000761	XLOC_040404	Novel_lncRNA	35639577	35700905	-	ENSSSCT00000032282	ENSSSCG00000013336	CCDC34	35619281	35656363	+	-16787
chr2	LNC_000760	XLOC_040331	Novel_lncRNA	28138838	28146044	-	ENSSSCT00000034523	ENSSSCG00000013297	CD44	28156804	28249784	-	10759
chr2	LNC_000760	XLOC_040331	Novel_lncRNA	28138838	28146044	-	ENSSSCT00000034778	ENSSSCG00000013297	CD44	28180680	28186790	-	34635
chr2	LNC_000760	XLOC_040331	Novel_lncRNA	28138838	28146044	-	ENSSSCT00000033911	ENSSSCG00000013297	CD44	28156392	28249784	-	10347
chr2	LNC_000760	XLOC_040331	Novel_lncRNA	28138838	28146044	-	ENSSSCT00000034695	ENSSSCG00000013297	CD44	28157050	28249784	-	11005
chr2	LNC_000760	XLOC_040331	Novel_lncRNA	28138838	28146044	-	ENSSSCT00000035311	ENSSSCG00000013297	CD44	28201767	28374853	-	55722
chr2	LNC_000760	XLOC_040331	Novel_lncRNA	28138838	28146044	-	ENSSSCT00000035454	ENSSSCG00000013297	CD44	28156463	28249956	-	10418
chr2	LNC_000760	XLOC_040331	Novel_lncRNA	28138838	28146044	-	ENSSSCT00000036240	ENSSSCG00000013297	CD44	28156392	28249784	-	10347
chr2	LNC_000760	XLOC_040331	Novel_lncRNA	28138838	28146044	-	ENSSSCT00000032930	ENSSSCG00000013297	CD44	28180693	28193437	-	34648
chr2	LNC_000760	XLOC_040331	Novel_lncRNA	28138838	28146044	-	ENSSSCT00000033268	ENSSSCG00000013297	CD44	28157048	28249894	-	11003
chr2	LNC_000760	XLOC_040331	Novel_lncRNA	28138838	28146044	-	ENSSSCT00000014523	ENSSSCG00000013297	CD44	28157168	28249956	-	11123
chr2	LNC_000760	XLOC_040331	Novel_lncRNA	28138838	28146044	-	ENSSSCT00000014522	ENSSSCG00000013296	SLC1A2	28071759	28127367	+	11470
chr2	LNC_000767	XLOC_041026	Novel_lncRNA	71603520	71607354	-	ENSSSCT00000032576	ENSSSCG00000022967	--	71520324	71544991	-	58528
chr2	LNC_000767	XLOC_041026	Novel_lncRNA	71603520	71607354	-	ENSSSCT00000014842	ENSSSCG00000013590	CTXN1	71689272	71689520	+	81917
chr2	LNC_000767	XLOC_041026	Novel_lncRNA	71603520	71607354	-	ENSSSCT00000014843	ENSSSCG00000013591	TIMM44	71672158	71688206	+	64803
chr2	LNC_000767	XLOC_041026	Novel_lncRNA	71603520	71607354	-	ENSSSCT00000014840	ENSSSCG00000013588	MAP2K7	71697110	71708586	-	89755
chr2	LNC_000767	XLOC_041026	Novel_lncRNA	71603520	71607354	-	ENSSSCT00000014841	ENSSSCG00000013589	SNAPC2	71691620	71694387	-	84265
chr2	LNC_000767	XLOC_041026	Novel_lncRNA	71603520	71607354	-	ENSSSCT00000014846	ENSSSCG00000013594	FBN3	71550710	71573330	+	30189
chr2	LNC_000767	XLOC_041026	Novel_lncRNA	71603520	71607354	-	ENSSSCT00000014844	ENSSSCG00000013592	ELAVL1	71607470	71646401	+	115
chr2	LNC_000767	XLOC_041026	Novel_lncRNA	71603520	71607354	-	ENSSSCT00000014845	ENSSSCG00000013593	CCL25	71575448	71578911	-	24608
chr2	LNC_000767	XLOC_041026	Novel_lncRNA	71603520	71607354	-	ENSSSCT00000022925	ENSSSCG00000022967	--	71523268	71539163	-	64356
chr2	LNC_000766	XLOC_041026	Novel_lncRNA	71599040	71607364	-	ENSSSCT00000032576	ENSSSCG00000022967	--	71520324	71544991	-	54048
chr2	LNC_000766	XLOC_041026	Novel_lncRNA	71599040	71607364	-	ENSSSCT00000014842	ENSSSCG00000013590	CTXN1	71689272	71689520	+	81907
chr2	LNC_000766	XLOC_041026	Novel_lncRNA	71599040	71607364	-	ENSSSCT00000014843	ENSSSCG00000013591	TIMM44	71672158	71688206	+	64793
chr2	LNC_000766	XLOC_041026	Novel_lncRNA	71599040	71607364	-	ENSSSCT00000014840	ENSSSCG00000013588	MAP2K7	71697110	71708586	-	89745
chr2	LNC_000766	XLOC_041026	Novel_lncRNA	71599040	71607364	-	ENSSSCT00000014841	ENSSSCG00000013589	SNAPC2	71691620	71694387	-	84255
chr2	LNC_000766	XLOC_041026	Novel_lncRNA	71599040	71607364	-	ENSSSCT00000014846	ENSSSCG00000013594	FBN3	71550710	71573330	+	25709
chr2	LNC_000766	XLOC_041026	Novel_lncRNA	71599040	71607364	-	ENSSSCT00000014844	ENSSSCG00000013592	ELAVL1	71607470	71646401	+	105
chr2	LNC_000766	XLOC_041026	Novel_lncRNA	71599040	71607364	-	ENSSSCT00000014845	ENSSSCG00000013593	CCL25	71575448	71578911	-	20128
chr2	LNC_000766	XLOC_041026	Novel_lncRNA	71599040	71607364	-	ENSSSCT00000022925	ENSSSCG00000022967	--	71523268	71539163	-	59876
chr2	LNC_000765	XLOC_040998	Novel_lncRNA	70798777	70817443	-	ENSSSCT00000014864	ENSSSCG00000013609	--	70903672	70913833	+	86228
chr2	LNC_000765	XLOC_040998	Novel_lncRNA	70798777	70817443	-	ENSSSCT00000014865	ENSSSCG00000013610	--	70687440	70700350	-	98426
chr2	LNC_000765	XLOC_040998	Novel_lncRNA	70798777	70817443	-	ENSSSCT00000014866	ENSSSCG00000013611	--	70720064	70721079	-	77697
chr2	LNC_000765	XLOC_040998	Novel_lncRNA	70798777	70817443	-	ENSSSCT00000014746	ENSSSCG00000013500	--	70741751	70744408	-	54368
chr2	LNC_000765	XLOC_040998	Novel_lncRNA	70798777	70817443	-	ENSSSCT00000014989	ENSSSCG00000013717	--	70748584	70751301	+	47475
chr2	LNC_000764	XLOC_040586	Novel_lncRNA	50916507	50920711	-	ENSSSCT00000029294	ENSSSCG00000021199	--	50877874	50901089	-	15417
chr2	LNC_000764	XLOC_040586	Novel_lncRNA	50916507	50920711	-	ENSSSCT00000014642	ENSSSCG00000013402	--	50763080	50825362	-	91144
chr8	LNC_001067	XLOC_061599	Novel_lncRNA	88941099	88944293	+	ENSSSCT00000009905	ENSSSCG00000009045	HHIP	88870162	88941208	-	-110
chr14	ALDBSSCT0000003653	ALDBSSCG0000002184	Annotated_lncRNA	77775467	77776229	+	ENSSSCT00000027078	ENSSSCG00000020712	DNA2	77682509	77699176	+	76290
chr14	ALDBSSCT0000003653	ALDBSSCG0000002184	Annotated_lncRNA	77775467	77776229	+	ENSSSCT00000011209	ENSSSCG00000010241	--	77827790	77828785	+	51560
chr14	ALDBSSCT0000003653	ALDBSSCG0000002184	Annotated_lncRNA	77775467	77776229	+	ENSSSCT00000011211	ENSSSCG00000010242	--	77703336	77704521	+	70945
chr14	ALDBSSCT0000003654	ALDBSSCG0000002185	Annotated_lncRNA	78355021	78382745	+	ENSSSCT00000011221	ENSSSCG00000010251	SUPV3L1	78262512	78292810	+	62210
chr14	ALDBSSCT0000003654	ALDBSSCG0000002185	Annotated_lncRNA	78355021	78382745	+	ENSSSCT00000011220	ENSSSCG00000010250	VPS26A	78227138	78258366	+	96654
chr14	ALDBSSCT0000003654	ALDBSSCG0000002185	Annotated_lncRNA	78355021	78382745	+	ENSSSCT00000011222	ENSSSCG00000010252	HKDC1	78302417	78353321	+	1699
chr14	ALDBSSCT0000003654	ALDBSSCG0000002185	Annotated_lncRNA	78355021	78382745	+	ENSSSCT00000011224	ENSSSCG00000010254	TACR2	78472824	78484451	+	90078
chr14	ALDBSSCT0000003654	ALDBSSCG0000002185	Annotated_lncRNA	78355021	78382745	+	ENSSSCT00000024082	ENSSSCG00000027658	--	78399904	78441076	+	17158
chrX	ENSSSCT00000035935	ENSSSCG00000024809	Annotated_lncRNA	7340654	7419608	+	ENSSSCT00000013244	ENSSSCG00000012109	--	7431448	7432288	-	11839
chr8	LNC_001064	XLOC_061354	Novel_lncRNA	72378330	72440024	+	ENSSSCT00000009798	ENSSSCG00000008944	NPFFR2	72528696	72559247	+	88671
chr7	ENSSSCT00000001522	ENSSSCG00000001396	Annotated_lncRNA	27626992	27630394	-	ENSSSCT00000022720	ENSSSCG00000023018	MCCD1	27594275	27595165	-	31826
chr7	ENSSSCT00000001522	ENSSSCG00000001396	Annotated_lncRNA	27626992	27630394	-	ENSSSCT00000035331	ENSSSCG00000024161	SLA-7	27614074	27617328	+	9663
chr7	ENSSSCT00000001522	ENSSSCG00000001396	Annotated_lncRNA	27626992	27630394	-	ENSSSCT00000001533	ENSSSCG00000001404	TNF	27549596	27552338	-	74653
chr7	ENSSSCT00000001522	ENSSSCG00000001396	Annotated_lncRNA	27626992	27630394	-	ENSSSCT00000032883	ENSSSCG00000001405	LTB	27545253	27547161	+	79830
chr7	ENSSSCT00000001522	ENSSSCG00000001396	Annotated_lncRNA	27626992	27630394	-	ENSSSCT00000036579	ENSSSCG00000001428	CYP21A2	27722776	27725899	-	92381
chr7	ENSSSCT00000001522	ENSSSCG00000001396	Annotated_lncRNA	27626992	27630394	-	ENSSSCT00000001327	ENSSSCG00000001398	SLA-6	27602782	27606824	+	20167
chr7	ENSSSCT00000001522	ENSSSCG00000001396	Annotated_lncRNA	27626992	27630394	-	ENSSSCT00000001527	ENSSSCG00000001398	SLA-6	27602782	27606070	+	20921
chr7	ENSSSCT00000001522	ENSSSCG00000001396	Annotated_lncRNA	27626992	27630394	-	ENSSSCT00000001526	ENSSSCG00000001398	SLA-6	27602782	27604838	+	22153
chr7	ENSSSCT00000001522	ENSSSCG00000001396	Annotated_lncRNA	27626992	27630394	-	ENSSSCT00000001525	ENSSSCG00000001398	SLA-6	27602782	27606824	+	20167
chr7	ENSSSCT00000001522	ENSSSCG00000001396	Annotated_lncRNA	27626992	27630394	-	ENSSSCT00000001524	ENSSSCG00000024161	SLA-7	27614074	27617558	+	9433
chr7	ENSSSCT00000001522	ENSSSCG00000001396	Annotated_lncRNA	27626992	27630394	-	ENSSSCT00000034049	ENSSSCG00000001428	CYP21A2	27722776	27725846	-	92381
chr7	ENSSSCT00000001522	ENSSSCG00000001396	Annotated_lncRNA	27626992	27630394	-	ENSSSCT00000001529	ENSSSCG00000001400	DDX39B	27582996	27593980	+	33011
chr7	ENSSSCT00000001522	ENSSSCG00000001396	Annotated_lncRNA	27626992	27630394	-	ENSSSCT00000034199	ENSSSCG00000023611	TNXB	27688693	27723070	+	58298
chr7	ENSSSCT00000001522	ENSSSCG00000001396	Annotated_lncRNA	27626992	27630394	-	ENSSSCT00000035823	ENSSSCG00000024161	SLA-7	27614060	27616085	+	10906
chr7	ENSSSCT00000001522	ENSSSCG00000001396	Annotated_lncRNA	27626992	27630394	-	ENSSSCT00000034475	ENSSSCG00000030882	LST1	27538960	27540646	-	86345
chr7	ENSSSCT00000001522	ENSSSCG00000001396	Annotated_lncRNA	27626992	27630394	-	ENSSSCT00000001535	ENSSSCG00000001405	LTB	27545252	27547161	+	79830
chr7	ENSSSCT00000001522	ENSSSCG00000001396	Annotated_lncRNA	27626992	27630394	-	ENSSSCT00000035081	ENSSSCG00000001405	LTB	27545251	27547161	+	79830
chr7	ENSSSCT00000001522	ENSSSCG00000001396	Annotated_lncRNA	27626992	27630394	-	ENSSSCT00000001531	ENSSSCG00000001402	NFKBIL1	27566956	27578071	-	48920
chr7	ENSSSCT00000001522	ENSSSCG00000001396	Annotated_lncRNA	27626992	27630394	-	ENSSSCT00000001532	ENSSSCG00000001403	LTA	27553711	27555858	-	71133
chr7	ENSSSCT00000001522	ENSSSCG00000001396	Annotated_lncRNA	27626992	27630394	-	ENSSSCT00000034506	ENSSSCG00000001403	LTA	27553711	27555626	-	71365
chr7	ENSSSCT00000001522	ENSSSCG00000001396	Annotated_lncRNA	27626992	27630394	-	ENSSSCT00000001336	ENSSSCG00000024161	SLA-7	27614074	27617558	+	9433
chr7	ENSSSCT00000001522	ENSSSCG00000001396	Annotated_lncRNA	27626992	27630394	-	ENSSSCT00000035387	ENSSSCG00000001401	ATP6V1G2	27578855	27581075	+	45916
chr7	ENSSSCT00000001522	ENSSSCG00000001396	Annotated_lncRNA	27626992	27630394	-	ENSSSCT00000001570	ENSSSCG00000001427	C4A	27729058	27744181	-	98663
chr7	ENSSSCT00000001522	ENSSSCG00000001396	Annotated_lncRNA	27626992	27630394	-	ENSSSCT00000001571	ENSSSCG00000001428	CYP21A2	27722776	27725977	-	92381
chr7	ENSSSCT00000001522	ENSSSCG00000001396	Annotated_lncRNA	27626992	27630394	-	ENSSSCT00000032673	ENSSSCG00000001400	DDX39B	27583059	27585882	+	41109
chr7	ENSSSCT00000001522	ENSSSCG00000001396	Annotated_lncRNA	27626992	27630394	-	ENSSSCT00000001573	ENSSSCG00000023611	TNXB	27681441	27723570	+	51046
chr7	ENSSSCT00000001522	ENSSSCG00000001396	Annotated_lncRNA	27626992	27630394	-	ENSSSCT00000001338	ENSSSCG00000001398	SLA-6	27602782	27604169	+	22822
chr7	ALDBSSCT0000009654	ALDBSSCG0000005891	Annotated_lncRNA	13825878	13848657	+	ENSSSCT00000001162	ENSSSCG00000001067	STMND1	13859925	13885150	+	11267
chr7	ALDBSSCT0000009654	ALDBSSCG0000005891	Annotated_lncRNA	13825878	13848657	+	ENSSSCT00000001161	ENSSSCG00000001066	RBM24	13741116	13753960	+	71917
chr15	ALDBSSCT0000004291	ALDBSSCG0000002600	Annotated_lncRNA	117963936	117965758	+	ENSSSCT00000026694	ENSSSCG00000030081	--	117982953	118007077	+	17194
chr15	ALDBSSCT0000004291	ALDBSSCG0000002600	Annotated_lncRNA	117963936	117965758	+	ENSSSCT00000017548	ENSSSCG00000016117	CARF	117869022	117914168	+	49767
chr15	ALDBSSCT0000004291	ALDBSSCG0000002600	Annotated_lncRNA	117963936	117965758	+	ENSSSCT00000017549	ENSSSCG00000016118	NBEAL1	118048753	118087143	-	82994
chr8	LNC_001062	XLOC_061320	Novel_lncRNA	69894867	69900798	+	ENSSSCT00000009774	ENSSSCG00000008926	TMPRSS11D	69994702	70021402	-	93903
chr8	LNC_001062	XLOC_061320	Novel_lncRNA	69894867	69900798	+	ENSSSCT00000022585	ENSSSCG00000029658	--	69917742	69984783	-	16943
chr8	LNC_001062	XLOC_061320	Novel_lncRNA	69894867	69900798	+	ENSSSCT00000009772	ENSSSCG00000008924	UBA6	69807548	69894666	-	200
chr8	LNC_001062	XLOC_061320	Novel_lncRNA	69894867	69900798	+	ENSSSCT00000009773	ENSSSCG00000008925	GNRHR	69901152	69911347	-	353
chr5	ALDBSSCT0000008257	ALDBSSCG0000005010	Annotated_lncRNA	7737474	7741619	+	ENSSSCT00000024506	ENSSSCG00000026108	CDC42EP1	7802439	7811135	-	60819
chr5	ALDBSSCT0000008257	ALDBSSCG0000005010	Annotated_lncRNA	7737474	7741619	+	ENSSSCT00000000131	ENSSSCG00000000125	LGALS1	7642312	7646221	-	91252
chr5	ALDBSSCT0000008257	ALDBSSCG0000005010	Annotated_lncRNA	7737474	7741619	+	ENSSSCT00000032011	ENSSSCG00000021728	LGALS2	7795558	7802455	+	53938
chr5	ALDBSSCT0000008257	ALDBSSCG0000005010	Annotated_lncRNA	7737474	7741619	+	ENSSSCT00000027005	ENSSSCG00000023448	--	7714828	7719206	-	18267
chr5	ALDBSSCT0000008257	ALDBSSCG0000005010	Annotated_lncRNA	7737474	7741619	+	ENSSSCT00000026359	ENSSSCG00000028531	--	7757480	7761914	-	15860
chr6	ALDBSSCT0000008703	ALDBSSCG0000005310	Annotated_lncRNA	1761731	1765861	+	ENSSSCT00000002944	ENSSSCG00000002653	JPH3	1766996	1855700	-	1134
chr6	ALDBSSCT0000008703	ALDBSSCG0000005310	Annotated_lncRNA	1761731	1765861	+	ENSSSCT00000002943	ENSSSCG00000002652	KLHDC4	1750798	1760656	+	1074
chr8	LNC_001061	XLOC_061172	Novel_lncRNA	44526826	44531218	+	ENSSSCT00000009689	ENSSSCG00000008850	ZNF197	44513215	44515071	+	11754
chr8	LNC_001061	XLOC_061172	Novel_lncRNA	44526826	44531218	+	ENSSSCT00000009687	ENSSSCG00000008848	--	44567894	44568822	+	36675
chr3	ALDBSSCT0000006669	ALDBSSCG0000004077	Annotated_lncRNA	41514839	41525893	+	ENSSSCT00000033768	ENSSSCG00000008003	HAGHL	41426451	41427674	+	87164
chr3	ALDBSSCT0000006669	ALDBSSCG0000004077	Annotated_lncRNA	41514839	41525893	+	ENSSSCT00000008779	ENSSSCG00000008011	GNG13	41476392	41476740	-	38098
chr3	ALDBSSCT0000006669	ALDBSSCG0000004077	Annotated_lncRNA	41514839	41525893	+	ENSSSCT00000008778	ENSSSCG00000008010	CHTF18	41468380	41476142	+	38696
chr3	ALDBSSCT0000006669	ALDBSSCG0000004077	Annotated_lncRNA	41514839	41525893	+	ENSSSCT00000008768	ENSSSCG00000008000	RPUSD1	41465703	41468134	-	46704
chr3	ALDBSSCT0000006669	ALDBSSCG0000004077	Annotated_lncRNA	41514839	41525893	+	ENSSSCT00000008769	ENSSSCG00000008001	MSLN	41448662	41452015	+	62823
chr3	ALDBSSCT0000006669	ALDBSSCG0000004077	Annotated_lncRNA	41514839	41525893	+	ENSSSCT00000008777	ENSSSCG00000008009	LMF1	41548506	41564662	-	22612
chr3	ALDBSSCT0000006669	ALDBSSCG0000004077	Annotated_lncRNA	41514839	41525893	+	ENSSSCT00000008771	ENSSSCG00000008003	HAGHL	41424826	41428259	+	86579
chr3	ALDBSSCT0000006669	ALDBSSCG0000004077	Annotated_lncRNA	41514839	41525893	+	ENSSSCT00000008770	ENSSSCG00000008002	NARFL	41428516	41435243	-	79595
chr3	ALDBSSCT0000006669	ALDBSSCG0000004077	Annotated_lncRNA	41514839	41525893	+	ENSSSCT00000008773	ENSSSCG00000008005	METRN	41413631	41415687	+	99151
chr3	ALDBSSCT0000006669	ALDBSSCG0000004077	Annotated_lncRNA	41514839	41525893	+	ENSSSCT00000008772	ENSSSCG00000008004	FAM173A	41418621	41422752	+	92086
chr3	ALDBSSCT0000006669	ALDBSSCG0000004077	Annotated_lncRNA	41514839	41525893	+	ENSSSCT00000032942	ENSSSCG00000008003	HAGHL	41424392	41426468	+	88370
chr3	ALDBSSCT0000006669	ALDBSSCG0000004077	Annotated_lncRNA	41514839	41525893	+	ENSSSCT00000008783	ENSSSCG00000008015	SPSB3	41622664	41625791	-	96770
chr3	ALDBSSCT0000006669	ALDBSSCG0000004077	Annotated_lncRNA	41514839	41525893	+	ENSSSCT00000033264	ENSSSCG00000008003	HAGHL	41424446	41426511	+	88327
chr3	ALDBSSCT0000006669	ALDBSSCG0000004077	Annotated_lncRNA	41514839	41525893	+	ENSSSCT00000036112	ENSSSCG00000008003	HAGHL	41424826	41427874	+	86964
chr3	ALDBSSCT0000006669	ALDBSSCG0000004077	Annotated_lncRNA	41514839	41525893	+	ENSSSCT00000035492	ENSSSCG00000008003	HAGHL	41424154	41427627	+	87211
chr3	ALDBSSCT0000006669	ALDBSSCG0000004077	Annotated_lncRNA	41514839	41525893	+	ENSSSCT00000023757	ENSSSCG00000023487	MSLNL	41452706	41460404	-	54434
chr3	ALDBSSCT0000006669	ALDBSSCG0000004077	Annotated_lncRNA	41514839	41525893	+	ENSSSCT00000031631	ENSSSCG00000008010	CHTF18	41468267	41476142	+	38696
chr3	ALDBSSCT0000006669	ALDBSSCG0000004077	Annotated_lncRNA	41514839	41525893	+	ENSSSCT00000033244	ENSSSCG00000008003	HAGHL	41426720	41427693	+	87145
chr3	ALDBSSCT0000006667	ALDBSSCG0000004076	Annotated_lncRNA	41484115	41494049	+	ENSSSCT00000008768	ENSSSCG00000008000	RPUSD1	41465703	41468134	-	15980
chr3	ALDBSSCT0000006667	ALDBSSCG0000004076	Annotated_lncRNA	41484115	41494049	+	ENSSSCT00000008769	ENSSSCG00000008001	MSLN	41448662	41452015	+	32099
chr3	ALDBSSCT0000006667	ALDBSSCG0000004076	Annotated_lncRNA	41484115	41494049	+	ENSSSCT00000033264	ENSSSCG00000008003	HAGHL	41424446	41426511	+	57603
chr3	ALDBSSCT0000006667	ALDBSSCG0000004076	Annotated_lncRNA	41484115	41494049	+	ENSSSCT00000023757	ENSSSCG00000023487	MSLNL	41452706	41460404	-	23710
chr3	ALDBSSCT0000006667	ALDBSSCG0000004076	Annotated_lncRNA	41484115	41494049	+	ENSSSCT00000028633	ENSSSCG00000008007	WDR24	41387130	41392382	-	91732
chr3	ALDBSSCT0000006667	ALDBSSCG0000004076	Annotated_lncRNA	41484115	41494049	+	ENSSSCT00000033244	ENSSSCG00000008003	HAGHL	41426720	41427693	+	56421
chr3	ALDBSSCT0000006667	ALDBSSCG0000004076	Annotated_lncRNA	41484115	41494049	+	ENSSSCT00000033768	ENSSSCG00000008003	HAGHL	41426451	41427674	+	56440
chr3	ALDBSSCT0000006667	ALDBSSCG0000004076	Annotated_lncRNA	41484115	41494049	+	ENSSSCT00000008779	ENSSSCG00000008011	GNG13	41476392	41476740	-	7374
chr3	ALDBSSCT0000006667	ALDBSSCG0000004076	Annotated_lncRNA	41484115	41494049	+	ENSSSCT00000008778	ENSSSCG00000008010	CHTF18	41468380	41476142	+	7972
chr3	ALDBSSCT0000006667	ALDBSSCG0000004076	Annotated_lncRNA	41484115	41494049	+	ENSSSCT00000008775	ENSSSCG00000008007	WDR24	41387130	41391684	-	92430
chr3	ALDBSSCT0000006667	ALDBSSCG0000004076	Annotated_lncRNA	41484115	41494049	+	ENSSSCT00000008774	ENSSSCG00000008006	FBXL16	41393910	41406058	-	78056
chr3	ALDBSSCT0000006667	ALDBSSCG0000004076	Annotated_lncRNA	41484115	41494049	+	ENSSSCT00000008777	ENSSSCG00000008009	LMF1	41548506	41564662	-	54456
chr3	ALDBSSCT0000006667	ALDBSSCG0000004076	Annotated_lncRNA	41484115	41494049	+	ENSSSCT00000008776	ENSSSCG00000008008	STUB1	41382554	41384840	+	99274
chr3	ALDBSSCT0000006667	ALDBSSCG0000004076	Annotated_lncRNA	41484115	41494049	+	ENSSSCT00000008771	ENSSSCG00000008003	HAGHL	41424826	41428259	+	55855
chr3	ALDBSSCT0000006667	ALDBSSCG0000004076	Annotated_lncRNA	41484115	41494049	+	ENSSSCT00000008770	ENSSSCG00000008002	NARFL	41428516	41435243	-	48871
chr3	ALDBSSCT0000006667	ALDBSSCG0000004076	Annotated_lncRNA	41484115	41494049	+	ENSSSCT00000008773	ENSSSCG00000008005	METRN	41413631	41415687	+	68427
chr3	ALDBSSCT0000006667	ALDBSSCG0000004076	Annotated_lncRNA	41484115	41494049	+	ENSSSCT00000008772	ENSSSCG00000008004	FAM173A	41418621	41422752	+	61362
chr3	ALDBSSCT0000006667	ALDBSSCG0000004076	Annotated_lncRNA	41484115	41494049	+	ENSSSCT00000008753	ENSSSCG00000007988	JMJD8	41385148	41386877	-	97237
chr3	ALDBSSCT0000006667	ALDBSSCG0000004076	Annotated_lncRNA	41484115	41494049	+	ENSSSCT00000036112	ENSSSCG00000008003	HAGHL	41424826	41427874	+	56240
chr3	ALDBSSCT0000006667	ALDBSSCG0000004076	Annotated_lncRNA	41484115	41494049	+	ENSSSCT00000035492	ENSSSCG00000008003	HAGHL	41424154	41427627	+	56487
chr3	ALDBSSCT0000006667	ALDBSSCG0000004076	Annotated_lncRNA	41484115	41494049	+	ENSSSCT00000032942	ENSSSCG00000008003	HAGHL	41424392	41426468	+	57646
chr3	ALDBSSCT0000006667	ALDBSSCG0000004076	Annotated_lncRNA	41484115	41494049	+	ENSSSCT00000031631	ENSSSCG00000008010	CHTF18	41468267	41476142	+	7972
chr3	ALDBSSCT0000006665	ALDBSSCG0000004075	Annotated_lncRNA	41436183	41439587	+	ENSSSCT00000008768	ENSSSCG00000008000	RPUSD1	41465703	41468134	-	26115
chr3	ALDBSSCT0000006665	ALDBSSCG0000004075	Annotated_lncRNA	41436183	41439587	+	ENSSSCT00000008769	ENSSSCG00000008001	MSLN	41448662	41452015	+	9074
chr3	ALDBSSCT0000006665	ALDBSSCG0000004075	Annotated_lncRNA	41436183	41439587	+	ENSSSCT00000008766	ENSSSCG00000007998	RHBDL1	41376739	41380396	+	55786
chr3	ALDBSSCT0000006665	ALDBSSCG0000004075	Annotated_lncRNA	41436183	41439587	+	ENSSSCT00000008767	ENSSSCG00000007999	--	41380912	41382371	-	53811
chr3	ALDBSSCT0000006665	ALDBSSCG0000004075	Annotated_lncRNA	41436183	41439587	+	ENSSSCT00000008765	ENSSSCG00000007997	RHOT2	41369989	41376554	+	59628
chr3	ALDBSSCT0000006665	ALDBSSCG0000004075	Annotated_lncRNA	41436183	41439587	+	ENSSSCT00000008762	ENSSSCG00000007995	FAM195A	41348589	41353426	+	82756
chr3	ALDBSSCT0000006665	ALDBSSCG0000004075	Annotated_lncRNA	41436183	41439587	+	ENSSSCT00000023757	ENSSSCG00000023487	MSLNL	41452706	41460404	-	13118
chr3	ALDBSSCT0000006665	ALDBSSCG0000004075	Annotated_lncRNA	41436183	41439587	+	ENSSSCT00000033264	ENSSSCG00000008003	HAGHL	41424446	41426511	+	9671
chr3	ALDBSSCT0000006665	ALDBSSCG0000004075	Annotated_lncRNA	41436183	41439587	+	ENSSSCT00000028633	ENSSSCG00000008007	WDR24	41387130	41392382	-	43800
chr3	ALDBSSCT0000006665	ALDBSSCG0000004075	Annotated_lncRNA	41436183	41439587	+	ENSSSCT00000033768	ENSSSCG00000008003	HAGHL	41426451	41427674	+	8508
chr3	ALDBSSCT0000006665	ALDBSSCG0000004075	Annotated_lncRNA	41436183	41439587	+	ENSSSCT00000030146	ENSSSCG00000007991	WDR90	41354410	41369701	+	66481
chr3	ALDBSSCT0000006665	ALDBSSCG0000004075	Annotated_lncRNA	41436183	41439587	+	ENSSSCT00000008779	ENSSSCG00000008011	GNG13	41476392	41476740	-	36804
chr3	ALDBSSCT0000006665	ALDBSSCG0000004075	Annotated_lncRNA	41436183	41439587	+	ENSSSCT00000008778	ENSSSCG00000008010	CHTF18	41468380	41476142	+	28792
chr3	ALDBSSCT0000006665	ALDBSSCG0000004075	Annotated_lncRNA	41436183	41439587	+	ENSSSCT00000008775	ENSSSCG00000008007	WDR24	41387130	41391684	-	44498
chr3	ALDBSSCT0000006665	ALDBSSCG0000004075	Annotated_lncRNA	41436183	41439587	+	ENSSSCT00000008774	ENSSSCG00000008006	FBXL16	41393910	41406058	-	30124
chr3	ALDBSSCT0000006665	ALDBSSCG0000004075	Annotated_lncRNA	41436183	41439587	+	ENSSSCT00000008776	ENSSSCG00000008008	STUB1	41382554	41384840	+	51342
chr3	ALDBSSCT0000006665	ALDBSSCG0000004075	Annotated_lncRNA	41436183	41439587	+	ENSSSCT00000008771	ENSSSCG00000008003	HAGHL	41424826	41428259	+	7923
chr3	ALDBSSCT0000006665	ALDBSSCG0000004075	Annotated_lncRNA	41436183	41439587	+	ENSSSCT00000008770	ENSSSCG00000008002	NARFL	41428516	41435243	-	939
chr3	ALDBSSCT0000006665	ALDBSSCG0000004075	Annotated_lncRNA	41436183	41439587	+	ENSSSCT00000008773	ENSSSCG00000008005	METRN	41413631	41415687	+	20495
chr3	ALDBSSCT0000006665	ALDBSSCG0000004075	Annotated_lncRNA	41436183	41439587	+	ENSSSCT00000008772	ENSSSCG00000008004	FAM173A	41418621	41422752	+	13430
chr3	ALDBSSCT0000006665	ALDBSSCG0000004075	Annotated_lncRNA	41436183	41439587	+	ENSSSCT00000008756	ENSSSCG00000007991	WDR90	41354410	41369701	+	66481
chr3	ALDBSSCT0000006665	ALDBSSCG0000004075	Annotated_lncRNA	41436183	41439587	+	ENSSSCT00000008753	ENSSSCG00000007988	JMJD8	41385148	41386877	-	49305
chr3	ALDBSSCT0000006665	ALDBSSCG0000004075	Annotated_lncRNA	41436183	41439587	+	ENSSSCT00000036112	ENSSSCG00000008003	HAGHL	41424826	41427874	+	8308
chr3	ALDBSSCT0000006665	ALDBSSCG0000004075	Annotated_lncRNA	41436183	41439587	+	ENSSSCT00000035492	ENSSSCG00000008003	HAGHL	41424154	41427627	+	8555
chr3	ALDBSSCT0000006665	ALDBSSCG0000004075	Annotated_lncRNA	41436183	41439587	+	ENSSSCT00000023121	ENSSSCG00000007991	WDR90	41353996	41369701	+	66481
chr3	ALDBSSCT0000006665	ALDBSSCG0000004075	Annotated_lncRNA	41436183	41439587	+	ENSSSCT00000032942	ENSSSCG00000008003	HAGHL	41424392	41426468	+	9714
chr3	ALDBSSCT0000006665	ALDBSSCG0000004075	Annotated_lncRNA	41436183	41439587	+	ENSSSCT00000031153	ENSSSCG00000007998	RHBDL1	41378391	41380396	+	55786
chr3	ALDBSSCT0000006665	ALDBSSCG0000004075	Annotated_lncRNA	41436183	41439587	+	ENSSSCT00000033244	ENSSSCG00000008003	HAGHL	41426720	41427693	+	8489
chr3	ALDBSSCT0000006665	ALDBSSCG0000004075	Annotated_lncRNA	41436183	41439587	+	ENSSSCT00000031631	ENSSSCG00000008010	CHTF18	41468267	41476142	+	28679
chr3	ALDBSSCT0000006662	ALDBSSCG0000004073	Annotated_lncRNA	40681037	40683071	+	ENSSSCT00000030725	ENSSSCG00000028381	--	40659339	40673509	-	7527
chr3	ALDBSSCT0000006662	ALDBSSCG0000004073	Annotated_lncRNA	40681037	40683071	+	ENSSSCT00000028658	ENSSSCG00000022630	FLYWCH2	40683844	40693545	+	772
chr3	ALDBSSCT0000006662	ALDBSSCG0000004073	Annotated_lncRNA	40681037	40683071	+	ENSSSCT00000025347	ENSSSCG00000029641	ZSCAN10	40581662	40587506	-	93530
chr3	ALDBSSCT0000006662	ALDBSSCG0000004073	Annotated_lncRNA	40681037	40683071	+	ENSSSCT00000025712	ENSSSCG00000029641	ZSCAN10	40581662	40587399	-	93637
chr3	ALDBSSCT0000006662	ALDBSSCG0000004073	Annotated_lncRNA	40681037	40683071	+	ENSSSCT00000023885	ENSSSCG00000022744	PRSS21	40699431	40704008	-	16359
chr3	ALDBSSCT0000006662	ALDBSSCG0000004073	Annotated_lncRNA	40681037	40683071	+	ENSSSCT00000026941	ENSSSCG00000023304	SRRM2	40613487	40631943	+	49093
chr3	ALDBSSCT0000006662	ALDBSSCG0000004073	Annotated_lncRNA	40681037	40683071	+	ENSSSCT00000026769	ENSSSCG00000030518	PRSS33	40640468	40642441	-	38595
chr3	ALDBSSCT0000006662	ALDBSSCG0000004073	Annotated_lncRNA	40681037	40683071	+	ENSSSCT00000008836	ENSSSCG00000008063	--	40647313	40653220	-	27816
chr3	ALDBSSCT0000006662	ALDBSSCG0000004073	Annotated_lncRNA	40681037	40683071	+	ENSSSCT00000008834	ENSSSCG00000008061	TCEB2	40632308	40636157	-	44879
chr3	ALDBSSCT0000006660	ALDBSSCG0000004072	Annotated_lncRNA	40600908	40602602	+	ENSSSCT00000026769	ENSSSCG00000030518	PRSS33	40640468	40642441	-	37865
chr3	ALDBSSCT0000006660	ALDBSSCG0000004072	Annotated_lncRNA	40600908	40602602	+	ENSSSCT00000030725	ENSSSCG00000028381	--	40659339	40673509	-	56736
chr3	ALDBSSCT0000006660	ALDBSSCG0000004072	Annotated_lncRNA	40600908	40602602	+	ENSSSCT00000023628	ENSSSCG00000027252	HCFC1R1	40533919	40535527	-	65380
chr3	ALDBSSCT0000006660	ALDBSSCG0000004072	Annotated_lncRNA	40600908	40602602	+	ENSSSCT00000025347	ENSSSCG00000029641	ZSCAN10	40581662	40587506	-	13401
chr3	ALDBSSCT0000006660	ALDBSSCG0000004072	Annotated_lncRNA	40600908	40602602	+	ENSSSCT00000025712	ENSSSCG00000029641	ZSCAN10	40581662	40587399	-	13508
chr3	ALDBSSCT0000006660	ALDBSSCG0000004072	Annotated_lncRNA	40600908	40602602	+	ENSSSCT00000023885	ENSSSCG00000022744	PRSS21	40699431	40704008	-	96828
chr3	ALDBSSCT0000006660	ALDBSSCG0000004072	Annotated_lncRNA	40600908	40602602	+	ENSSSCT00000026941	ENSSSCG00000023304	SRRM2	40613487	40631943	+	10884
chr3	ALDBSSCT0000006660	ALDBSSCG0000004072	Annotated_lncRNA	40600908	40602602	+	ENSSSCT00000027667	ENSSSCG00000023743	CLDN6	40527338	40530975	-	69932
chr3	ALDBSSCT0000006660	ALDBSSCG0000004072	Annotated_lncRNA	40600908	40602602	+	ENSSSCT00000032217	ENSSSCG00000021569	MMP25	40557830	40571815	+	29092
chr3	ALDBSSCT0000006660	ALDBSSCG0000004072	Annotated_lncRNA	40600908	40602602	+	ENSSSCT00000031303	ENSSSCG00000020895	CCDC64B	40538890	40545834	-	55073
chr3	ALDBSSCT0000006660	ALDBSSCG0000004072	Annotated_lncRNA	40600908	40602602	+	ENSSSCT00000028658	ENSSSCG00000022630	FLYWCH2	40683844	40693545	+	81241
chr3	ALDBSSCT0000006660	ALDBSSCG0000004072	Annotated_lncRNA	40600908	40602602	+	ENSSSCT00000026356	ENSSSCG00000023315	THOC6	40535339	40538505	+	62402
chr3	ALDBSSCT0000006660	ALDBSSCG0000004072	Annotated_lncRNA	40600908	40602602	+	ENSSSCT00000008836	ENSSSCG00000008063	--	40647313	40653220	-	44710
chr3	ALDBSSCT0000006660	ALDBSSCG0000004072	Annotated_lncRNA	40600908	40602602	+	ENSSSCT00000026802	ENSSSCG00000027130	TNFRSF12A	40522157	40533352	+	67555
chr3	ALDBSSCT0000006660	ALDBSSCG0000004072	Annotated_lncRNA	40600908	40602602	+	ENSSSCT00000008834	ENSSSCG00000008061	TCEB2	40632308	40636157	-	29705
chr3	ALDBSSCT0000006660	ALDBSSCG0000004072	Annotated_lncRNA	40600908	40602602	+	ENSSSCT00000031163	ENSSSCG00000027252	HCFC1R1	40533919	40535527	-	65380
chr3	ALDBSSCT0000006661	ALDBSSCG0000004073	Annotated_lncRNA	40681007	40683071	+	ENSSSCT00000030725	ENSSSCG00000028381	--	40659339	40673509	-	7497
chr3	ALDBSSCT0000006661	ALDBSSCG0000004073	Annotated_lncRNA	40681007	40683071	+	ENSSSCT00000028658	ENSSSCG00000022630	FLYWCH2	40683844	40693545	+	772
chr3	ALDBSSCT0000006661	ALDBSSCG0000004073	Annotated_lncRNA	40681007	40683071	+	ENSSSCT00000025347	ENSSSCG00000029641	ZSCAN10	40581662	40587506	-	93500
chr3	ALDBSSCT0000006661	ALDBSSCG0000004073	Annotated_lncRNA	40681007	40683071	+	ENSSSCT00000025712	ENSSSCG00000029641	ZSCAN10	40581662	40587399	-	93607
chr3	ALDBSSCT0000006661	ALDBSSCG0000004073	Annotated_lncRNA	40681007	40683071	+	ENSSSCT00000023885	ENSSSCG00000022744	PRSS21	40699431	40704008	-	16359
chr3	ALDBSSCT0000006661	ALDBSSCG0000004073	Annotated_lncRNA	40681007	40683071	+	ENSSSCT00000026941	ENSSSCG00000023304	SRRM2	40613487	40631943	+	49063
chr3	ALDBSSCT0000006661	ALDBSSCG0000004073	Annotated_lncRNA	40681007	40683071	+	ENSSSCT00000026769	ENSSSCG00000030518	PRSS33	40640468	40642441	-	38565
chr3	ALDBSSCT0000006661	ALDBSSCG0000004073	Annotated_lncRNA	40681007	40683071	+	ENSSSCT00000008836	ENSSSCG00000008063	--	40647313	40653220	-	27786
chr3	ALDBSSCT0000006661	ALDBSSCG0000004073	Annotated_lncRNA	40681007	40683071	+	ENSSSCT00000008834	ENSSSCG00000008061	TCEB2	40632308	40636157	-	44849
chr7	ALDBSSCT0000009981	ALDBSSCG0000006071	Annotated_lncRNA	129734652	129738642	+	ENSSSCT00000002813	ENSSSCG00000002533	WDR20	129587567	129704081	-	30570
chr7	ALDBSSCT0000009981	ALDBSSCG0000006071	Annotated_lncRNA	129734652	129738642	+	ENSSSCT00000002816	ENSSSCG00000002536	--	129784220	129788043	+	45577
chr7	ALDBSSCT0000009981	ALDBSSCG0000006071	Annotated_lncRNA	129734652	129738642	+	ENSSSCT00000002815	ENSSSCG00000002535	HSP90AA1	129758772	129761205	+	20129
chr3	ALDBSSCT0000006526	ALDBSSCG0000003989	Annotated_lncRNA	1169914	1184494	+	ENSSSCT00000024640	ENSSSCG00000027961	--	1268746	1282576	+	84251
chr3	ALDBSSCT0000006526	ALDBSSCG0000003989	Annotated_lncRNA	1169914	1184494	+	ENSSSCT00000008292	ENSSSCG00000007560	TMEM184A	1152521	1159159	-	10754
chr3	ALDBSSCT0000006526	ALDBSSCG0000003989	Annotated_lncRNA	1169914	1184494	+	ENSSSCT00000008290	ENSSSCG00000007558	--	1094016	1120273	-	49640
chr3	ALDBSSCT0000006526	ALDBSSCG0000003989	Annotated_lncRNA	1169914	1184494	+	ENSSSCT00000008291	ENSSSCG00000007559	MAFK	1146237	1147523	+	22390
chr3	ALDBSSCT0000006526	ALDBSSCG0000003989	Annotated_lncRNA	1169914	1184494	+	ENSSSCT00000008289	ENSSSCG00000007557	MICALL2	1066675	1085568	-	84345
chr3	ALDBSSCT0000006526	ALDBSSCG0000003989	Annotated_lncRNA	1169914	1184494	+	ENSSSCT00000008288	ENSSSCG00000007556	PSMG3	1167385	1168908	-	1005
chr13	LNC_000499	XLOC_024670	Novel_lncRNA	140593665	140601381	-	ENSSSCT00000026743	ENSSSCG00000026362	HES1	140633173	140635748	+	31791
chr14	ALDBSSCT0000003729	ALDBSSCG0000002231	Annotated_lncRNA	117227502	117243637	+	ENSSSCT00000011492	ENSSSCG00000010503	ZNF518A	117246696	117251171	+	3058
chr14	ALDBSSCT0000003729	ALDBSSCG0000002231	Annotated_lncRNA	117227502	117243637	+	ENSSSCT00000011489	ENSSSCG00000010501	--	117112920	117138376	+	89125
chr14	ALDBSSCT0000003729	ALDBSSCG0000002231	Annotated_lncRNA	117227502	117243637	+	ENSSSCT00000011493	ENSSSCG00000010504	BLNK	117265094	117349965	-	21456
chr14	ALDBSSCT0000003729	ALDBSSCG0000002231	Annotated_lncRNA	117227502	117243637	+	ENSSSCT00000011490	ENSSSCG00000010501	--	117112920	117138376	+	89125
chr14	ALDBSSCT0000003729	ALDBSSCG0000002231	Annotated_lncRNA	117227502	117243637	+	ENSSSCT00000011491	ENSSSCG00000010502	CCNJ	117154842	117176840	+	50661
chr13	LNC_000495	XLOC_024533	Novel_lncRNA	130157293	130163693	-	ENSSSCT00000012884	ENSSSCG00000011772	--	130081512	130138096	+	19196
chr13	LNC_000495	XLOC_024533	Novel_lncRNA	130157293	130163693	-	ENSSSCT00000028199	ENSSSCG00000024828	--	130183267	130196427	-	19573
chr13	LNC_000495	XLOC_024533	Novel_lncRNA	130157293	130163693	-	ENSSSCT00000029315	ENSSSCG00000025942	MCCC1	130222508	130308499	+	58814
chr13	LNC_000494	XLOC_024533	Novel_lncRNA	130153109	130163748	-	ENSSSCT00000012884	ENSSSCG00000011772	--	130081512	130138096	+	15012
chr13	LNC_000494	XLOC_024533	Novel_lncRNA	130153109	130163748	-	ENSSSCT00000028199	ENSSSCG00000024828	--	130183267	130196427	-	19518
chr13	LNC_000494	XLOC_024533	Novel_lncRNA	130153109	130163748	-	ENSSSCT00000029315	ENSSSCG00000025942	MCCC1	130222508	130308499	+	58759
chr13	LNC_000491	XLOC_024192	Novel_lncRNA	104408025	104416173	-	ENSSSCT00000028605	ENSSSCG00000025810	KCNAB1	104350777	104480018	+	-8149
chr13	LNC_000491	XLOC_024192	Novel_lncRNA	104408025	104416173	-	ENSSSCT00000027152	ENSSSCG00000027876	--	104217592	104332840	-	75184
chr13	LNC_000491	XLOC_024192	Novel_lncRNA	104408025	104416173	-	ENSSSCT00000032102	ENSSSCG00000030567	SSR3	104483992	104497533	-	67818
chr13	LNC_000490	XLOC_023971	Novel_lncRNA	84385869	84388547	-	ENSSSCT00000012750	ENSSSCG00000011648	--	84483091	84514485	+	94543
chr13	LNC_000490	XLOC_023971	Novel_lncRNA	84385869	84388547	-	ENSSSCT00000012751	ENSSSCG00000011649	PPP2R3A	84435242	84445816	-	46694
chr13	LNC_000490	XLOC_023971	Novel_lncRNA	84385869	84388547	-	ENSSSCT00000026109	ENSSSCG00000025212	--	84409959	84500260	-	21411
chr13	LNC_000493	XLOC_024506	Novel_lncRNA	127891867	127900001	-	ENSSSCT00000012879	ENSSSCG00000011768	CCDC39	127829131	127884813	-	7053
chr13	LNC_000493	XLOC_024506	Novel_lncRNA	127891867	127900001	-	ENSSSCT00000012878	ENSSSCG00000011767	TTC14	127816069	127825400	+	66466
chr14	ALDBSSCT0000003723	ALDBSSCG0000002226	Annotated_lncRNA	113384170	113403926	+	ENSSSCT00000011456	ENSSSCG00000010468	CPEB3	113191918	113352216	-	31953
chr14	ALDBSSCT0000003723	ALDBSSCG0000002226	Annotated_lncRNA	113384170	113403926	+	ENSSSCT00000011457	ENSSSCG00000010469	2018-03-05	113406896	113435560	+	2969
chr6	ALDBSSCT0000008955	ALDBSSCG0000005482	Annotated_lncRNA	81651843	81660219	+	ENSSSCT00000027303	ENSSSCG00000023505	--	81613750	81615874	+	35968
chr6	ALDBSSCT0000008955	ALDBSSCG0000005482	Annotated_lncRNA	81651843	81660219	+	ENSSSCT00000003994	ENSSSCG00000003599	--	81759792	81770496	+	99572
chr6	ALDBSSCT0000008955	ALDBSSCG0000005482	Annotated_lncRNA	81651843	81660219	+	ENSSSCT00000003989	ENSSSCG00000003594	FABP3	81714146	81715640	+	53926
chr6	ALDBSSCT0000008955	ALDBSSCG0000005482	Annotated_lncRNA	81651843	81660219	+	ENSSSCT00000003990	ENSSSCG00000003595	SERINC2	81728923	81731175	-	68703
chr6	ALDBSSCT0000008955	ALDBSSCG0000005482	Annotated_lncRNA	81651843	81660219	+	ENSSSCT00000003991	ENSSSCG00000003596	SNRNP40	81545149	81586329	-	65513
chr6	ALDBSSCT0000008955	ALDBSSCG0000005482	Annotated_lncRNA	81651843	81660219	+	ENSSSCT00000024346	ENSSSCG00000028826	--	81586446	81603572	+	48270
chr6	ALDBSSCT0000008955	ALDBSSCG0000005482	Annotated_lncRNA	81651843	81660219	+	ENSSSCT00000028948	ENSSSCG00000023946	--	81644269	81646622	-	5220
chr6	ALDBSSCT0000008955	ALDBSSCG0000005482	Annotated_lncRNA	81651843	81660219	+	ENSSSCT00000031059	ENSSSCG00000023585	-	81673688	81680174	+	13468
chr15	ALDBSSCT0000004580	ALDBSSCG0000002784	Annotated_lncRNA	117344949	117350079	-	ENSSSCT00000029321	ENSSSCG00000022225	NOP58	117351067	117375010	+	987
chr15	ALDBSSCT0000004580	ALDBSSCG0000002784	Annotated_lncRNA	117344949	117350079	-	ENSSSCT00000034414	ENSSSCG00000016113	BMPR2	117425964	117426867	+	75884
chr15	ALDBSSCT0000004580	ALDBSSCG0000002784	Annotated_lncRNA	117344949	117350079	-	ENSSSCT00000017544	ENSSSCG00000016113	BMPR2	117426776	117589050	+	76696
chr15	ALDBSSCT0000004428	ALDBSSCG0000002697	Annotated_lncRNA	44734202	44739794	-	ENSSSCT00000017171	ENSSSCG00000015770	VEGFC	44742346	44773322	-	2551
chr6	ALDBSSCT0000008897	ALDBSSCG0000005438	Annotated_lncRNA	57881482	57884588	+	ENSSSCT00000030737	ENSSSCG00000026816	--	57838957	57843785	-	37696
chr6	ALDBSSCT0000008897	ALDBSSCG0000005438	Annotated_lncRNA	57881482	57884588	+	ENSSSCT00000024059	ENSSSCG00000024430	HES4	57945476	57946990	+	60887
chr6	ALDBSSCT0000008897	ALDBSSCG0000005438	Annotated_lncRNA	57881482	57884588	+	ENSSSCT00000003701	ENSSSCG00000003334	UBE2J2	57969755	57982129	+	85166
chr6	ALDBSSCT0000008897	ALDBSSCG0000005438	Annotated_lncRNA	57881482	57884588	+	ENSSSCT00000024617	ENSSSCG00000023973	--	57886829	57898138	-	2240
chr6	ALDBSSCT0000008897	ALDBSSCG0000005438	Annotated_lncRNA	57881482	57884588	+	ENSSSCT00000027686	ENSSSCG00000024797	C1orf159	57819109	57828758	+	52723
chr6	ALDBSSCT0000008897	ALDBSSCG0000005438	Annotated_lncRNA	57881482	57884588	+	ENSSSCT00000026215	ENSSSCG00000022204	--	57851225	57880810	-	671
chr6	ALDBSSCT0000008897	ALDBSSCG0000005438	Annotated_lncRNA	57881482	57884588	+	ENSSSCT00000031335	ENSSSCG00000030505	--	57934193	57942570	+	49604
chr6	ALDBSSCT0000008897	ALDBSSCG0000005438	Annotated_lncRNA	57881482	57884588	+	ENSSSCT00000022837	ENSSSCG00000029979	--	57899351	57901884	+	14762
chr10	ALDBSSCT0000001283	ALDBSSCG0000000779	Annotated_lncRNA	56023529	56024570	+	ENSSSCT00000029464	ENSSSCG00000011074	ARHGAP21	56044599	56132190	+	20028
chr10	ALDBSSCT0000001283	ALDBSSCG0000000779	Annotated_lncRNA	56023529	56024570	+	ENSSSCT00000028075	ENSSSCG00000011074	ARHGAP21	56044657	56132190	+	20086
chr10	ALDBSSCT0000001283	ALDBSSCG0000000779	Annotated_lncRNA	56023529	56024570	+	ENSSSCT00000012118	ENSSSCG00000011074	ARHGAP21	56044599	56132190	+	20028
chr3	ALDBSSCT0000007039	ALDBSSCG0000004284	Annotated_lncRNA	18229078	18234337	-	ENSSSCT00000008542	ENSSSCG00000007794	--	18248554	18251635	+	14216
chr3	ALDBSSCT0000007039	ALDBSSCG0000004284	Annotated_lncRNA	18229078	18234337	-	ENSSSCT00000032601	ENSSSCG00000007797	ITGAL	18259622	18298434	+	25284
chr3	ALDBSSCT0000007039	ALDBSSCG0000004284	Annotated_lncRNA	18229078	18234337	-	ENSSSCT00000008541	ENSSSCG00000007793	--	18237635	18237907	+	3297
chr3	ALDBSSCT0000007039	ALDBSSCG0000004284	Annotated_lncRNA	18229078	18234337	-	ENSSSCT00000008544	ENSSSCG00000007796	DCTPP1	18312091	18315959	-	77753
chr3	ALDBSSCT0000007039	ALDBSSCG0000004284	Annotated_lncRNA	18229078	18234337	-	ENSSSCT00000008545	ENSSSCG00000007797	ITGAL	18259593	18298947	+	25255
chr3	ALDBSSCT0000007039	ALDBSSCG0000004284	Annotated_lncRNA	18229078	18234337	-	ENSSSCT00000025954	ENSSSCG00000024303	--	18235943	18237502	+	1605
chr3	ALDBSSCT0000007039	ALDBSSCG0000004284	Annotated_lncRNA	18229078	18234337	-	ENSSSCT00000026147	ENSSSCG00000025794	FBRS	18187484	18193499	-	35578
chr3	ALDBSSCT0000007039	ALDBSSCG0000004284	Annotated_lncRNA	18229078	18234337	-	ENSSSCT00000008538	ENSSSCG00000007790	PRR14	18201805	18207387	-	21690
chr3	ALDBSSCT0000007039	ALDBSSCG0000004284	Annotated_lncRNA	18229078	18234337	-	ENSSSCT00000008537	ENSSSCG00000007789	--	18110834	18159227	-	69850
chr3	ALDBSSCT0000007039	ALDBSSCG0000004284	Annotated_lncRNA	18229078	18234337	-	ENSSSCT00000031261	ENSSSCG00000023349	ZNF768	18303135	18306438	-	68797
chr3	ALDBSSCT0000007039	ALDBSSCG0000004284	Annotated_lncRNA	18229078	18234337	-	ENSSSCT00000008533	ENSSSCG00000007785	ZNF689	18223254	18227270	+	1807
chr3	ALDBSSCT0000007039	ALDBSSCG0000004284	Annotated_lncRNA	18229078	18234337	-	ENSSSCT00000008543	ENSSSCG00000007795	SEPHS2	18324062	18325417	-	89724
chr3	ALDBSSCT0000007037	ALDBSSCG0000004283	Annotated_lncRNA	18045080	18049993	-	ENSSSCT00000008534	ENSSSCG00000007786	RNF40	18069684	18082651	-	19690
chr3	ALDBSSCT0000007037	ALDBSSCG0000004283	Annotated_lncRNA	18045080	18049993	-	ENSSSCT00000008537	ENSSSCG00000007789	--	18110834	18159227	-	60840
chr3	ALDBSSCT0000007037	ALDBSSCG0000004283	Annotated_lncRNA	18045080	18049993	-	ENSSSCT00000008536	ENSSSCG00000007788	PHKG2	18086933	18103159	-	36939
chr3	ALDBSSCT0000007037	ALDBSSCG0000004283	Annotated_lncRNA	18045080	18049993	-	ENSSSCT00000008520	ENSSSCG00000007773	--	17961629	17964966	-	80113
chr3	ALDBSSCT0000007037	ALDBSSCG0000004283	Annotated_lncRNA	18045080	18049993	-	ENSSSCT00000008521	ENSSSCG00000007774	CTF1	17955995	17960224	+	84855
chr3	ALDBSSCT0000007037	ALDBSSCG0000004283	Annotated_lncRNA	18045080	18049993	-	ENSSSCT00000008522	ENSSSCG00000007775	--	17957734	17957874	-	87205
chr3	ALDBSSCT0000007037	ALDBSSCG0000004283	Annotated_lncRNA	18045080	18049993	-	ENSSSCT00000008523	ENSSSCG00000007776	BCL7C	17949269	17953736	-	91343
chr3	ALDBSSCT0000007037	ALDBSSCG0000004283	Annotated_lncRNA	18045080	18049993	-	ENSSSCT00000008525	ENSSSCG00000007778	CCDC189	18082881	18087211	+	32887
chr3	ALDBSSCT0000007037	ALDBSSCG0000004283	Annotated_lncRNA	18045080	18049993	-	ENSSSCT00000008527	ENSSSCG00000007780	ZNF629	18056271	18065361	+	6277
chr6	ALDBSSCT0000008870	ALDBSSCG0000005420	Annotated_lncRNA	52055851	52063194	+	ENSSSCT00000003604	ENSSSCG00000003244	--	51959390	51992422	-	63428
chr6	ALDBSSCT0000008870	ALDBSSCG0000005420	Annotated_lncRNA	52055851	52063194	+	ENSSSCT00000003600	ENSSSCG00000003241	ZNF614	52086596	52088047	+	23401
chr6	ALDBSSCT0000008870	ALDBSSCG0000005420	Annotated_lncRNA	52055851	52063194	+	ENSSSCT00000003603	ENSSSCG00000003243	--	52011706	52051380	+	4470
chr6	ALDBSSCT0000008873	ALDBSSCG0000005422	Annotated_lncRNA	52940067	52971171	+	ENSSSCT00000003613	ENSSSCG00000003253	--	52972544	52978506	+	1372
chr6	ALDBSSCT0000008873	ALDBSSCG0000005422	Annotated_lncRNA	52940067	52971171	+	ENSSSCT00000003618	ENSSSCG00000003257	CACNG6	53065418	53085267	+	94246
chr6	ALDBSSCT0000008873	ALDBSSCG0000005422	Annotated_lncRNA	52940067	52971171	+	ENSSSCT00000003617	ENSSSCG00000003256	PRKCG	52982004	53001741	+	10832
chr6	ALDBSSCT0000008873	ALDBSSCG0000005422	Annotated_lncRNA	52940067	52971171	+	ENSSSCT00000003615	ENSSSCG00000003255	CACNG8	53043022	53058038	+	71850
chr6	ALDBSSCT0000008873	ALDBSSCG0000005422	Annotated_lncRNA	52940067	52971171	+	ENSSSCT00000023281	ENSSSCG00000025532	CACNG7	53006539	53026942	+	35367
chr6	ALDBSSCT0000008894	ALDBSSCG0000005435	Annotated_lncRNA	57439976	57445037	+	ENSSSCT00000004421	ENSSSCG00000003998	ZNF274	57502682	57527735	-	57644
chr6	ALDBSSCT0000008894	ALDBSSCG0000005435	Annotated_lncRNA	57439976	57445037	+	ENSSSCT00000024659	ENSSSCG00000023027	ZNF329	57397903	57399516	-	40459
chr6	ALDBSSCT0000008894	ALDBSSCG0000005435	Annotated_lncRNA	57439976	57445037	+	ENSSSCT00000030667	ENSSSCG00000028608	--	57485544	57486192	-	40506
chr6	ALDBSSCT0000008894	ALDBSSCG0000005435	Annotated_lncRNA	57439976	57445037	+	ENSSSCT00000031894	ENSSSCG00000021888	ZNF135	57360023	57365666	+	74309
chr13	ALDBSSCT0000003347	ALDBSSCG0000002013	Annotated_lncRNA	160470294	160477475	-	ENSSSCT00000013066	ENSSSCG00000011941	IFT57	160336836	160394841	+	75452
chr13	ALDBSSCT0000003347	ALDBSSCG0000002013	Annotated_lncRNA	160470294	160477475	-	ENSSSCT00000013068	ENSSSCG00000011942	CD47	160478687	160518107	-	1211
chr13	ALDBSSCT0000003347	ALDBSSCG0000002013	Annotated_lncRNA	160470294	160477475	-	ENSSSCT00000034144	ENSSSCG00000030727	CD47	160558666	160558970	+	81190
chr6	ALDBSSCT0000008879	ALDBSSCG0000005426	Annotated_lncRNA	54602687	54608041	+	ENSSSCT00000031117	ENSSSCG00000025343	ZNF628	54509488	54512750	-	89936
chr6	ALDBSSCT0000008879	ALDBSSCG0000005426	Annotated_lncRNA	54602687	54608041	+	ENSSSCT00000030389	ENSSSCG00000027059	--	54619255	54621982	+	11213
chr6	ALDBSSCT0000008879	ALDBSSCG0000005426	Annotated_lncRNA	54602687	54608041	+	ENSSSCT00000023731	ENSSSCG00000024661	ZNF524	54542963	54546070	+	56616
chr6	ALDBSSCT0000008879	ALDBSSCG0000005426	Annotated_lncRNA	54602687	54608041	+	ENSSSCT00000026906	ENSSSCG00000022936	FIZ1	54505638	54508830	-	93856
chr6	ALDBSSCT0000008879	ALDBSSCG0000005426	Annotated_lncRNA	54602687	54608041	+	ENSSSCT00000022447	ENSSSCG00000029007	--	54614150	54617236	-	6108
chr6	ALDBSSCT0000008879	ALDBSSCG0000005426	Annotated_lncRNA	54602687	54608041	+	ENSSSCT00000023944	ENSSSCG00000022319	ZNF784	54591824	54592639	+	10047
chr6	ALDBSSCT0000008879	ALDBSSCG0000005426	Annotated_lncRNA	54602687	54608041	+	ENSSSCT00000023868	ENSSSCG00000023137	--	54700537	54735350	+	92495
chr6	ALDBSSCT0000008879	ALDBSSCG0000005426	Annotated_lncRNA	54602687	54608041	+	ENSSSCT00000029278	ENSSSCG00000024247	SBK2	54633361	54636989	-	25319
chr6	ALDBSSCT0000008879	ALDBSSCG0000005426	Annotated_lncRNA	54602687	54608041	+	ENSSSCT00000003653	ENSSSCG00000003289	ISOC2	54537560	54542884	+	59802
chr12	LNC_000385	XLOC_017971	Novel_lncRNA	15060581	15061197	+	ENSSSCT00000018812	ENSSSCG00000017280	ICAM2	14963914	14982966	+	77614
chr12	LNC_000385	XLOC_017971	Novel_lncRNA	15060581	15061197	+	ENSSSCT00000018815	ENSSSCG00000017283	CD79B	15044352	15047832	+	12748
chr12	LNC_000385	XLOC_017971	Novel_lncRNA	15060581	15061197	+	ENSSSCT00000018814	ENSSSCG00000017282	SCN4A	15008606	15037441	+	23139
chr12	LNC_000385	XLOC_017971	Novel_lncRNA	15060581	15061197	+	ENSSSCT00000018817	ENSSSCG00000017285	--	15065867	15073324	-	4669
chr12	LNC_000385	XLOC_017971	Novel_lncRNA	15060581	15061197	+	ENSSSCT00000018816	ENSSSCG00000017284	GH1	15056359	15058095	+	2485
chr12	LNC_000385	XLOC_017971	Novel_lncRNA	15060581	15061197	+	ENSSSCT00000018819	ENSSSCG00000017287	PSMC5	15090983	15096597	-	29785
chr12	LNC_000385	XLOC_017971	Novel_lncRNA	15060581	15061197	+	ENSSSCT00000018818	ENSSSCG00000017286	SMARCD2	15083307	15092204	+	22109
chr12	LNC_000385	XLOC_017971	Novel_lncRNA	15060581	15061197	+	ENSSSCT00000035489	ENSSSCG00000017283	CD79B	15044374	15047831	+	12749
chr12	LNC_000385	XLOC_017971	Novel_lncRNA	15060581	15061197	+	ENSSSCT00000035979	ENSSSCG00000017280	ICAM2	14977832	14982636	+	77944
chr12	LNC_000385	XLOC_017971	Novel_lncRNA	15060581	15061197	+	ENSSSCT00000030857	ENSSSCG00000028698	CCDC47	15155060	15174686	+	93862
chr12	LNC_000385	XLOC_017971	Novel_lncRNA	15060581	15061197	+	ENSSSCT00000034499	ENSSSCG00000017280	ICAM2	14968607	14981728	+	78852
chr12	LNC_000385	XLOC_017971	Novel_lncRNA	15060581	15061197	+	ENSSSCT00000018820	ENSSSCG00000017288	FTSJ3	15096619	15104066	+	35421
chr12	LNC_000385	XLOC_017971	Novel_lncRNA	15060581	15061197	+	ENSSSCT00000036549	ENSSSCG00000017283	CD79B	15044374	15047831	+	12749
chr12	LNC_000385	XLOC_017971	Novel_lncRNA	15060581	15061197	+	ENSSSCT00000033230	ENSSSCG00000017280	ICAM2	14969128	14980150	+	80430
chr12	LNC_000385	XLOC_017971	Novel_lncRNA	15060581	15061197	+	ENSSSCT00000018821	ENSSSCG00000017289	DDX42	15101186	15140984	-	39988
chr12	LNC_000384	XLOC_017942	Novel_lncRNA	13737952	13742052	+	ENSSSCT00000024112	ENSSSCG00000023102	CACNG4	13761250	13824567	+	19197
chr12	LNC_000384	XLOC_017942	Novel_lncRNA	13737952	13742052	+	ENSSSCT00000018801	ENSSSCG00000017271	CACNG1	13833206	13844295	+	91153
chr12	LNC_000384	XLOC_017942	Novel_lncRNA	13737952	13742052	+	ENSSSCT00000018799	ENSSSCG00000017269	CACNG5	13690455	13696840	+	41111
chr12	LNC_000387	XLOC_018107	Novel_lncRNA	20625342	20628168	+	ENSSSCT00000018947	ENSSSCG00000017402	--	20671168	20707385	+	42999
chr12	LNC_000387	XLOC_018107	Novel_lncRNA	20625342	20628168	+	ENSSSCT00000018944	ENSSSCG00000017403	STAT3	20711742	20775571	-	83573
chr12	LNC_000387	XLOC_018107	Novel_lncRNA	20625342	20628168	+	ENSSSCT00000018941	ENSSSCG00000017401	--	20501211	20557132	-	68209
chr12	LNC_000386	XLOC_017971	Novel_lncRNA	15060581	15068471	+	ENSSSCT00000018812	ENSSSCG00000017280	ICAM2	14963914	14982966	+	77614
chr12	LNC_000386	XLOC_017971	Novel_lncRNA	15060581	15068471	+	ENSSSCT00000018815	ENSSSCG00000017283	CD79B	15044352	15047832	+	12748
chr12	LNC_000386	XLOC_017971	Novel_lncRNA	15060581	15068471	+	ENSSSCT00000018814	ENSSSCG00000017282	SCN4A	15008606	15037441	+	23139
chr12	LNC_000386	XLOC_017971	Novel_lncRNA	15060581	15068471	+	ENSSSCT00000018817	ENSSSCG00000017285	--	15065867	15073324	-	-2605
chr12	LNC_000386	XLOC_017971	Novel_lncRNA	15060581	15068471	+	ENSSSCT00000018816	ENSSSCG00000017284	GH1	15056359	15058095	+	2485
chr12	LNC_000386	XLOC_017971	Novel_lncRNA	15060581	15068471	+	ENSSSCT00000018819	ENSSSCG00000017287	PSMC5	15090983	15096597	-	22511
chr12	LNC_000386	XLOC_017971	Novel_lncRNA	15060581	15068471	+	ENSSSCT00000018818	ENSSSCG00000017286	SMARCD2	15083307	15092204	+	14835
chr12	LNC_000386	XLOC_017971	Novel_lncRNA	15060581	15068471	+	ENSSSCT00000035489	ENSSSCG00000017283	CD79B	15044374	15047831	+	12749
chr12	LNC_000386	XLOC_017971	Novel_lncRNA	15060581	15068471	+	ENSSSCT00000035979	ENSSSCG00000017280	ICAM2	14977832	14982636	+	77944
chr12	LNC_000386	XLOC_017971	Novel_lncRNA	15060581	15068471	+	ENSSSCT00000030857	ENSSSCG00000028698	CCDC47	15155060	15174686	+	86588
chr12	LNC_000386	XLOC_017971	Novel_lncRNA	15060581	15068471	+	ENSSSCT00000034499	ENSSSCG00000017280	ICAM2	14968607	14981728	+	78852
chr12	LNC_000386	XLOC_017971	Novel_lncRNA	15060581	15068471	+	ENSSSCT00000018820	ENSSSCG00000017288	FTSJ3	15096619	15104066	+	28147
chr12	LNC_000386	XLOC_017971	Novel_lncRNA	15060581	15068471	+	ENSSSCT00000036549	ENSSSCG00000017283	CD79B	15044374	15047831	+	12749
chr12	LNC_000386	XLOC_017971	Novel_lncRNA	15060581	15068471	+	ENSSSCT00000033230	ENSSSCG00000017280	ICAM2	14969128	14980150	+	80430
chr12	LNC_000386	XLOC_017971	Novel_lncRNA	15060581	15068471	+	ENSSSCT00000018821	ENSSSCG00000017289	DDX42	15101186	15140984	-	32714
chr12	LNC_000389	XLOC_018263	Novel_lncRNA	25549219	25575545	+	ENSSSCT00000019100	ENSSSCG00000017546	ZNF652	25435509	25451001	-	98217
chr12	LNC_000389	XLOC_018263	Novel_lncRNA	25549219	25575545	+	ENSSSCT00000019103	ENSSSCG00000017549	PHB	25535897	25549085	-	133
chr12	LNC_000388	XLOC_018137	Novel_lncRNA	21525212	21526666	+	ENSSSCT00000018983	ENSSSCG00000017437	KRT36	21458950	21462786	-	62425
chr12	LNC_000388	XLOC_018137	Novel_lncRNA	21525212	21526666	+	ENSSSCT00000019005	ENSSSCG00000017437	KRT36	21458950	21460930	-	64281
chr12	LNC_000388	XLOC_018137	Novel_lncRNA	21525212	21526666	+	ENSSSCT00000018985	ENSSSCG00000017439	KRT32	21433477	21441665	-	83546
chr12	LNC_000388	XLOC_018137	Novel_lncRNA	21525212	21526666	+	ENSSSCT00000018984	ENSSSCG00000017438	KRT35	21447551	21452430	-	72781
chr12	LNC_000388	XLOC_018137	Novel_lncRNA	21525212	21526666	+	ENSSSCT00000018994	ENSSSCG00000017448	KRT19	21536799	21540282	+	10132
chr12	LNC_000388	XLOC_018137	Novel_lncRNA	21525212	21526666	+	ENSSSCT00000018990	ENSSSCG00000017444	KRT15	21489162	21494348	-	30863
chr12	LNC_000388	XLOC_018137	Novel_lncRNA	21525212	21526666	+	ENSSSCT00000018991	ENSSSCG00000017445	KRT13	21475570	21479809	-	45402
chr12	LNC_000388	XLOC_018137	Novel_lncRNA	21525212	21526666	+	ENSSSCT00000018992	ENSSSCG00000017446	--	21508848	21510275	+	14936
chr12	LNC_000388	XLOC_018137	Novel_lncRNA	21525212	21526666	+	ENSSSCT00000018993	ENSSSCG00000017447	--	21499666	21500738	+	24473
chr7	LNC_001018	XLOC_057501	Novel_lncRNA	36958715	36996141	+	ENSSSCT00000001738	ENSSSCG00000001559	PNPLA1	36888272	36925502	+	33212
chr7	LNC_001018	XLOC_057501	Novel_lncRNA	36958715	36996141	+	ENSSSCT00000001739	ENSSSCG00000001560	C6orf222	36937623	36949206	-	9508
chr7	LNC_001018	XLOC_057501	Novel_lncRNA	36958715	36996141	+	ENSSSCT00000029689	ENSSSCG00000020803	--	36804604	36865913	+	92801
chr7	LNC_001018	XLOC_057501	Novel_lncRNA	36958715	36996141	+	ENSSSCT00000001741	ENSSSCG00000001562	KCTD20	37046645	37093046	+	50503
chr7	LNC_001018	XLOC_057501	Novel_lncRNA	36958715	36996141	+	ENSSSCT00000001740	ENSSSCG00000001561	ETV7	36990013	37008146	-	-6129
chr14	LNC_000540	XLOC_027012	Novel_lncRNA	139125597	139134722	+	ENSSSCT00000011672	ENSSSCG00000010671	EMX2	139051869	139054986	+	70610
chr14	LNC_000547	XLOC_027279	Novel_lncRNA	12608987	12613247	-	ENSSSCT00000033746	ENSSSCG00000009668	CLU	12516649	12517889	-	91097
chr14	LNC_000547	XLOC_027279	Novel_lncRNA	12608987	12613247	-	ENSSSCT00000010600	ENSSSCG00000009667	GULO	12480095	12512560	+	96426
chr14	LNC_000547	XLOC_027279	Novel_lncRNA	12608987	12613247	-	ENSSSCT00000010601	ENSSSCG00000009668	CLU	12516644	12527851	-	81135
chr14	LNC_000547	XLOC_027279	Novel_lncRNA	12608987	12613247	-	ENSSSCT00000027285	ENSSSCG00000024972	CCDC25	12636346	12673718	-	23098
chr14	LNC_000547	XLOC_027279	Novel_lncRNA	12608987	12613247	-	ENSSSCT00000010603	ENSSSCG00000009670	ESCO2	12674865	12711239	+	61617
chr14	LNC_000547	XLOC_027279	Novel_lncRNA	12608987	12613247	-	ENSSSCT00000025007	ENSSSCG00000020846	SCARA3	12546463	12582735	+	26251
chr14	LNC_000547	XLOC_027279	Novel_lncRNA	12608987	12613247	-	ENSSSCT00000035611	ENSSSCG00000009668	CLU	12521839	12528090	-	80896
chr14	LNC_000547	XLOC_027279	Novel_lncRNA	12608987	12613247	-	ENSSSCT00000033441	ENSSSCG00000009668	CLU	12521895	12528349	-	80637
chr14	LNC_000546	XLOC_027178	Novel_lncRNA	446617	454484	-	ENSSSCT00000025042	ENSSSCG00000023190	SPIN1	530200	534522	+	75715
chr14	LNC_000545	XLOC_027178	Novel_lncRNA	446617	454450	-	ENSSSCT00000025042	ENSSSCG00000023190	SPIN1	530200	534522	+	75749
chr14	LNC_000544	XLOC_027117	Novel_lncRNA	146933809	146939435	+	ENSSSCT00000011758	ENSSSCG00000010746	ADAM12	146937523	147045431	-	-1913
chr14	LNC_000544	XLOC_027117	Novel_lncRNA	146933809	146939435	+	ENSSSCT00000024476	ENSSSCG00000010745	FANK1	146898152	146928694	+	5114
[truncated: 6,814 more rows]
