# Supplementary material for: Comprehensive Genomic Characterization Analysis of lncRNAs in Cells With Porcine Delta Coronavirus Infection
Source: Front Microbiol. 2020 Jan 28;10:3036. doi: 10.3389/fmicb.2019.03036 (PMC6999024; doi:10.3389/fmicb.2019.03036)
Supplement: Supplementary file 4 [file Table_4.xlsx]

## Sheet: Sheet1
Table S4. LncRNA-protein-coding genes pairs for whole transcriptome-wide co-expressed taget genes prediction
lncRNA_ID	mRNA_ID	mRNA_Gene_Symbol	Pearson_correlation	Pvalue
LNC_000372	ENSSSCT00000035132	PHKA2	1	0
LNC_000372	ENSSSCT00000019648	MED9	-0.970178	0.00132076
LNC_000372	ENSSSCT00000035331	SLA-7	1	0
LNC_000372	ENSSSCT00000030866	GFRA4	0.978546	0.000685444
LNC_000372	ENSSSCT00000025166	TMEM253	1	0
LNC_000372	ENSSSCT00000006660	RGS22	0.992974	7.39e-05
LNC_000372	ENSSSCT00000012022	KIF24	0.999999	4.35e-13
LNC_000372	ENSSSCT00000013194	TTC3	0.950185	0.00366047
LNC_000372	ENSSSCT00000036597	ZNF280C	1	0
LNC_000372	ENSSSCT00000036355	GSTZ1	0.999953	3.28e-09
LNC_000372	ENSSSCT00000001981	MORF4L1	0.955514	0.00292449
LNC_000372	ENSSSCT00000034128	DCX	0.97386	0.00101602
LNC_000372	ENSSSCT00000005935	MURC	0.977799	0.000733843
LNC_000372	ENSSSCT00000033887	IKBKG	1	0
LNC_000372	ENSSSCT00000005676	IFN-ALPHA-11	0.960883	0.00226528
LNC_000372	ENSSSCT00000032633	MBNL3	0.982815	0.000440464
LNC_000372	ENSSSCT00000011902	KIF26B	1	2.71e-14
LNC_000372	ENSSSCT00000013041	NAA50	0.988966	0.000181947
LNC_000372	ENSSSCT00000015039	RLN3	1	0
LNC_000372	ENSSSCT00000005823	CEP78	0.984334	0.000366211
LNC_000372	ENSSSCT00000034400	GGT1	1	0
LNC_000372	ENSSSCT00000035549	SLC25A14	1	0
LNC_000372	ENSSSCT00000036679	IRAK1	-0.979971	0.000597705
LNC_000372	ENSSSCT00000034406	LARP4	0.999992	8.45e-11
LNC_000372	ENSSSCT00000028640	ADCK2	0.971616	0.00119704
LNC_000372	ENSSSCT00000036340	GGT1	0.999999	4.39e-13
LNC_000372	ENSSSCT00000011737	BUB3	0.959304	0.00245059
LNC_000372	ENSSSCT00000035570	ST3GAL1	1	7.11e-15
LNC_000372	ENSSSCT00000033807	IKBKG	1	0
LNC_000372	ENSSSCT00000032827	CD63	1	0
LNC_000372	ENSSSCT00000032770	MAGED4B	1	0
LNC_000372	ENSSSCT00000009360	CGREF1	1	5.06e-14
LNC_000372	ENSSSCT00000024120	GABRD	1	0
LNC_000372	ENSSSCT00000023617	ATOH7	0.964494	0.0018686
LNC_000372	ENSSSCT00000035810	PLS3	0.979013	0.000656051
LNC_000372	ENSSSCT00000035950	ATG4A	1	0
LNC_000372	ENSSSCT00000035589	EIF1AX	1	0
LNC_000372	ENSSSCT00000006689	DPY19L4	0.964392	0.00187935
LNC_000372	ENSSSCT00000034393	NFATC2	0.99154	0.000107066
LNC_000372	ENSSSCT00000033937	GLMN	1	0
LNC_000372	ENSSSCT00000032682	CD63	1	0
LNC_000372	ENSSSCT00000034641	MAGED1	1	6.66e-16
LNC_000372	ENSSSCT00000031346	CAPN13	0.999982	4.99e-10
LNC_000372	ENSSSCT00000008202	STK6	0.991612	0.00010524
LNC_000372	ENSSSCT00000019050	ERBB2	1	0
LNC_000372	ENSSSCT00000033175	NELFCD	0.982215	0.000471631
LNC_000372	ENSSSCT00000032083	FXYD3	0.973129	0.00107335
LNC_000372	ENSSSCT00000036017	SDC1	1	0
LNC_000372	ENSSSCT00000034476	TRPS1	0.958624	0.00253251
LNC_000372	ENSSSCT00000022788	GART	0.999998	7.63e-12
LNC_000372	ENSSSCT00000034071	FYN	0.974354	0.000978171
LNC_000372	ENSSSCT00000035363	MOSPD1	1	0
LNC_000372	ENSSSCT00000035694	CTPS2	1	0
LNC_000372	ENSSSCT00000008701	ANKS3	-0.954939	0.00299996
LNC_000372	ENSSSCT00000000651	ERP27	1	0
LNC_000372	ENSSSCT00000011170	BICC1	0.970426	0.001299
LNC_000372	ENSSSCT00000010246	RFC3	0.959992	0.00236896
LNC_000372	ENSSSCT00000035600	PPT2	0.977347	0.000763917
LNC_000372	ENSSSCT00000034448	TMEM35	0.999999	4.47e-13
LNC_000372	ENSSSCT00000032711	ITGA3	1	1.82e-14
LNC_000372	ENSSSCT00000035206	CH242-81E23.3	1	0
LNC_000372	ENSSSCT00000005416	CPLX4	1	0
LNC_000372	ENSSSCT00000035065	MPP1	0.985097	0.000331501
LNC_000372	ENSSSCT00000025197	CCDC110	0.999996	2.94e-11
LNC_000372	ENSSSCT00000033497	AMBP	0.958992	0.00248799
LNC_000372	ENSSSCT00000036203	TMEM173	1	0
LNC_000372	ENSSSCT00000033020	AGPAT1	0.97659	0.000815651
LNC_000372	ENSSSCT00000034207	PRKAB2	1	0
LNC_000372	ENSSSCT00000036541	TRIM44	1	0
LNC_000372	ENSSSCT00000034053	IL7R	1	0
LNC_000372	ENSSSCT00000034052	MAGED2	1	0
LNC_000372	ENSSSCT00000028776	RNF8	0.999844	3.65e-08
LNC_000372	ENSSSCT00000029058	CA7	1	0
LNC_000372	ENSSSCT00000018417	SKIV2L2	0.988729	0.00018983
LNC_000372	ENSSSCT00000012766	MRPS22	0.967754	0.00154298
LNC_000372	ENSSSCT00000035621	CHTOP	1	0
LNC_000372	ENSSSCT00000017957	TMEM178B	1	0
LNC_000372	ENSSSCT00000022974	CU459197.4	0.994278	4.9e-05
LNC_000372	ENSSSCT00000027557	NPAT	0.998277	4.45e-06
LNC_000372	ENSSSCT00000034322	ILF2	1	0
LNC_000372	ENSSSCT00000016508	HSPA1A	0.968991	0.00142744
LNC_000372	ENSSSCT00000035113	PECAM1	1	0
LNC_000372	ENSSSCT00000036680	ISLR	0.959702	0.00240316
LNC_000372	ENSSSCT00000030165	LRRFIP2	0.999999	8.1e-13
LNC_000372	ENSSSCT00000008487	NUPR2	1	0
LNC_000372	ENSSSCT00000033666	SSR4	0.963428	0.00198183
LNC_000372	ENSSSCT00000035040	SLC5A2	1	0
LNC_000372	ENSSSCT00000010133	FGF5	1	0
LNC_000372	ENSSSCT00000026169	URI1	0.973702	0.0010283
LNC_000372	ENSSSCT00000018156	INMT	1	0
LNC_000372	ENSSSCT00000011121	RBM34	0.960832	0.00227118
LNC_000372	ENSSSCT00000034304	DMD	0.999994	5.57e-11
LNC_000372	ENSSSCT00000018766	CD300LB	0.982471	0.000458197
LNC_000372	ENSSSCT00000029556	SLC37A4	1	4.44e-16
LNC_000372	ENSSSCT00000033864	UBA7	1	0
LNC_000372	ENSSSCT00000013237	TBL1X	1	0
LNC_000372	ENSSSCT00000012881	FXR1	0.963807	0.00194122
LNC_000372	ENSSSCT00000007520	LRRC39	1	0
LNC_000372	ENSSSCT00000035120	CREM	0.965518	0.00176304
LNC_000372	ENSSSCT00000033543	RENBP	1	0
LNC_000216	ENSSSCT00000031965	WDR35	0.990926	0.000123121
LNC_000216	ENSSSCT00000001071	CRELD2	-0.951597	0.00345754
LNC_000216	ENSSSCT00000009345	PPP1CB	0.983873	0.000388017
LNC_000216	ENSSSCT00000004553	ADGB	0.95883	0.00250758
LNC_000216	ENSSSCT00000031290	METAP2	0.960509	0.00230847
LNC_000216	ENSSSCT00000034857	FAM122C	0.976221	0.000841424
LNC_000216	ENSSSCT00000026979	ZNF277	0.956162	0.00284052
LNC_000216	ENSSSCT00000034669	MORF4L1	0.961052	0.00224589
LNC_000216	ENSSSCT00000003981	EPB41	0.964406	0.00187786
LNC_000216	ENSSSCT00000032852	CENPI	-0.955716	0.00289824
LNC_000216	ENSSSCT00000030235	CHTOP	0.96705	0.00161068
LNC_000216	ENSSSCT00000026131	G3BP2	0.950255	0.00365032
LNC_000216	ENSSSCT00000032662	LIFR	0.979262	0.00064064
LNC_000216	ENSSSCT00000010821	DTX1	-0.963824	0.00193939
LNC_000216	ENSSSCT00000011999	FRMD3	0.952897	0.00327577
LNC_000216	ENSSSCT00000028617	MKRN2	0.961017	0.0022499
LNC_000216	ENSSSCT00000009250	PREPL	0.956667	0.00277589
LNC_000216	ENSSSCT00000023214	CEPT1	0.952378	0.00334776
LNC_000216	ENSSSCT00000004594	IFNGR1	0.96098	0.00225415
LNC_000216	ENSSSCT00000026165	SPTSSA	0.959019	0.00248472
LNC_000216	ENSSSCT00000030857	CCDC47	0.963018	0.00202619
LNC_000216	ENSSSCT00000029485	RASD1	-0.968079	0.00151218
LNC_000216	ENSSSCT00000004682	SERINC1	0.956119	0.00284606
LNC_000216	ENSSSCT00000017279	ARL6IP6	0.951401	0.00348542
LNC_000216	ENSSSCT00000031434	RPAP3	0.959221	0.00246044
LNC_000216	ENSSSCT00000013774	LRCH2	0.99591	2.51e-05
LNC_000216	ENSSSCT00000004187	LRRIQ3	0.9942	5.04e-05
LNC_000216	ENSSSCT00000011564	C10orf76	0.951445	0.00347908
LNC_000216	ENSSSCT00000024851	ATAT1	-0.977538	0.000751153
LNC_000216	ENSSSCT00000026729	TMX4	0.957007	0.00273289
LNC_000216	ENSSSCT00000036275	CDK16	-0.965505	0.00176429
LNC_000216	ENSSSCT00000006829	RAB2A	0.960256	0.00233796
LNC_000214	ENSSSCT00000017231	RAB11FIP1	-0.985332	0.00032113
LNC_000214	ENSSSCT00000033551	PAPSS2	-0.976179	0.000844436
LNC_000214	ENSSSCT00000017233	ADGRA2	-0.957399	0.00268361
LNC_000214	ENSSSCT00000009718	ETFDH	0.96926	0.00140288
LNC_000214	ENSSSCT00000014560	KIF18A	-0.979447	0.000629281
LNC_000214	ENSSSCT00000017528	FAM126B	-0.980026	0.000594451
LNC_000214	ENSSSCT00000014569	LUZP2	-0.992474	8.48e-05
LNC_000214	ENSSSCT00000025388	TSPAN5	0.987027	0.000251348
LNC_000214	ENSSSCT00000031806	UBE2I	0.983326	0.000414733
LNC_000214	ENSSSCT00000036106	ACSL4	-0.984999	0.00033586
LNC_000214	ENSSSCT00000006079	NDUFA8	0.978245	0.000704768
LNC_000214	ENSSSCT00000009399	C2orf44	-0.969586	0.00137342
LNC_000214	ENSSSCT00000026718	WFDC1	0.973118	0.00107424
LNC_000214	ENSSSCT00000005609	SIX4	-0.975427	0.000898306
LNC_000214	ENSSSCT00000009393	ITSN2	-0.965089	0.00180693
LNC_000214	ENSSSCT00000026713	ECI1	0.965237	0.00179165
LNC_000214	ENSSSCT00000009396	TP53I3	0.959001	0.00248694
LNC_000214	ENSSSCT00000002946	MAP1LC3B	0.953346	0.00321419
LNC_000214	ENSSSCT00000028855	SCAP	0.960011	0.00236675
LNC_000214	ENSSSCT00000005661	CDKN2A	0.981691	0.000499735
LNC_000214	ENSSSCT00000002490	LPCAT4	0.96976	0.00135782
LNC_000214	ENSSSCT00000033882	CH242-378F17.1	-0.971846	0.00117786
LNC_000214	ENSSSCT00000016945	LAMC1	0.965935	0.00172089
LNC_000214	ENSSSCT00000003945	PAQR7	-0.975585	0.000886865
LNC_000214	ENSSSCT00000031970	KLF7	-0.971983	0.00116642
LNC_000214	ENSSSCT00000024858	RNF183	0.971323	0.00122176
LNC_000214	ENSSSCT00000009570	NCAPG	-0.984998	0.0003359
LNC_000214	ENSSSCT00000015225	ZNF496	-0.97173	0.00118753
LNC_000214	ENSSSCT00000033656	CLDN4	0.977532	0.000751535
LNC_000214	ENSSSCT00000007256	POGZ	-0.970529	0.00129003
LNC_000214	ENSSSCT00000007255	CGN	0.973882	0.00101429
LNC_000214	ENSSSCT00000027595	BSDC1	-0.969807	0.00135363
LNC_000214	ENSSSCT00000027040	TRMT5	-0.982076	0.000479052
LNC_000214	ENSSSCT00000034495	IFIT1	-0.980683	0.000556101
LNC_000214	ENSSSCT00000027042	ABHD14B	0.989604	0.000161566
LNC_000214	ENSSSCT00000023162	SUSD2	-0.960315	0.00233111
LNC_000214	ENSSSCT00000015226	NLRP3	-0.981392	0.000516161
LNC_000214	ENSSSCT00000007675	IDO1	-0.975597	0.000886012
LNC_000214	ENSSSCT00000004401	ZNF684	-0.956271	0.00282647
LNC_000214	ENSSSCT00000004405	SMAP2	-0.952442	0.00333892
LNC_000214	ENSSSCT00000004404	ZFP69B	-0.982587	0.000452163
LNC_000214	ENSSSCT00000002707	RPS6KA5	-0.97978	0.000609129
LNC_000214	ENSSSCT00000017300	RBMS1	-0.969207	0.00140767
LNC_000214	ENSSSCT00000002703	PSMC1	0.958753	0.00251691
LNC_000214	ENSSSCT00000035478	TRIM25	-0.968696	0.00145457
LNC_000214	ENSSSCT00000027444	MVP	0.9907	0.000129333
LNC_000214	ENSSSCT00000011865	CHML	-0.994477	4.57e-05
LNC_000214	ENSSSCT00000003837	FHAD1	0.951396	0.00348609
LNC_000214	ENSSSCT00000017046	DYRK3	-0.982583	0.000452362
LNC_000214	ENSSSCT00000003835	KAZN	0.965301	0.00178514
LNC_000214	ENSSSCT00000017044	RASSF5	-0.991661	0.000104016
LNC_000214	ENSSSCT00000023343	TIPARP	-0.974997	0.000929893
LNC_000214	ENSSSCT00000035312	NFKBID	-0.978751	0.000672479
LNC_000214	ENSSSCT00000032448	NUP93	0.988756	0.000188935
LNC_000214	ENSSSCT00000006495	MAF1	0.958032	0.00260506
LNC_000214	ENSSSCT00000001612	SLA-DRB1	0.991361	0.000111628
LNC_000214	ENSSSCT00000001616	SLA-DQA	0.973601	0.00103614
LNC_000214	ENSSSCT00000000632	AEBP2	-0.970019	0.00133481
LNC_000214	ENSSSCT00000000633	PLEKHA5	-0.954079	0.00311475
LNC_000214	ENSSSCT00000023584	CDADC1	-0.967602	0.00155744
LNC_000214	ENSSSCT00000023586	WDR5	0.954231	0.00309428
LNC_000214	ENSSSCT00000002017	BTBD1	-0.970676	0.00127723
LNC_000214	ENSSSCT00000005244	RPAP1	-0.961859	0.00215435
LNC_000214	ENSSSCT00000003541	FCGRT	0.95325	0.00322727
LNC_000214	ENSSSCT00000003540	FCGRT	0.973738	0.00102549
LNC_000214	ENSSSCT00000007388	SLC22A15	-0.986559	0.000269785
LNC_000214	ENSSSCT00000028739	LINS1	-0.956199	0.00283581
LNC_000214	ENSSSCT00000009973	PDE5A	-0.9886	0.000194199
LNC_000214	ENSSSCT00000032689	TNFSF18	-0.986083	0.000289166
LNC_000214	ENSSSCT00000005486	LARP6	-0.973373	0.00105409
LNC_000214	ENSSSCT00000018110	MET	-0.951677	0.00344624
LNC_000214	ENSSSCT00000027911	RPS9	0.970532	0.00128972
LNC_000214	ENSSSCT00000031015	RPL8	0.987672	0.000227045
LNC_000214	ENSSSCT00000018112	CAV1	-0.960882	0.0022654
LNC_000214	ENSSSCT00000027138	MXD4	0.951642	0.00345123
LNC_000214	ENSSSCT00000032595	MET	-0.989591	0.000161962
LNC_000214	ENSSSCT00000032848	PER1	-0.963175	0.00200919
LNC_000214	ENSSSCT00000032591	NFKBIE	-0.960271	0.00233625
LNC_000214	ENSSSCT00000015360	THOC3	0.988692	0.000191069
LNC_000214	ENSSSCT00000024935	DUSP28	0.972357	0.00113564
LNC_000214	ENSSSCT00000032845	GSPT2	-0.9633	0.00199567
LNC_000214	ENSSSCT00000012321	XYLB	0.989853	0.000153916
LNC_000214	ENSSSCT00000023906	MAPK8	-0.982174	0.000473824
LNC_000214	ENSSSCT00000003729	WRAP73	0.955502	0.00292603
LNC_000214	ENSSSCT00000003728	TPRG1L	0.971885	0.00117455
LNC_000214	ENSSSCT00000006665	STK3	-0.981744	0.000496858
LNC_000214	ENSSSCT00000006664	OSR2	-0.959053	0.00248071
LNC_000214	ENSSSCT00000000412	NABP2	0.971511	0.00120586
LNC_000214	ENSSSCT00000016155	LAMTOR1	0.961071	0.00224371
LNC_000214	ENSSSCT00000006661	COX6C	0.950564	0.00360552
LNC_000214	ENSSSCT00000017482	STAT1	-0.978156	0.000710504
LNC_000214	ENSSSCT00000002545	GPHN	-0.96899	0.00142749
LNC_000214	ENSSSCT00000003053	CYB5B	0.988872	0.000185053
LNC_000214	ENSSSCT00000012259	ANKRD28	-0.979301	0.000638219
LNC_000214	ENSSSCT00000011169	HNRNPF	0.974483	0.000968399
LNC_000214	ENSSSCT00000023831	POLDIP2	0.989808	0.000155291
LNC_000214	ENSSSCT00000007729	PLCB4	-0.981148	0.000529769
LNC_000214	ENSSSCT00000025990	MACC1	-0.983629	0.000399799
LNC_000214	ENSSSCT00000025190	GPD1L	0.952944	0.00326929
LNC_000214	ENSSSCT00000024119	DIS3L	-0.994837	3.99e-05
LNC_000214	ENSSSCT00000025194	TAF10	0.992921	7.5e-05
LNC_000214	ENSSSCT00000008891	MAL	0.963691	0.00195353
LNC_000214	ENSSSCT00000005862	HINT2	0.975068	0.000924665
LNC_000214	ENSSSCT00000012471	UBA7	-0.952494	0.00333164
LNC_000214	ENSSSCT00000012473	RBM5	-0.955952	0.00286756
LNC_000214	ENSSSCT00000012475	SLC38A3	0.96565	0.0017496
LNC_000214	ENSSSCT00000025977	ZNF646	-0.957525	0.00266783
LNC_000214	ENSSSCT00000022409	ZNF558	-0.984593	0.000354216
LNC_000214	ENSSSCT00000011787	TUBGCP2	0.996998	1.35e-05
LNC_000214	ENSSSCT00000022405	HDAC6	0.988749	0.00018915
LNC_000214	ENSSSCT00000008386	LAMTOR4	0.961161	0.00223336
LNC_000214	ENSSSCT00000008946	TBC1D8	-0.988615	0.000193673
LNC_000214	ENSSSCT00000011679	NANOS1	-0.98056	0.00056322
LNC_000214	ENSSSCT00000029887	SMIM12	0.970288	0.00131109
LNC_000214	ENSSSCT00000012075	VIM	0.976587	0.000815842
LNC_000214	ENSSSCT00000011673	RAB11FIP2	-0.970281	0.00131174
LNC_000214	ENSSSCT00000011670	PDZD8	-0.981316	0.000520357
LNC_000214	ENSSSCT00000012070	EPC1	-0.979464	0.000628243
LNC_000214	ENSSSCT00000019681	ND4L	-0.966094	0.00170495
LNC_000214	ENSSSCT00000012072	CUBN	0.952371	0.00334872
LNC_000214	ENSSSCT00000016246	GAB4	-0.978567	0.000684167
LNC_000214	ENSSSCT00000029645	SNX13	-0.976072	0.000851988
LNC_000214	ENSSSCT00000012784	XRN1	-0.986161	0.000285951
LNC_000214	ENSSSCT00000001967	ACSBG1	0.975549	0.000889492
LNC_000214	ENSSSCT00000012789	TRPC1	-0.980956	0.000540544
LNC_000214	ENSSSCT00000030765	IKBKE	-0.962522	0.00208055
LNC_000214	ENSSSCT00000011075	DGCR14	0.9746	0.000959581
LNC_000214	ENSSSCT00000019660	ND1	-0.955836	0.00288268
LNC_000214	ENSSSCT00000025376	BATF2	-0.959167	0.00246693
LNC_000214	ENSSSCT00000031873	DMXL1	-0.988642	0.00019277
LNC_000214	ENSSSCT00000018793	AMZ2	0.970353	0.00130539
LNC_000214	ENSSSCT00000008761	RAB11FIP3	0.970862	0.00126115
LNC_000214	ENSSSCT00000011093	COMT	0.991476	0.000108684
LNC_000214	ENSSSCT00000035912	DOPEY1	-0.98785	0.000220552
LNC_000214	ENSSSCT00000014091	CHKA	-0.972187	0.00114959
LNC_000214	ENSSSCT00000011094	ARVCF	0.950031	0.00368303
LNC_000214	ENSSSCT00000034429	SEPT6	0.993168	6.99e-05
LNC_000214	ENSSSCT00000034426	TNFAIP3	-0.979148	0.000647673
LNC_000214	ENSSSCT00000034425	MAP3K8	-0.980225	0.000582735
LNC_000214	ENSSSCT00000014099	NDUFV1	0.973969	0.00100763
LNC_000214	ENSSSCT00000009377	HADHA	0.958828	0.00250784
LNC_000214	ENSSSCT00000031745	SOD2	-0.982173	0.000473883
LNC_000214	ENSSSCT00000024594	ZNF507	-0.991991	9.6e-05
LNC_000214	ENSSSCT00000033883	IGFBP5	0.98699	0.000252807
LNC_000214	ENSSSCT00000016378	ZC3H12C	-0.97604	0.00085422
LNC_000214	ENSSSCT00000022977	GPRC5C	0.985889	0.000297277
LNC_000214	ENSSSCT00000018644	NARF	0.981776	0.000495141
LNC_000214	ENSSSCT00000018645	C17orf62	0.950843	0.0035652
LNC_000214	ENSSSCT00000007828	C20orf194	-0.983356	0.000413228
LNC_000214	ENSSSCT00000031589	KLHDC8A	0.983559	0.00040326
LNC_000214	ENSSSCT00000033089	MAP3K8	-0.982541	0.000454543
LNC_000214	ENSSSCT00000015309	C5orf45	0.950679	0.0035888
LNC_000214	ENSSSCT00000004249	PRKAA2	-0.987843	0.000220776
LNC_000214	ENSSSCT00000007822	SPEF1	0.988712	0.000190417
LNC_000214	ENSSSCT00000007823	TIGD6	0.992076	9.39e-05
LNC_000214	ENSSSCT00000031587	PTPN6	0.965943	0.00172002
LNC_000214	ENSSSCT00000007826	ATRN	0.971467	0.00120955
LNC_000214	ENSSSCT00000014789	CLPP	0.96526	0.00178932
LNC_000214	ENSSSCT00000033336	MEFV	-0.983075	0.000427259
LNC_000214	ENSSSCT00000022995	CBX2	0.971091	0.00124155
LNC_000214	ENSSSCT00000000150	TXN2	0.989316	0.000170613
LNC_000214	ENSSSCT00000022996	FBL	0.96723	0.00159326
LNC_000214	ENSSSCT00000014781	MLLT1	-0.968813	0.00144379
LNC_000214	ENSSSCT00000005449	DENND4A	-0.996717	1.62e-05
LNC_000214	ENSSSCT00000005919	GALNT12	0.972707	0.0011072
LNC_000214	ENSSSCT00000032414	NEU3	-0.984393	0.000363469
LNC_000214	ENSSSCT00000014786	GTF2F1	0.952085	0.00338875
LNC_000214	ENSSSCT00000018422	IL6ST	-0.987782	0.000223004
LNC_000214	ENSSSCT00000018424	MAP3K1	-0.994417	4.67e-05
LNC_000214	ENSSSCT00000011322	SH2D4B	0.958049	0.00260295
LNC_000214	ENSSSCT00000018427	MIER3	-0.982075	0.000479057
LNC_000214	ENSSSCT00000018429	GPBP1	-0.976508	0.000821363
LNC_000214	ENSSSCT00000016203	SLCO2B1	0.982269	0.000468819
LNC_000214	ENSSSCT00000006933	MGST3	0.972473	0.00112614
LNC_000214	ENSSSCT00000011521	R3HCC1L	-0.985206	0.000326695
LNC_000214	ENSSSCT00000016207	RPS3	0.975785	0.000872435
LNC_000214	ENSSSCT00000016205	GDPD5	-0.963024	0.00202556
LNC_000214	ENSSSCT00000006939	PBX1	0.993522	6.28e-05
LNC_000214	ENSSSCT00000010300	RB1	-0.989027	0.000179954
LNC_000214	ENSSSCT00000011529	SLC25A28	-0.964021	0.00191848
LNC_000214	ENSSSCT00000014148	MRPL11	0.991138	0.000117458
LNC_000214	ENSSSCT00000000392	PYM1	0.969899	0.00134547
LNC_000214	ENSSSCT00000008365	ARPC1B	0.983381	0.000411974
LNC_000214	ENSSSCT00000030349	RPL23	0.954432	0.00306729
LNC_000214	ENSSSCT00000000398	CDK2	0.957499	0.00267112
LNC_000214	ENSSSCT00000017825	SEPT2	0.973974	0.0010072
LNC_000214	ENSSSCT00000029565	NR4A1	-0.961165	0.00223292
LNC_000214	ENSSSCT00000005700	DENND4C	-0.984893	0.00034062
LNC_000214	ENSSSCT00000012812	TM4SF1	0.958406	0.00255911
LNC_000214	ENSSSCT00000035488	MX2	-0.979772	0.000609625
LNC_000214	ENSSSCT00000009141	FBXO48	-0.994242	4.96e-05
LNC_000214	ENSSSCT00000009140	APLF	-0.984295	0.000368033
LNC_000214	ENSSSCT00000000089	RPS19BP1	0.960801	0.00227469
LNC_000214	ENSSSCT00000023953	ERO1B	-0.980165	0.000586238
LNC_000214	ENSSSCT00000000082	SGSM3	0.973192	0.00106838
LNC_000214	ENSSSCT00000022310	MAN1B1	0.981433	0.000513876
LNC_000214	ENSSSCT00000003181	GRAMD1A	-0.973947	0.00100929
LNC_000214	ENSSSCT00000007909	BCL2L1	0.987544	0.000231752
LNC_000214	ENSSSCT00000022358	MFSD11	0.950652	0.00359274
LNC_000214	ENSSSCT00000025406	NUP153	-0.987669	0.00022713
LNC_000214	ENSSSCT00000002833	C14orf2	0.982075	0.000479086
LNC_000214	ENSSSCT00000022352	ALDH4A1	0.994946	3.83e-05
LNC_000214	ENSSSCT00000033526	G0S2	-0.962153	0.00212147
LNC_000214	ENSSSCT00000002954	GINS2	0.98768	0.000226746
LNC_000214	ENSSSCT00000017959	NDUFB2	0.97283	0.00109728
LNC_000214	ENSSSCT00000002959	FAM92B	0.959651	0.00240923
LNC_000214	ENSSSCT00000005678	KLHL9	-0.959669	0.00240713
LNC_000214	ENSSSCT00000006062	C5	-0.97543	0.00089808
LNC_000214	ENSSSCT00000006060	PHF19	-0.959349	0.00244512
LNC_000214	ENSSSCT00000006067	STOM	0.984059	0.000379142
LNC_000214	ENSSSCT00000006064	RAB14	0.950093	0.00367385
LNC_000214	ENSSSCT00000001579	PPT2	0.956411	0.00280862
LNC_000214	ENSSSCT00000012576	ATXN7	-0.985365	0.000319722
LNC_000214	ENSSSCT00000032063	GMPR2	0.981251	0.000524019
LNC_000214	ENSSSCT00000013257	TMSB4X	0.990082	0.000147053
LNC_000214	ENSSSCT00000000889	SENP1	-0.987893	0.000218966
LNC_000214	ENSSSCT00000013253	PRPS2	0.950991	0.003544
LNC_000214	ENSSSCT00000030250	SNF8	0.975378	0.000901917
LNC_000214	ENSSSCT00000035263	GAS6	0.991076	0.000119107
LNC_000214	ENSSSCT00000009367	SLC35F6	0.99711	1.25e-05
LNC_000214	ENSSSCT00000035268	IFIT2	-0.970864	0.00126103
LNC_000214	ENSSSCT00000009566	BST1	0.985128	0.000330138
LNC_000214	ENSSSCT00000023029	SEMA7A	-0.967862	0.00153264
LNC_000214	ENSSSCT00000036004	GGT1	0.994717	4.18e-05
LNC_000214	ENSSSCT00000023022	DCP1A	-0.991003	0.000121064
LNC_000214	ENSSSCT00000016979	RPS6KC1	-0.980596	0.000561098
LNC_000214	ENSSSCT00000000974	NEDD1	-0.9696	0.0013722
LNC_000214	ENSSSCT00000000970	SLC25A3	0.975013	0.000928727
LNC_000214	ENSSSCT00000004866	CDC40	-0.985976	0.000293638
LNC_000214	ENSSSCT00000004472	IGF2R	-0.963439	0.00198066
LNC_000214	ENSSSCT00000004278	BTF3L4	-0.952585	0.00331904
LNC_000214	ENSSSCT00000000979	SNRPF	0.991978	9.63e-05
LNC_000214	ENSSSCT00000002715	TRIP11	-0.952963	0.00326667
LNC_000214	ENSSSCT00000026187	NAB1	-0.979642	0.000617471
LNC_000214	ENSSSCT00000002716	ATXN3	-0.954409	0.00307049
LNC_000214	ENSSSCT00000026182	CCNL1	-0.9864	0.000276193
LNC_000214	ENSSSCT00000035464	GBP6	-0.980154	0.000586879
LNC_000214	ENSSSCT00000034994	CCL5	-0.950454	0.0036214
LNC_000214	ENSSSCT00000003847	RSC1A1	-0.995829	2.61e-05
LNC_000214	ENSSSCT00000011898	DESI2	-0.980221	0.000582929
LNC_000214	ENSSSCT00000023628	HCFC1R1	0.972149	0.00115273
LNC_000214	ENSSSCT00000023338	HIC2	-0.963958	0.00192518
LNC_000214	ENSSSCT00000003841	EFHD2	0.970102	0.00132749
LNC_000214	ENSSSCT00000023336	C11orf74	-0.9681	0.00151014
LNC_000214	ENSSSCT00000006480	PPP1R16A	0.965658	0.00174885
LNC_000214	ENSSSCT00000032458	FBXW11	-0.955703	0.00289992
LNC_000214	ENSSSCT00000003848	DDI2	-0.959365	0.00244328
LNC_000214	ENSSSCT00000006486	CPSF1	0.988052	0.000213276
LNC_000214	ENSSSCT00000014630	SPON1	-0.980206	0.000583813
LNC_000214	ENSSSCT00000010768	PPTC7	-0.983784	0.000392288
LNC_000214	ENSSSCT00000002139	ISLR	0.995858	2.57e-05
LNC_000214	ENSSSCT00000001623	PSMB8	0.979692	0.000614422
LNC_000214	ENSSSCT00000001750	MTCH1	0.96559	0.00175567
LNC_000214	ENSSSCT00000015395	AGGF1	-0.980162	0.000586398
LNC_000214	ENSSSCT00000004500	CNKSR3	-0.95328	0.00322312
LNC_000214	ENSSSCT00000001027	ACSS3	-0.963414	0.00198333
LNC_000214	ENSSSCT00000027054	SGK1	-0.984387	0.000363745
LNC_000214	ENSSSCT00000005298	ZNF770	-0.9895	0.00016479
LNC_000214	ENSSSCT00000014306	LRRC10B	0.962896	0.00203955
LNC_000214	ENSSSCT00000016572	CCDC15	-0.976462	0.00082453
LNC_000214	ENSSSCT00000009963	ANXA5	0.973042	0.0010803
LNC_000214	ENSSSCT00000005290	RASGRP1	-0.986045	0.000290747
LNC_000214	ENSSSCT00000013023	TMEM39A	-0.981177	0.000528126
LNC_000214	ENSSSCT00000005292	SPRED1	-0.953157	0.00324002
LNC_000214	ENSSSCT00000009967	PRDM5	-0.970485	0.00129384
LNC_000214	ENSSSCT00000016579	EI24	0.958358	0.00256497
LNC_000214	ENSSSCT00000026980	YIPF1	0.959041	0.00248206
LNC_000214	ENSSSCT00000023933	RAB33B	-0.97204	0.00116175
LNC_000214	ENSSSCT00000029874	ATPIF1	0.977576	0.000748606
LNC_000214	ENSSSCT00000017784	RAMP1	0.981301	0.000521209
LNC_000214	ENSSSCT00000002220	KHNYN	-0.975633	0.000883412
LNC_000214	ENSSSCT00000002222	NFATC4	0.980913	0.000542993
LNC_000214	ENSSSCT00000017047	MAPKAPK2	-0.981726	0.000497874
LNC_000214	ENSSSCT00000003995	TINAGL1	0.984575	0.000355045
LNC_000214	ENSSSCT00000003448	TMEM160	0.979003	0.000656678
LNC_000214	ENSSSCT00000003997	PEF1	0.957716	0.00264409
LNC_000214	ENSSSCT00000003990	SERINC2	0.989027	0.000179937
LNC_000214	ENSSSCT00000027631	ENKD1	0.967529	0.00156444
LNC_000214	ENSSSCT00000032586	MTMR12	-0.978566	0.000684217
LNC_000214	ENSSSCT00000003445	AP2S1	0.995998	2.4e-05
LNC_000214	ENSSSCT00000003289	ACTN4	0.99508	3.63e-05
LNC_000214	ENSSSCT00000030506	NUAK2	-0.969248	0.00140398
LNC_000214	ENSSSCT00000007289	MCL1	-0.978616	0.000681007
LNC_000214	ENSSSCT00000030503	FEN1	0.9863	0.000280257
LNC_000214	ENSSSCT00000031176	INHA	0.981283	0.000522229
LNC_000214	ENSSSCT00000008969	INPP4A	0.970875	0.00126009
LNC_000214	ENSSSCT00000006655	ANKRD46	-0.986807	0.000259945
LNC_000214	ENSSSCT00000006656	RNF19A	-0.973395	0.00105235
LNC_000214	ENSSSCT00000001973	SH2D7	-0.986757	0.000261896
LNC_000214	ENSSSCT00000015177	CCDC124	0.96501	0.001815
LNC_000214	ENSSSCT00000015171	FCHO1	-0.967473	0.00156984
LNC_000214	ENSSSCT00000008420	IFT22	0.958655	0.0025288
LNC_000214	ENSSSCT00000015172	B3GNT3	0.99628	2.07e-05
LNC_000214	ENSSSCT00000028277	TEX264	0.988302	0.000204471
LNC_000214	ENSSSCT00000013801	CXorf56	0.972378	0.00113396
LNC_000214	ENSSSCT00000015179	ARRDC2	0.981646	0.000502198
LNC_000214	ENSSSCT00000028273	CPPED1	0.981911	0.000487852
LNC_000214	ENSSSCT00000028270	CCNF	-0.966126	0.00170178
LNC_000214	ENSSSCT00000018921	EZH1	-0.96795	0.00152433
LNC_000214	ENSSSCT00000018920	CNTNAP1	-0.98953	0.000163846
LNC_000214	ENSSSCT00000004890	LAMA4	-0.984915	0.000339604
LNC_000214	ENSSSCT00000018928	COA3	0.961345	0.00221247
LNC_000214	ENSSSCT00000012261	DPH3	-0.951629	0.00345301
LNC_000214	ENSSSCT00000015491	FAM174A	0.95843	0.00255619
LNC_000214	ENSSSCT00000016786	PTPN12	-0.965457	0.00176925
LNC_000214	ENSSSCT00000016785	PHTF2	-0.958367	0.00256388
LNC_000214	ENSSSCT00000016782	GNAI1	-0.98307	0.00042752
LNC_000214	ENSSSCT00000025989	KRAS	-0.971452	0.00121086
LNC_000214	ENSSSCT00000008809	SLC9A3R2	0.996404	1.94e-05
LNC_000214	ENSSSCT00000029311	VAMP8	0.984841	0.000342952
LNC_000214	ENSSSCT00000007633	LONRF1	-0.982788	0.000441851
LNC_000214	ENSSSCT00000024169	CRYBG3	-0.992765	7.83e-05
LNC_000214	ENSSSCT00000008551	TUFM	0.987859	0.000220195
LNC_000214	ENSSSCT00000008964	MITD1	0.959639	0.00241067
LNC_000214	ENSSSCT00000024697	SYNJ2BP	0.954056	0.00311781
LNC_000214	ENSSSCT00000024163	TMEM219	0.959307	0.00245018
LNC_000214	ENSSSCT00000008557	SPNS1	0.974233	0.00098735
LNC_000214	ENSSSCT00000028302	SAP18	0.970122	0.00132567
LNC_000214	ENSSSCT00000012445	ARIH2	-0.977609	0.000746392
LNC_000214	ENSSSCT00000012446	P4HTM	0.98976	0.000156736
LNC_000214	ENSSSCT00000012447	WDR6	0.979737	0.000611736
LNC_000214	ENSSSCT00000016680	CDK14	-0.978047	0.000717621
LNC_000214	ENSSSCT00000019271	CCL5	-0.975659	0.00088154
LNC_000214	ENSSSCT00000028309	ATN1	-0.970597	0.00128411
LNC_000214	ENSSSCT00000008392	PPP1R35	0.97089	0.00125872
LNC_000214	ENSSSCT00000003061	PRMT7	0.969952	0.00134077
LNC_000214	ENSSSCT00000029892	SH3TC2	0.967395	0.00157725
LNC_000214	ENSSSCT00000008950	PDCL3	0.976205	0.000842544
LNC_000214	ENSSSCT00000029656	EIF4H	0.986758	0.000261874
LNC_000214	ENSSSCT00000012045	NDUFB6	0.984419	0.000362274
LNC_000214	ENSSSCT00000034213	CCL5	-0.981593	0.000505107
LNC_000214	ENSSSCT00000017914	GIMAP1	-0.973046	0.00107998
LNC_000214	ENSSSCT00000000570	PKP2	-0.967687	0.00154931
LNC_000214	ENSSSCT00000014228	EHD1	-0.954564	0.00304979
LNC_000214	ENSSSCT00000019302	RHOT1	-0.970027	0.00133414
LNC_000214	ENSSSCT00000019300	C17orf75	-0.952363	0.00334994
LNC_000214	ENSSSCT00000008776	STUB1	0.984288	0.000368361
LNC_000214	ENSSSCT00000014227	PPP2R5B	-0.961764	0.00216503
LNC_000214	ENSSSCT00000008772	FAM173A	0.967698	0.00154827
LNC_000214	ENSSSCT00000022506	KMT2E	-0.979684	0.000614937
LNC_000214	ENSSSCT00000035925	IKBKE	-0.975053	0.000925803
LNC_000214	ENSSSCT00000019098	ATP5G1	0.983281	0.000416975
LNC_000214	ENSSSCT00000007306	HIST2H2AB	-0.963542	0.00196951
LNC_000214	ENSSSCT00000018255	CDK13	-0.970265	0.00131307
LNC_000214	ENSSSCT00000019092	HOXB7	0.97947	0.000627906
LNC_000214	ENSSSCT00000019093	HOXB6	0.980158	0.000586668
LNC_000214	ENSSSCT00000012688	PLXND1	-0.953309	0.00321913
LNC_000214	ENSSSCT00000016365	SLC35F2	0.990869	0.000124675
LNC_000214	ENSSSCT00000031752	C19orf25	0.970884	0.00125927
LNC_000214	ENSSSCT00000018654	TBCD	0.981868	0.000490195
LNC_000214	ENSSSCT00000018652	FN3KRP	0.977842	0.000731015
LNC_000214	ENSSSCT00000006832	TOX	-0.964487	0.00186939
LNC_000214	ENSSSCT00000015318	RUFY1	0.966464	0.00166814
LNC_000214	ENSSSCT00000024565	BAZ2B	-0.959197	0.00246336
LNC_000214	ENSSSCT00000031591	SDHA	0.977336	0.00076467
LNC_000214	ENSSSCT00000031593	USP31	-0.971654	0.00119386
LNC_000214	ENSSSCT00000024569	AZIN1	-0.968643	0.00145947
LNC_000214	ENSSSCT00000031595	SNRPG	0.972416	0.00113081
LNC_000214	ENSSSCT00000031597	ALKBH8	-0.964506	0.00186741
LNC_000214	ENSSSCT00000015312	MGAT4B	0.982247	0.000469936
LNC_000214	ENSSSCT00000008177	BCAS4	0.964519	0.00186603
LNC_000214	ENSSSCT00000000169	PRDM4	-0.986637	0.000266645
LNC_000214	ENSSSCT00000005454	TIPIN	-0.96853	0.00146995
LNC_000214	ENSSSCT00000005904	TDRD7	-0.96277	0.00205334
LNC_000214	ENSSSCT00000005908	XPA	-0.957704	0.00264564
LNC_000214	ENSSSCT00000017880	INSIG1	0.978275	0.000702814
LNC_000214	ENSSSCT00000005049	TPM1	0.99491	3.88e-05
LNC_000214	ENSSSCT00000011339	WAPL	-0.980161	0.000586447
LNC_000214	ENSSSCT00000034724	ILF2	0.966081	0.00170624
LNC_000214	ENSSSCT00000009030	TMSB10	0.988308	0.000204255
LNC_000214	ENSSSCT00000011531	ENTPD7	-0.978701	0.000675628
LNC_000214	ENSSSCT00000010796	TAOK3	-0.962807	0.00204928
LNC_000214	ENSSSCT00000022695	ZFP36L1	-0.983525	0.000404879
LNC_000214	ENSSSCT00000010338	DGKH	-0.968238	0.00149726
LNC_000214	ENSSSCT00000022690	KPNA2	-0.970984	0.00125064
LNC_000214	ENSSSCT00000010337	AKAP11	-0.950745	0.00357927
LNC_000214	ENSSSCT00000006909	MPC2	0.97358	0.00103781
LNC_000214	ENSSSCT00000011249	SLC29A3	0.98518	0.000327819
LNC_000214	ENSSSCT00000014139	CCS	0.9671	0.00160585
LNC_000214	ENSSSCT00000014136	RBM4B	0.962965	0.00203199
LNC_000214	ENSSSCT00000014519	LDLRAD3	-0.982061	0.000479822
LNC_000214	ENSSSCT00000031378	ZNF445	-0.981776	0.000495163
LNC_000214	ENSSSCT00000004641	SMLR1	0.993915	5.54e-05
LNC_000214	ENSSSCT00000032100	KIAA1551	-0.988112	0.000211164
LNC_000214	ENSSSCT00000032687	KDM5C	-0.952914	0.00327344
LNC_000214	ENSSSCT00000019314	COPRS	0.981808	0.000493396
LNC_000214	ENSSSCT00000010115	HELQ	-0.976594	0.000815321
LNC_000214	ENSSSCT00000010112	GPAT3	0.981795	0.000494136
LNC_000214	ENSSSCT00000012861	PLD1	-0.967383	0.00157843
LNC_000214	ENSSSCT00000019235	RNFT1	-0.959812	0.00239015
LNC_000214	ENSSSCT00000010757	ANAPC5	0.957864	0.00262575
LNC_000214	ENSSSCT00000030248	BHLHE41	-0.98073	0.000553442
LNC_000214	ENSSSCT00000010207	CDX2	0.985262	0.000324201
LNC_000214	ENSSSCT00000030246	CCDC66	-0.994257	4.94e-05
LNC_000214	ENSSSCT00000014042	TALDO1	0.965134	0.00180223
LNC_000214	ENSSSCT00000014043	EPS8L2	0.976843	0.000798143
LNC_000214	ENSSSCT00000014040	CEND1	0.996093	2.29e-05
LNC_000214	ENSSSCT00000031373	RNF39	0.976326	0.000834073
LNC_000214	ENSSSCT00000014044	TMEM80	0.98225	0.000469788
LNC_000214	ENSSSCT00000014045	DEAF1	0.989176	0.000175096
LNC_000214	ENSSSCT00000022326	PTPRJ	-0.952071	0.0033907
LNC_000214	ENSSSCT00000022324	TIMM13	0.994754	4.12e-05
LNC_000214	ENSSSCT00000022320	RNF217	-0.989791	0.000155814
LNC_000214	ENSSSCT00000004088	DLGAP1	0.967898	0.00152931
LNC_000214	ENSSSCT00000033534	PVR	-0.975387	0.000901258
LNC_000214	ENSSSCT00000002924	SPIRE2	0.973951	0.00100899
LNC_000214	ENSSSCT00000002925	TCF25	0.987292	0.000241195
LNC_000214	ENSSSCT00000005603	DHRS7	-0.971565	0.00120133
LNC_000214	ENSSSCT00000033532	CU459197.4	-0.992403	8.64e-05
LNC_000214	ENSSSCT00000014540	QSER1	-0.984301	0.000367749
LNC_000214	ENSSSCT00000022924	GLCE	-0.961164	0.00223304
LNC_000214	ENSSSCT00000009772	UBA6	-0.959762	0.00239611
LNC_000214	ENSSSCT00000006011	SUSD1	0.960971	0.00225516
LNC_000214	ENSSSCT00000001295	ZNF165	-0.988395	0.000201218
LNC_000214	ENSSSCT00000018632	NDUFS6	0.969396	0.00139061
LNC_000214	ENSSSCT00000030907	GBX1	0.966221	0.00169229
LNC_000214	ENSSSCT00000000185	CACNB3	-0.950187	0.00366019
LNC_000214	ENSSSCT00000001367	UBD	-0.967769	0.00154156
LNC_000214	ENSSSCT00000035160	TANK	-0.980402	0.000572381
LNC_000214	ENSSSCT00000032072	ATP5L	0.962802	0.0020498
LNC_000214	ENSSSCT00000001565	NELFE	0.963577	0.00196576
LNC_000214	ENSSSCT00000009355	SLC5A6	0.985266	0.000324051
LNC_000214	ENSSSCT00000006129	ZBTB6	-0.982451	0.000459262
LNC_000214	ENSSSCT00000003624	PRPF31	0.986256	0.000282028
LNC_000214	ENSSSCT00000032548	SH3BP5	0.97777	0.000735796
LNC_000214	ENSSSCT00000013304	RPS6KA3	-0.983034	0.00042932
LNC_000214	ENSSSCT00000028910	SLC5A3	-0.990154	0.000144945
LNC_000214	ENSSSCT00000031682	ZNF12	-0.994312	4.84e-05
LNC_000214	ENSSSCT00000001585	RNF5	0.983377	0.000412179
LNC_000214	ENSSSCT00000016961	IVNS1ABP	-0.998047	5.72e-06
LNC_000214	ENSSSCT00000026046	TNPO1	-0.994096	5.22e-05
LNC_000214	ENSSSCT00000023105	CKS1B	0.985532	0.000312452
LNC_000214	ENSSSCT00000009153	RAB1B	0.964607	0.0018568
LNC_000214	ENSSSCT00000004602	BCLAF1	-0.978458	0.000691112
LNC_000214	ENSSSCT00000023102	MEF2A	-0.972722	0.00110598
LNC_000214	ENSSSCT00000004605	AHI1	-0.953013	0.0032598
LNC_000214	ENSSSCT00000004461	AGPAT4	0.958148	0.00259073
LNC_000214	ENSSSCT00000007911	MYLK2	0.962064	0.00213144
LNC_000214	ENSSSCT00000005113	SCG3	-0.963239	0.00200225
LNC_000214	ENSSSCT00000000233	RACGAP1	-0.979993	0.000596413
LNC_000214	ENSSSCT00000017361	TLK1	-0.954005	0.00312468
LNC_000214	ENSSSCT00000003857	EPHA2	-0.963891	0.00193226
LNC_000214	ENSSSCT00000003856	FAM131C	0.991612	0.000105239
LNC_000214	ENSSSCT00000023329	RASIP1	0.960589	0.00229919
LNC_000214	ENSSSCT00000031350	NOCT	-0.982964	0.000432848
LNC_000214	ENSSSCT00000032461	RANGRF	0.965759	0.00173855
LNC_000214	ENSSSCT00000011885	AHCTF1	-0.969169	0.00141119
LNC_000214	ENSSSCT00000018019	MKLN1	-0.988247	0.000206389
LNC_000214	ENSSSCT00000001633	SLA-DMB	0.959465	0.00243134
LNC_000214	ENSSSCT00000023639	CES3	0.973285	0.00106102
LNC_000214	ENSSSCT00000001637	BRD2	-0.974404	0.000974359
LNC_000214	ENSSSCT00000001634	HLA-DMA	0.985123	0.000330329
LNC_000214	ENSSSCT00000024571	DMXL1	-0.984873	0.000341505
LNC_000214	ENSSSCT00000005028	TRIP4	-0.971008	0.00124866
LNC_000214	ENSSSCT00000005026	OAZ2	0.96368	0.00195471
LNC_000214	ENSSSCT00000026682	ZFP14	-0.982444	0.000459607
LNC_000214	ENSSSCT00000026684	DDIT3	-0.961917	0.00214785
LNC_000214	ENSSSCT00000011433	FAS	-0.975494	0.000893441
LNC_000214	ENSSSCT00000024829	ST6GAL1	-0.974199	0.000989913
LNC_000214	ENSSSCT00000009919	ELMOD2	-0.992954	7.43e-05
LNC_000214	ENSSSCT00000013014	COX17	0.962385	0.00209575
LNC_000214	ENSSSCT00000006234	CRAT	0.974419	0.0009732
LNC_000214	ENSSSCT00000009915	ZNF330	-0.975664	0.000881125
LNC_000214	ENSSSCT00000026992	UQCC3	0.957665	0.00265042
LNC_000214	ENSSSCT00000033904	CH242-185F9.2	-0.984587	0.000354518
LNC_000214	ENSSSCT00000023925	RND2	0.950374	0.00363306
LNC_000214	ENSSSCT00000014216	VPS51	0.980722	0.000553863
LNC_000214	ENSSSCT00000030536	B3GNT5	-0.977733	0.000738235
LNC_000214	ENSSSCT00000030539	LTN1	-0.972305	0.00113993
LNC_000214	ENSSSCT00000000764	ZNF384	-0.980054	0.00059279
LNC_000214	ENSSSCT00000007515	VCAM1	-0.983137	0.000424121
LNC_000214	ENSSSCT00000009322	SLC30A6	-0.981919	0.000487406
LNC_000214	ENSSSCT00000023149	RELB	-0.964732	0.00184382
LNC_000214	ENSSSCT00000002103	PTPN9	-0.98026	0.000580673
LNC_000214	ENSSSCT00000028682	RPL13	0.950185	0.00366053
LNC_000214	ENSSSCT00000005334	UBE3A	-0.974765	0.0009472
LNC_000214	ENSSSCT00000023148	CX3CL1	-0.952718	0.00330057
LNC_000214	ENSSSCT00000003982	TMEM200B	-0.964614	0.00185613
LNC_000214	ENSSSCT00000000314	ITGA5	-0.976606	0.00081451
LNC_000214	ENSSSCT00000024911	NMD3	-0.954607	0.00304402
LNC_000214	ENSSSCT00000007512	DPH5	-0.978284	0.000702265
LNC_000214	ENSSSCT00000009824	RCHY1	-0.970448	0.00129706
LNC_000214	ENSSSCT00000024918	MAP3K12	0.962783	0.0020519
LNC_000214	ENSSSCT00000012303	CLASP2	-0.973936	0.00101013
LNC_000214	ENSSSCT00000029797	MRPS14	0.966303	0.00168407
LNC_000214	ENSSSCT00000017481	GLS	-0.973139	0.00107256
LNC_000214	ENSSSCT00000017487	NABP1	-0.973212	0.0010668
LNC_000214	ENSSSCT00000017486	MYO1B	-0.97924	0.000641983
LNC_000214	ENSSSCT00000000949	UTP20	-0.970217	0.00131734
LNC_000214	ENSSSCT00000028269	UNC119B	0.979968	0.000597926
LNC_000214	ENSSSCT00000003274	YIF1B	0.985132	0.000329941
LNC_000214	ENSSSCT00000008412	POP7	0.981188	0.000527517
LNC_000214	ENSSSCT00000013875	CH242-228L8.2	0.970336	0.00130684
LNC_000214	ENSSSCT00000023435	TRAF3IP1	0.98354	0.00040417
LNC_000214	ENSSSCT00000032480	NOP16	0.98506	0.00033315
LNC_000214	ENSSSCT00000024936	ZFP30	-0.990245	0.000142266
LNC_000214	ENSSSCT00000004888	TUBE1	-0.980439	0.000570213
LNC_000214	ENSSSCT00000018683	TBC1D16	0.955495	0.00292692
LNC_000214	ENSSSCT00000028465	NDUFA4	0.958374	0.00256301
LNC_000214	ENSSSCT00000023144	SGPP1	-0.952073	0.00339046
LNC_000214	ENSSSCT00000003182	ZNF792	-0.979062	0.000653039
LNC_000214	ENSSSCT00000023818	SGK2	0.9628	0.00205003
LNC_000214	ENSSSCT00000003187	USF2	0.988063	0.000212877
LNC_000214	ENSSSCT00000016771	SEMA3D	-0.966121	0.00170226
LNC_000214	ENSSSCT00000030409	UBXN7	-0.99434	4.8e-05
LNC_000214	ENSSSCT00000030747	KLF11	0.956283	0.00282504
LNC_000214	ENSSSCT00000006407	AGPAT2	0.987234	0.000243404
LNC_000214	ENSSSCT00000018688	TIMP2	0.994489	4.55e-05
LNC_000214	ENSSSCT00000007605	DDAH1	0.97505	0.000926001
LNC_000214	ENSSSCT00000024681	NRBP1	0.978298	0.000701387
LNC_000214	ENSSSCT00000025957	ZFP2	-0.979184	0.000645435
LNC_000214	ENSSSCT00000025950	TBC1D14	0.991634	0.000104704
LNC_000214	ENSSSCT00000025952	CCDC127	0.957481	0.00267333
LNC_000214	ENSSSCT00000012457	KLHDC8B	0.952836	0.00328426
LNC_000214	ENSSSCT00000012455	LAMB2	0.966899	0.00162541
LNC_000214	ENSSSCT00000019462	SMTNL2	0.980852	0.00054646
LNC_000214	ENSSSCT00000019461	TEKT1	0.963232	0.002003
LNC_000214	ENSSSCT00000003074	ATP6V0D1	0.981263	0.000523318
LNC_000214	ENSSSCT00000016688	RBM48	-0.989244	0.000172928
LNC_000214	ENSSSCT00000017776	COPS8	0.992091	9.36e-05
LNC_000214	ENSSSCT00000016686	KRIT1	-0.970132	0.00132479
LNC_000214	ENSSSCT00000016687	ANKIB1	-0.957294	0.0026967
LNC_000214	ENSSSCT00000016684	CYP51A1	0.952603	0.00331648
LNC_000214	ENSSSCT00000019468	TXNDC17	0.9561	0.00284845
LNC_000214	ENSSSCT00000011650	ABLIM1	0.964078	0.00191245
LNC_000214	ENSSSCT00000011651	FAM160B1	-0.985079	0.000332315
LNC_000214	ENSSSCT00000011652	TRUB1	-0.951879	0.00341768
LNC_000214	ENSSSCT00000003078	TPPP3	0.991773	0.000101256
LNC_000214	ENSSSCT00000025887	NDUFV3	0.979472	0.0006278
LNC_000214	ENSSSCT00000012055	WAC	-0.961813	0.00215949
LNC_000214	ENSSSCT00000012052	C9orf72	-0.980101	0.000590042
LNC_000214	ENSSSCT00000031617	HIST1H4A	-0.959442	0.0024341
LNC_000214	ENSSSCT00000015323	CLK4	-0.97816	0.000710265
LNC_000214	ENSSSCT00000025318	PTPN2	-0.961228	0.00222578
LNC_000214	ENSSSCT00000015327	HNRNPAB	0.982598	0.00045163
LNC_000214	ENSSSCT00000015328	NHP2	0.979686	0.000614817
LNC_000214	ENSSSCT00000008988	RPIA	0.978245	0.000704771
LNC_000214	ENSSSCT00000014235	PYGB	0.968186	0.00150211
LNC_000214	ENSSSCT00000019646	COPS3	0.964787	0.00183814
LNC_000214	ENSSSCT00000019316	RAB11FIP4	0.956165	0.00284018
LNC_000214	ENSSSCT00000005597	DAAM1	-0.990492	0.000135185
LNC_000214	ENSSSCT00000035939	RNF125	-0.983875	0.000387935
LNC_000214	ENSSSCT00000008745	MPG	0.966763	0.00163866
LNC_000214	ENSSSCT00000008748	MRPL28	0.976673	0.000809844
LNC_000214	ENSSSCT00000029139	CCDC114	0.955007	0.00299108
LNC_000214	ENSSSCT00000018229	NUDCD3	0.976696	0.000808292
LNC_000214	ENSSSCT00000035843	RENBP	0.957055	0.00272675
LNC_000214	ENSSSCT00000034531	IL4R	-0.970369	0.00130396
LNC_000214	ENSSSCT00000010929	RHBDD3	0.956135	0.00284407
LNC_000214	ENSSSCT00000007518	RTCA	0.953113	0.00324601
LNC_000214	ENSSSCT00000007519	DBT	-0.951888	0.0034165
LNC_000214	ENSSSCT00000011438	IFIT3	-0.980314	0.00057747
LNC_000214	ENSSSCT00000004262	C1orf123	0.991537	0.000107122
LNC_000214	ENSSSCT00000014085	PPP6R3	-0.958442	0.0025547
LNC_000214	ENSSSCT00000000219	FAIM2	0.957481	0.00267337
LNC_000214	ENSSSCT00000018685	CBX8	0.963081	0.00201939
LNC_000214	ENSSSCT00000025552	SIGMAR1	0.967493	0.00156784
LNC_000214	ENSSSCT00000010697	BRI3BP	0.974796	0.000944832
LNC_000214	ENSSSCT00000010695	AACS	0.961949	0.00214432
LNC_000214	ENSSSCT00000000176	RIC8B	-0.971818	0.00118015
LNC_000214	ENSSSCT00000018131	DNAJB9	-0.993004	7.33e-05
LNC_000214	ENSSSCT00000000173	CRY1	-0.976574	0.00081675
LNC_000214	ENSSSCT00000022686	CYP2C42	-0.95157	0.00346145
LNC_000214	ENSSSCT00000011342	BMPR1A	-0.962677	0.00206356
LNC_000214	ENSSSCT00000035427	IKBKE	-0.954197	0.00309889
LNC_000214	ENSSSCT00000016224	TSKU	0.976253	0.0008392
LNC_000214	ENSSSCT00000022684	PDHB	0.950024	0.00368404
LNC_000214	ENSSSCT00000011507	PGAM1	0.986743	0.000262458
LNC_000214	ENSSSCT00000011501	LCOR	-0.956159	0.00284086
LNC_000214	ENSSSCT00000007997	RBM39	-0.990493	0.000135136
LNC_000214	ENSSSCT00000016228	CAPN5	0.994582	4.4e-05
LNC_000214	ENSSSCT00000007583	GBP2	-0.983101	0.000425972
LNC_000214	ENSSSCT00000014129	PC	0.95594	0.0028692
LNC_000214	ENSSSCT00000008349	ARPC1A	0.958365	0.00256407
LNC_000214	ENSSSCT00000014123	CORO1B	0.957426	0.00268026
LNC_000214	ENSSSCT00000036659	TFE3	-0.954516	0.00305618
LNC_000214	ENSSSCT00000008539	CD2BP2	0.980507	0.00056626
LNC_000214	ENSSSCT00000009926	MGARP	-0.960559	0.00230268
LNC_000214	ENSSSCT00000006917	POU2F1	-0.956994	0.00273447
LNC_000214	ENSSSCT00000015559	CEP120	-0.98659	0.000268531
LNC_000214	ENSSSCT00000018353	RICTOR	-0.985217	0.000326188
LNC_000214	ENSSSCT00000018351	OSMR	-0.971396	0.00121559
LNC_000214	ENSSSCT00000024184	NDUFA11	0.984324	0.000366694
LNC_000214	ENSSSCT00000010109	WDFY3	-0.954482	0.00306064
LNC_000214	ENSSSCT00000017804	NDUFA10	0.982468	0.000458349
LNC_000214	ENSSSCT00000019556	NAA38	0.96226	0.00210961
LNC_000214	ENSSSCT00000026549	ADI1	0.983789	0.00039206
LNC_000214	ENSSSCT00000031223	TNFSF9	-0.96719	0.00159711
LNC_000214	ENSSSCT00000036482	PTGDR2	0.972394	0.00113262
LNC_000214	ENSSSCT00000010741	DIABLO	0.950975	0.00354621
LNC_000214	ENSSSCT00000008533	ZNF689	-0.957986	0.00261064
LNC_000214	ENSSSCT00000009559	CC2D2A	0.968231	0.00149788
LNC_000214	ENSSSCT00000036577	FGFR4	0.99417	5.09e-05
LNC_000214	ENSSSCT00000014051	SLC22A18	0.970145	0.00132366
LNC_000214	ENSSSCT00000009556	CPEB2	-0.987507	0.000233156
LNC_000214	ENSSSCT00000004079	TWSG1	-0.959796	0.00239201
LNC_000214	ENSSSCT00000004070	CEP192	-0.990781	0.000127086
LNC_000214	ENSSSCT00000017979	ZC3HAV1	-0.954519	0.00305574
LNC_000214	ENSSSCT00000005616	PRKCH	-0.957974	0.0026121
LNC_000214	ENSSSCT00000024705	USP24	-0.972289	0.00114117
LNC_000214	ENSSSCT00000005619	SNAPC1	-0.977932	0.000725105
LNC_000214	ENSSSCT00000005618	HIF1A	-0.965737	0.00174082
LNC_000214	ENSSSCT00000013068	CD47	-0.97491	0.000936395
LNC_000214	ENSSSCT00000006004	KIAA0368	-0.979168	0.000646416
LNC_000214	ENSSSCT00000035597	GNAS	0.956802	0.00275878
LNC_000214	ENSSSCT00000035592	IKBKG	0.961265	0.00222151
LNC_000214	ENSSSCT00000000190	RND1	-0.976419	0.000827542
LNC_000214	ENSSSCT00000001351	PPP1R11	0.955485	0.00292827
LNC_000214	ENSSSCT00000025656	ZNF10	-0.979857	0.000604497
LNC_000214	ENSSSCT00000026214	LCLAT1	-0.971318	0.00122217
LNC_000214	ENSSSCT00000028296	SMNDC1	-0.955101	0.00297865
LNC_000214	ENSSSCT00000026218	C21orf2	0.952336	0.00335363
LNC_000214	ENSSSCT00000032001	MYNN	-0.989804	0.000155405
LNC_000214	ENSSSCT00000009619	N4BP2	-0.989643	0.000160355
LNC_000214	ENSSSCT00000013313	PRDX4	0.951464	0.00347651
LNC_000214	ENSSSCT00000014449	NDUFS3	0.993569	6.19e-05
LNC_000214	ENSSSCT00000031922	METTL17	-0.976768	0.000803336
LNC_000214	ENSSSCT00000031923	FEM1B	-0.980125	0.000588598
LNC_000214	ENSSSCT00000031292	KIF21B	-0.971154	0.00123613
LNC_000214	ENSSSCT00000026039	TOR1A	0.954578	0.00304795
LNC_000214	ENSSSCT00000009580	DHX15	-0.952054	0.00339308
LNC_000214	ENSSSCT00000016990	NENF	0.951734	0.00343825
LNC_000214	ENSSSCT00000016996	LPGAT1	-0.951529	0.00346723
LNC_000214	ENSSSCT00000000998	BTG1	-0.966912	0.00162414
LNC_000214	ENSSSCT00000026326	DIO1	0.969728	0.00136075
LNC_000214	ENSSSCT00000026640	SENP6	-0.974635	0.00095692
LNC_000214	ENSSSCT00000001134	C6orf52	0.955387	0.00294112
LNC_000214	ENSSSCT00000032717	TNFSF10	-0.960672	0.00228958
LNC_000214	ENSSSCT00000014689	CSNK1G2	0.988801	0.000187431
LNC_000214	ENSSSCT00000002732	BTBD7	-0.969362	0.00139368
LNC_000214	ENSSSCT00000002731	UBR7	0.97587	0.000866352
LNC_000214	ENSSSCT00000002730	C14orf142	0.994286	4.89e-05
LNC_000214	ENSSSCT00000002593	PCNX	-0.95366	0.00317127
LNC_000214	ENSSSCT00000007359	ZNF697	-0.96015	0.0023504
LNC_000214	ENSSSCT00000013006	GSK3B	-0.968581	0.00146523
LNC_000214	ENSSSCT00000022638	HTATSF1	0.973652	0.00103221
LNC_000214	ENSSSCT00000017011	G0S2	-0.959765	0.00239573
LNC_000214	ENSSSCT00000026974	CARHSP1	0.977048	0.000784163
LNC_000214	ENSSSCT00000012971	ZNF148	-0.988143	0.000210061
LNC_000214	ENSSSCT00000027328	NOL9	-0.95644	0.00280494
LNC_000214	ENSSSCT00000026147	FBRS	-0.96671	0.0016439
LNC_000214	ENSSSCT00000023318	NDUFS7	0.978452	0.000691485
LNC_000214	ENSSSCT00000027491	NUPL2	-0.973496	0.00104436
LNC_000214	ENSSSCT00000027497	DBR1	-0.960725	0.00228351
LNC_000214	ENSSSCT00000027327	ZMAT2	0.970026	0.00133423
LNC_000214	ENSSSCT00000004526	PPP1R14C	-0.979698	0.000614049
LNC_000214	ENSSSCT00000014849	CERS4	-0.957019	0.0027313
LNC_000214	ENSSSCT00000031951	HIST2H2BF	-0.97488	0.000938576
LNC_000214	ENSSSCT00000014591	TMEM86A	-0.962729	0.00205778
LNC_000214	ENSSSCT00000027033	HDAC4	-0.983917	0.000385909
LNC_000214	ENSSSCT00000004523	MTHFD1L	-0.985323	0.000321549
LNC_000214	ENSSSCT00000005035	CSNK1G1	-0.975737	0.000875881
LNC_000214	ENSSSCT00000003518	ALDH16A1	0.962935	0.00203528
LNC_000214	ENSSSCT00000003519	PIH1D1	0.97484	0.000941549
LNC_000214	ENSSSCT00000006225	C9orf114	0.99902	1.44e-06
LNC_000214	ENSSSCT00000006224	ENDOG	0.987531	0.00023224
LNC_000214	ENSSSCT00000009907	SMARCA5	-0.968575	0.00146581
LNC_000214	ENSSSCT00000009900	SMAD1	-0.981792	0.000494296
LNC_000214	ENSSSCT00000009903	ABCE1	-0.972255	0.00114402
LNC_000214	ENSSSCT00000016511	ZNF202	-0.966254	0.00168897
LNC_000214	ENSSSCT00000027542	IFT46	0.970032	0.00133363
LNC_000214	ENSSSCT00000002203	HEATR5A	-0.966377	0.00167679
LNC_000214	ENSSSCT00000027147	C4orf22	0.990958	0.00012228
LNC_000214	ENSSSCT00000002207	G2E3	-0.962712	0.00205965
LNC_000214	ENSSSCT00000028783	BCAM	0.954542	0.00305273
LNC_000214	ENSSSCT00000002204	HECTD1	-0.979517	0.000625034
LNC_000214	ENSSSCT00000005323	ASB7	-0.991365	0.000111525
LNC_000214	ENSSSCT00000003469	LIG1	0.965329	0.00178232
LNC_000214	ENSSSCT00000005327	CHSY1	-0.974253	0.000985827
LNC_000214	ENSSSCT00000004183	CRYZ	0.953886	0.00314067
LNC_000214	ENSSSCT00000003461	NAPA	0.953435	0.00320201
LNC_000214	ENSSSCT00000003462	KPTN	0.953999	0.00312547
LNC_000214	ENSSSCT00000024967	CYP4F22	-0.964338	0.00188497
LNC_000214	ENSSSCT00000009833	CXCL11	-0.977531	0.000751583
LNC_000214	ENSSSCT00000009832	CXCL10	-0.967901	0.00152896
LNC_000214	ENSSSCT00000023790	BIRC2	-0.983912	0.000386136
LNC_000214	ENSSSCT00000023792	TCAIM	-0.969203	0.00140811
LNC_000214	ENSSSCT00000010951	MTMR3	-0.987945	0.000217114
LNC_000214	ENSSSCT00000028077	PARP1	0.988336	0.000203284
LNC_000214	ENSSSCT00000007770	DTD1	0.988922	0.000183391
LNC_000214	ENSSSCT00000010953	LIF	-0.981529	0.000508613
LNC_000214	ENSSSCT00000016169	STARD10	0.993518	6.29e-05
LNC_000214	ENSSSCT00000031119	CALD1	0.986113	0.000287928
LNC_000214	ENSSSCT00000014533	LMO2	-0.960833	0.00227109
LNC_000214	ENSSSCT00000003246	ZNF382	-0.951496	0.00347188
LNC_000214	ENSSSCT00000001911	CLIC5	0.988833	0.000186373
LNC_000214	ENSSSCT00000015156	NR2F6	0.996995	1.35e-05
LNC_000214	ENSSSCT00000008404	AGFG2	0.978045	0.000717732
LNC_000214	ENSSSCT00000003249	ZNF829	-0.968272	0.00149407
LNC_000214	ENSSSCT00000014248	PPP1R14B	0.963766	0.00194561
LNC_000214	ENSSSCT00000013347	GK	-0.956905	0.00274571
LNC_000214	ENSSSCT00000028413	ZNF774	-0.973449	0.00104804
LNC_000214	ENSSSCT00000018904	G6PC3	0.982419	0.000460943
LNC_000214	ENSSSCT00000016768	DMTF1	-0.991012	0.000120815
LNC_000214	ENSSSCT00000004875	MICAL1	-0.963146	0.00201234
LNC_000214	ENSSSCT00000030410	CCDC24	0.967039	0.00161178
LNC_000214	ENSSSCT00000029270	IFI44L	-0.987574	0.000230639
LNC_000214	ENSSSCT00000023863	AMMECR1L	-0.95869	0.00252449
LNC_000214	ENSSSCT00000004854	CEP57L1	-0.967502	0.00156697
LNC_000214	ENSSSCT00000004855	AMD1	-0.972285	0.00114152
LNC_000214	ENSSSCT00000006745	SNX16	-0.976628	0.00081299
LNC_000214	ENSSSCT00000011788	ZNF511	0.976149	0.000846522
LNC_000214	ENSSSCT00000001822	MRPS10	-0.953782	0.00315477
LNC_000214	ENSSSCT00000019204	MTMR4	-0.958282	0.00257427
LNC_000214	ENSSSCT00000024140	ZSCAN31	-0.96808	0.00151203
LNC_000214	ENSSSCT00000019259	ACACA	0.970292	0.00131075
LNC_000214	ENSSSCT00000005857	CREB3	0.982618	0.000450586
LNC_000214	ENSSSCT00000005856	TLN1	0.962612	0.00207069
LNC_000214	ENSSSCT00000028322	MKX	-0.969463	0.00138455
LNC_000214	ENSSSCT00000025768	LYSMD4	-0.999207	9.42e-07
LNC_000214	ENSSSCT00000014330	TMEM109	0.960653	0.00229182
LNC_000214	ENSSSCT00000014334	SLC15A3	0.957677	0.002649
LNC_000214	ENSSSCT00000025694	MRFAP1	0.955522	0.00292346
LNC_000214	ENSSSCT00000016699	COL1A2	0.962385	0.00209575
LNC_000214	ENSSSCT00000004983	MYO5B	-0.962431	0.00209065
LNC_000214	ENSSSCT00000028257	2018-09-15	0.964596	0.00185793
LNC_000214	ENSSSCT00000012512	GLYCTK	0.965765	0.00173797
LNC_000214	ENSSSCT00000029303	LYSMD1	0.970912	0.00125689
LNC_000214	ENSSSCT00000008974	COX5B	0.95858	0.00253792
LNC_000214	ENSSSCT00000012516	TLR9	0.971267	0.00122653
LNC_000214	ENSSSCT00000016690	FAM133B	-0.97242	0.00113052
LNC_000214	ENSSSCT00000004988	MBD1	-0.970377	0.00130327
LNC_000214	ENSSSCT00000029306	B4GALT6	-0.981137	0.000530347
LNC_000214	ENSSSCT00000031608	EIF2B4	0.980853	0.000546409
LNC_000214	ENSSSCT00000014052	NAP1L4	0.966156	0.00169878
LNC_000214	ENSSSCT00000025758	ZMPSTE24	0.955205	0.00296493
LNC_000214	ENSSSCT00000000515	HELB	-0.99301	7.31e-05
LNC_000214	ENSSSCT00000015337	LMAN2	0.961051	0.00224598
LNC_000214	ENSSSCT00000015336	RGS14	0.96267	0.00206424
LNC_000214	ENSSSCT00000007500	SLC25A24	0.975591	0.000886424
LNC_000214	ENSSSCT00000030224	TBPL1	-0.951794	0.00342972
LNC_000214	ENSSSCT00000014206	CDC42EP2	-0.954156	0.00310435
LNC_000214	ENSSSCT00000024050	CKB	0.99273	7.91e-05
LNC_000214	ENSSSCT00000030086	MAP3K2	-0.976127	0.00084806
LNC_000214	ENSSSCT00000025302	VAT1	0.972573	0.00111801
LNC_000214	ENSSSCT00000005584	C14orf105	0.961219	0.00222681
LNC_000214	ENSSSCT00000029122	SAMD9	-0.984923	0.000339257
LNC_000214	ENSSSCT00000008753	JMJD8	0.981515	0.000509381
LNC_000214	ENSSSCT00000018233	GCK	0.954216	0.0030963
LNC_000214	ENSSSCT00000018232	YKT6	0.9748	0.000944555
LNC_000214	ENSSSCT00000022520	CLEC11A	0.976085	0.000851027
LNC_000214	ENSSSCT00000033291	ATG4A	0.952776	0.00329255
LNC_000214	ENSSSCT00000035942	RAG1	-0.968524	0.00147051
LNC_000214	ENSSSCT00000018238	BLVRA	0.952971	0.00326562
LNC_000214	ENSSSCT00000008759	CAPN15	-0.953847	0.00314599
LNC_000214	ENSSSCT00000008758	CAPN15	0.988655	0.000192344
LNC_000214	ENSSSCT00000006697	GEM	-0.980214	0.000583363
LNC_000214	ENSSSCT00000006690	ESRP1	-0.96331	0.00199451
LNC_000214	ENSSSCT00000016184	DNAJB13	0.988739	0.000189497
LNC_000214	ENSSSCT00000031734	SLC38A10	0.980654	0.000557759
LNC_000214	ENSSSCT00000031737	XPO1	-0.96236	0.00209848
LNC_000214	ENSSSCT00000006699	PDP1	-0.97715	0.000777204
LNC_000214	ENSSSCT00000000201	TUBA1A	0.955175	0.00296887
LNC_000214	ENSSSCT00000011672	EMX2	0.970937	0.00125469
LNC_000214	ENSSSCT00000030648	CARD10	0.991338	0.000112218
LNC_000214	ENSSSCT00000016344	MMP7	-0.975678	0.000880141
LNC_000214	ENSSSCT00000024540	SYNGR1	0.99843	3.7e-06
LNC_000214	ENSSSCT00000016341	CEP126	-0.974784	0.000945747
LNC_000214	ENSSSCT00000010914	ASPHD2	0.972187	0.00114962
LNC_000214	ENSSSCT00000000208	PRPH	0.95085	0.00356418
LNC_000214	ENSSSCT00000010917	TFIP11	0.985703	0.000305145
LNC_000214	ENSSSCT00000012077	ST8SIA6	-0.970392	0.00130201
LNC_000214	ENSSSCT00000030644	HS3ST1	-0.970093	0.00132825
LNC_000214	ENSSSCT00000004211	PDE4B	-0.959024	0.0024841
LNC_000214	ENSSSCT00000013649	SRPX2	-0.961371	0.00220951
LNC_000214	ENSSSCT00000005928	STX17	-0.981856	0.000490803
LNC_000214	ENSSSCT00000014116	PPP1CA	0.984177	0.000373589
LNC_000214	ENSSSCT00000025236	PFN2	0.980261	0.000580586
LNC_000214	ENSSSCT00000013641	DIAPH2	-0.971931	0.00117073
LNC_000214	ENSSSCT00000005925	NR4A3	-0.984531	0.000357084
LNC_000214	ENSSSCT00000017550	RAPH1	-0.953131	0.00324362
LNC_000214	ENSSSCT00000025909	BRWD3	-0.982305	0.00046688
LNC_000214	ENSSSCT00000013480	HSD17B10	0.980654	0.000557807
LNC_000214	ENSSSCT00000034416	BCL10	-0.993769	5.81e-05
LNC_000214	ENSSSCT00000006968	ADAMTS4	-0.951165	0.00351912
LNC_000214	ENSSSCT00000031428	SLC16A3	0.978277	0.000702718
LNC_000214	ENSSSCT00000016237	AAMDC	0.951209	0.00351275
LNC_000214	ENSSSCT00000006963	TOMM40L	-0.97398	0.00100678
LNC_000214	ENSSSCT00000006960	PCP4L1	0.965882	0.00172624
LNC_000214	ENSSSCT00000002260	PPP1R3E	0.954284	0.00308713
LNC_000214	ENSSSCT00000030395	AP2M1	0.997295	1.1e-05
LNC_000214	ENSSSCT00000004329	PRDX1	0.964938	0.00182246
LNC_000214	ENSSSCT00000008357	ZNF655	-0.984504	0.000358335
LNC_000214	ENSSSCT00000015522	DCP2	-0.979021	0.000655577
LNC_000214	ENSSSCT00000004667	NCOA7	-0.979428	0.00063048
LNC_000214	ENSSSCT00000015889	ZFP62	-0.978587	0.000682847
LNC_000214	ENSSSCT00000018343	NUP155	-0.966914	0.00162389
LNC_000214	ENSSSCT00000004660	RNF146	-0.987745	0.000224352
LNC_000214	ENSSSCT00000035617	NFKBID	-0.964229	0.00189649
LNC_000214	ENSSSCT00000035611	CLU	0.994676	4.24e-05
LNC_000214	ENSSSCT00000012840	IL12A	-0.973618	0.00103483
LNC_000214	ENSSSCT00000028658	FLYWCH2	0.966955	0.00161987
LNC_000214	ENSSSCT00000036496	SSR4	0.950464	0.00361988
LNC_000214	ENSSSCT00000036490	NDUFB11	0.954636	0.00304014
LNC_000214	ENSSSCT00000035618	CHRDL1	0.956249	0.00282932
LNC_000214	ENSSSCT00000010777	SH2B3	-0.970669	0.00127786
LNC_000214	ENSSSCT00000032308	GTF2H5	0.961572	0.00218664
LNC_000214	ENSSSCT00000030260	ZSWIM6	-0.982612	0.000450908
LNC_000214	ENSSSCT00000004063	TRIT1	-0.993888	5.59e-05
LNC_000214	ENSSSCT00000011077	SLC25A1	0.965582	0.00175651
LNC_000214	ENSSSCT00000004065	MFSD2A	-0.980646	0.000558232
LNC_000214	ENSSSCT00000002842	NUDT14	0.98422	0.000371544
LNC_000214	ENSSSCT00000008262	FAM217B	0.982756	0.000443473
LNC_000214	ENSSSCT00000005620	SYT16	-0.962591	0.00207302
LNC_000214	ENSSSCT00000033515	CD83	0.952052	0.00339343
LNC_000214	ENSSSCT00000017905	TMEM176A	0.953308	0.00321938
LNC_000214	ENSSSCT00000005624	AEN	-0.974655	0.000955418
LNC_000214	ENSSSCT00000005627	MRPL46	0.975587	0.000886718
LNC_000214	ENSSSCT00000009759	IGFBP7	0.993703	5.94e-05
LNC_000214	ENSSSCT00000007430	DDX20	-0.960875	0.00226618
LNC_000214	ENSSSCT00000009022	CAPG	0.953136	0.00324291
LNC_000214	ENSSSCT00000006032	KIF12	0.968298	0.00149159
LNC_000214	ENSSSCT00000009021	ELMOD3	0.988751	0.000189095
LNC_000214	ENSSSCT00000007579	GBP4	-0.958185	0.00258614
LNC_000214	ENSSSCT00000001524	SLA-7	-0.974882	0.000938483
LNC_000214	ENSSSCT00000004193	CTH	-0.980646	0.000558254
LNC_000214	ENSSSCT00000009818	AREG	-0.971623	0.00119649
LNC_000214	ENSSSCT00000015634	CXCL14	0.974147	0.000993947
LNC_000214	ENSSSCT00000014456	MYBPC3	-0.970423	0.00129928
LNC_000214	ENSSSCT00000009162	UGP2	-0.983518	0.000405267
LNC_000214	ENSSSCT00000014459	PSMC3	0.968	0.00151959
LNC_000214	ENSSSCT00000026843	ST8SIA1	0.980331	0.00057648
LNC_000214	ENSSSCT00000031936	MTMR9	-0.973295	0.00106023
LNC_000214	ENSSSCT00000026840	RIPK2	-0.986213	0.000283825
LNC_000214	ENSSSCT00000011844	MARC2	0.971457	0.00121042
LNC_000214	ENSSSCT00000016981	ANGEL2	-0.953156	0.00324021
LNC_000214	ENSSSCT00000026024	BIRC3	-0.987363	0.000238531
LNC_000214	ENSSSCT00000016983	FLVCR1	-0.971985	0.00116626
LNC_000214	ENSSSCT00000036034	RNF125	-0.961388	0.0022075
LNC_000214	ENSSSCT00000029011	ROM1	0.992064	9.42e-05
LNC_000214	ENSSSCT00000004689	TBC1D32	-0.95638	0.00281258
LNC_000214	ENSSSCT00000004688	GJA1	-0.984592	0.00035427
LNC_000214	ENSSSCT00000026445	PRR15L	0.979553	0.000622821
LNC_000214	ENSSSCT00000031316	PBDC1	0.973093	0.0010762
LNC_000214	ENSSSCT00000014925	EIF3G	0.972629	0.0011135
LNC_000214	ENSSSCT00000024568	WWC1	0.982242	0.000470205
LNC_000214	ENSSSCT00000004445	SFT2D1	0.952706	0.00330222
LNC_000214	ENSSSCT00000022570	HIST1H2AL	-0.977504	0.000753382
LNC_000214	ENSSSCT00000005138	SECISBP2L	-0.979217	0.0006434
LNC_000214	ENSSSCT00000014920	MRPL4	0.992758	7.85e-05
LNC_000214	ENSSSCT00000032707	ICAM1	-0.974812	0.000943671
LNC_000214	ENSSSCT00000014922	S1PR2	-0.952427	0.00334098
LNC_000214	ENSSSCT00000011096	DGCR8	0.98959	0.000161976
LNC_000214	ENSSSCT00000005132	DTWD1	-0.988399	0.000201089
LNC_000214	ENSSSCT00000006211	URM1	0.985229	0.000325679
LNC_000214	ENSSSCT00000006212	CERCAM	0.958534	0.00254351
LNC_000214	ENSSSCT00000023493	MAP2K1	-0.976867	0.000796511
LNC_000214	ENSSSCT00000006215	GLE1	0.959843	0.00238649
LNC_000214	ENSSSCT00000009936	JADE1	-0.953	0.00326165
LNC_000214	ENSSSCT00000009245	EPAS1	-0.979576	0.000621474
LNC_000214	ENSSSCT00000006218	WDR34	0.99021	0.000143293
LNC_000214	ENSSSCT00000007342	PRKAB2	-0.984177	0.000373563
LNC_000214	ENSSSCT00000025027	HSD17B4	0.954286	0.00308684
LNC_000214	ENSSSCT00000003872	ARHGEF10L	0.980671	0.000556796
LNC_000214	ENSSSCT00000007347	PDE4DIP	0.958982	0.00248923
LNC_000214	ENSSSCT00000013079	ZBTB11	-0.985453	0.000315893
LNC_000214	ENSSSCT00000023307	OPTN	-0.987815	0.000221798
LNC_000214	ENSSSCT00000034589	ABCA1	-0.969523	0.00137908
LNC_000214	ENSSSCT00000023300	TLR6	-0.973385	0.0010531
LNC_000214	ENSSSCT00000011098	RANBP1	0.984907	0.000339979
LNC_000214	ENSSSCT00000027313	DTX3L	-0.984596	0.000354113
LNC_000214	ENSSSCT00000026530	RPS21	0.958246	0.00257864
LNC_000214	ENSSSCT00000014851	RPS28	0.98516	0.000328719
LNC_000214	ENSSSCT00000001010	C12orf29	-0.952743	0.00329713
LNC_000214	ENSSSCT00000014855	2018-03-02	0.97101	0.00124849
LNC_000214	ENSSSCT00000014854	RAB11B	0.98391	0.000386265
LNC_000214	ENSSSCT00000027554	ARG1	-0.969993	0.0013371
LNC_000214	ENSSSCT00000027555	SFXN3	0.992817	7.72e-05
LNC_000214	ENSSSCT00000035542	CLTC	0.982563	0.000453421
LNC_000214	ENSSSCT00000032649	KLF4	-0.956002	0.0028612
LNC_000214	ENSSSCT00000003504	PPP1R15A	-0.97844	0.000692222
LNC_000214	ENSSSCT00000003500	FTL	0.964146	0.00190521
LNC_000214	ENSSSCT00000017172	NEIL3	-0.998997	1.51e-06
LNC_000214	ENSSSCT00000017171	VEGFC	-0.981597	0.000504889
LNC_000214	ENSSSCT00000035049	PROM1	-0.956223	0.00283274
LNC_000214	ENSSSCT00000018649	FN3K	0.971261	0.00122699
LNC_000214	ENSSSCT00000000740	LRRC23	0.951043	0.00353651
LNC_000214	ENSSSCT00000000741	GPR162	0.950919	0.00355429
LNC_000214	ENSSSCT00000000744	CDCA3	0.952247	0.00336611
LNC_000214	ENSSSCT00000000745	USP5	0.987681	0.000226717
LNC_000214	ENSSSCT00000012672	PPARG	-0.979514	0.000625193
LNC_000214	ENSSSCT00000028661	BTG2	-0.985805	0.000300837
LNC_000214	ENSSSCT00000033861	HMMR	-0.983239	0.000419048
LNC_000214	ENSSSCT00000003472	SYNGR4	0.988817	0.000186903
LNC_000214	ENSSSCT00000013108	GPR15	-0.952034	0.00339589
LNC_000214	ENSSSCT00000013109	CLDND1	-0.967817	0.00153694
LNC_000214	ENSSSCT00000016437	SIK3	-0.963229	0.00200326
LNC_000214	ENSSSCT00000024972	STK40	-0.967223	0.00159391
LNC_000214	ENSSSCT00000016438	PCSK7	0.964665	0.00185083
LNC_000214	ENSSSCT00000013100	FILIP1L	-0.969712	0.00136218
LNC_000214	ENSSSCT00000013101	COL8A1	0.950467	0.00361948
LNC_000214	ENSSSCT00000028062	FBXO11	-0.965924	0.00172201
LNC_000214	ENSSSCT00000012185	PFKFB3	-0.964761	0.00184083
LNC_000214	ENSSSCT00000014446	PTPMT1	0.959445	0.00243371
LNC_000214	ENSSSCT00000007765	ZNF133	-0.95288	0.00327807
LNC_000214	ENSSSCT00000035130	TGFBR2	-0.952005	0.00340005
LNC_000214	ENSSSCT00000033754	CDH11	0.964302	0.00188874
LNC_000214	ENSSSCT00000001903	NFKBIE	-0.978349	0.000698071
LNC_000214	ENSSSCT00000028089	MDH2	0.995211	3.43e-05
LNC_000214	ENSSSCT00000024378	PARD6B	-0.991927	9.75e-05
LNC_000214	ENSSSCT00000016277	PRSS23	0.996239	2.12e-05
LNC_000214	ENSSSCT00000003894	DDOST	0.994326	4.82e-05
LNC_000214	ENSSSCT00000025800	PHLDB2	-0.987492	0.000233696
LNC_000214	ENSSSCT00000003896	PINK1	0.96314	0.00201294
LNC_000214	ENSSSCT00000003899	SH2D5	-0.953305	0.00321967
LNC_000214	ENSSSCT00000027179	INTS12	-0.967186	0.00159744
LNC_000214	ENSSSCT00000007160	FLAD1	0.962998	0.00202842
LNC_000214	ENSSSCT00000016759	TOMM7	0.966287	0.00168567
LNC_000214	ENSSSCT00000029933	HAUS4	0.959836	0.00238734
LNC_000214	ENSSSCT00000010864	MLEC	0.995009	3.73e-05
LNC_000214	ENSSSCT00000000526	MDM2	-0.973644	0.00103277
LNC_000214	ENSSSCT00000028571	FIS1	0.983783	0.000392374
LNC_000214	ENSSSCT00000030728	CHMP2A	0.973584	0.00103753
LNC_000214	ENSSSCT00000001836	CNPY3	0.967062	0.00160953
LNC_000214	ENSSSCT00000031582	MRPL9	0.960809	0.00227378
LNC_000214	ENSSSCT00000024155	KLHL15	-0.980007	0.000595565
LNC_000214	ENSSSCT00000012438	SLC26A6	-0.985174	0.000328073
LNC_000214	ENSSSCT00000008501	ITGAM	-0.961172	0.00223219
LNC_000214	ENSSSCT00000014327	PRPF19	0.95209	0.00338803
LNC_000214	ENSSSCT00000012437	CELSR3	-0.981471	0.000511815
LNC_000214	ENSSSCT00000019534	TP53	0.969713	0.00136205
LNC_000214	ENSSSCT00000008509	KAT8	0.956951	0.0027399
LNC_000214	ENSSSCT00000018802	HELZ	-0.991407	0.000110449
LNC_000214	ENSSSCT00000028530	CPNE2	0.950368	0.00363393
LNC_000214	ENSSSCT00000012792	U2SURP	-0.982887	0.000436761
LNC_000214	ENSSSCT00000028241	SMURF1	-0.979559	0.000622494
LNC_000214	ENSSSCT00000028240	CPNE8	-0.982414	0.000461208
LNC_000214	ENSSSCT00000029335	PPP1R15B	-0.972762	0.00110275
LNC_000214	ENSSSCT00000012503	GRM2	0.956682	0.002774
LNC_000214	ENSSSCT00000004999	MEX3C	-0.985301	0.000322517
LNC_000214	ENSSSCT00000000926	HSP90B1	-0.990305	0.000140533
LNC_000214	ENSSSCT00000012506	POC1A	0.968804	0.00144458
LNC_000214	ENSSSCT00000031295	MAP3K8	-0.979676	0.000615391
LNC_000214	ENSSSCT00000029681	MIER1	-0.985755	0.000302933
LNC_000214	ENSSSCT00000011638	NRAP	0.958442	0.00255465
LNC_000214	ENSSSCT00000022991	ETV5	-0.956281	0.00282522
LNC_000214	ENSSSCT00000030097	AGO3	-0.98109	0.000533004
LNC_000214	ENSSSCT00000024790	UBR2	-0.956823	0.00275613
LNC_000214	ENSSSCT00000010908	KIAA1671	0.962373	0.00209704
LNC_000214	ENSSSCT00000024795	HIST1H2AC	-0.992048	9.46e-05
LNC_000214	ENSSSCT00000024796	LURAP1	0.970871	0.00126037
LNC_000214	ENSSSCT00000018759	SLC9A3R1	0.986852	0.000258175
LNC_000214	ENSSSCT00000019336	KIAA0100	-0.957648	0.00265251
LNC_000214	ENSSSCT00000022821	PAQR4	0.978283	0.000702341
LNC_000214	ENSSSCT00000018753	FADS6	0.993352	6.62e-05
LNC_000214	ENSSSCT00000018202	DBNL	0.966484	0.00166619
LNC_000214	ENSSSCT00000018205	MRPS24	0.978586	0.000682932
LNC_000214	ENSSSCT00000011749	FAM175B	-0.971036	0.00124622
LNC_000214	ENSSSCT00000029759	PNRC2	-0.973751	0.00102446
LNC_000214	ENSSSCT00000011746	OAT	0.973134	0.00107301
LNC_000214	ENSSSCT00000011747	LHPP	0.980412	0.00057177
LNC_000214	ENSSSCT00000011744	FAM53B	0.98177	0.000495491
LNC_000214	ENSSSCT00000031701	CCSER2	-0.980067	0.000592012
LNC_000214	ENSSSCT00000015182	MPV17L2	0.96953	0.00137851
LNC_000214	ENSSSCT00000008169	B4GALT5	-0.961817	0.00215902
LNC_000214	ENSSSCT00000004207	SLC35D1	-0.979732	0.000612024
LNC_000214	ENSSSCT00000011185	ARID5B	-0.970356	0.00130512
LNC_000214	ENSSSCT00000004203	SERBP1	0.963996	0.00192109
LNC_000214	ENSSSCT00000014107	AIP	0.974949	0.000933436
LNC_000214	ENSSSCT00000018116	MDFIC	-0.970675	0.00127732
LNC_000214	ENSSSCT00000005480	PAQR5	-0.9616	0.00218357
LNC_000214	ENSSSCT00000014108	TMEM134	0.954057	0.00311767
LNC_000214	ENSSSCT00000011162	ZNF25	-0.978532	0.000686385
LNC_000214	ENSSSCT00000011166	CSGALNACT2	-0.954325	0.00308164
LNC_000214	ENSSSCT00000011165	RET	0.961126	0.00223736
LNC_000214	ENSSSCT00000007887	TRIB3	-0.984307	0.00036748
LNC_000214	ENSSSCT00000018599	SPARC	0.978942	0.000660521
LNC_000214	ENSSSCT00000013733	PRPS1	0.987833	0.000221167
LNC_000214	ENSSSCT00000034172	CCL20	-0.98061	0.00056029
LNC_000214	ENSSSCT00000007972	GSS	0.955329	0.00294872
LNC_000214	ENSSSCT00000011296	SAMD8	-0.986934	0.000254971
LNC_000214	ENSSSCT00000011562	KCNIP2	0.982924	0.000434881
LNC_000214	ENSSSCT00000011560	NPM3	0.975201	0.000914892
LNC_000214	ENSSSCT00000010588	PPP2R2A	-0.985011	0.000335317
LNC_000214	ENSSSCT00000007408	AP4B1	-0.979754	0.000610713
LNC_000214	ENSSSCT00000007409	BCL2L15	-0.975256	0.000910827
LNC_000214	ENSSSCT00000004334	MUTYH	0.971146	0.00123682
LNC_000214	ENSSSCT00000004337	UROD	0.984268	0.000369274
LNC_000214	ENSSSCT00000010342	NAA16	-0.98365	0.000398777
LNC_000214	ENSSSCT00000026098	BACH2	-0.976902	0.000794107
LNC_000214	ENSSSCT00000015452	TMEM161B	-0.964138	0.00190611
LNC_000214	ENSSSCT00000015450	RASA1	-0.98004	0.000593606
LNC_000214	ENSSSCT00000022316	NQO2	0.990083	0.000147047
LNC_000214	ENSSSCT00000015536	TMED7	0.978382	0.000695932
LNC_000214	ENSSSCT00000015532	TRIM36	-0.992355	8.75e-05
LNC_000214	ENSSSCT00000015538	ATG12	-0.973683	0.00102974
LNC_000214	ENSSSCT00000018376	HMGCS1	0.960229	0.00234118
LNC_000214	ENSSSCT00000012857	SKIL	-0.98171	0.000498703
LNC_000214	ENSSSCT00000012852	GOLIM4	0.988877	0.000184898
LNC_000214	ENSSSCT00000012851	SERPINI1	0.953221	0.00323119
LNC_000214	ENSSSCT00000022793	FOXP1	-0.974968	0.000932064
LNC_000214	ENSSSCT00000011362	MAPK8	-0.960929	0.00226
LNC_000214	ENSSSCT00000030072	ZNF454	-0.987597	0.000229795
LNC_000214	ENSSSCT00000010765	FAM216A	0.958904	0.00249865
LNC_000214	ENSSSCT00000010230	B3GLCT	-0.976043	0.000854059
LNC_000214	ENSSSCT00000033263	ZNF280C	-0.97401	0.00100448
LNC_000214	ENSSSCT00000017277	FMNL2	-0.978354	0.000697757
LNC_000214	ENSSSCT00000030273	CEP95	-0.992649	8.09e-05
LNC_000214	ENSSSCT00000033264	HAGHL	0.967037	0.00161197
LNC_000214	ENSSSCT00000033268	CD44	-0.966143	0.00170006
LNC_000214	ENSSSCT00000032025	KBTBD11	0.965896	0.00172483
LNC_000214	ENSSSCT00000005717	TTC39B	-0.982629	0.000450027
LNC_000214	ENSSSCT00000002917	FBXO9	0.978761	0.000671845
LNC_000214	ENSSSCT00000002915	GSTA4	0.962699	0.00206112
LNC_000214	ENSSSCT00000010010	SEC24B	-0.979531	0.000624193
LNC_000214	ENSSSCT00000011253	PSAP	0.973775	0.00102262
LNC_000214	ENSSSCT00000006027	RGS3	-0.950788	0.00357318
LNC_000214	ENSSSCT00000009032	SUCLG1	0.982579	0.000452616
LNC_000214	ENSSSCT00000005835	C9orf131	-0.952523	0.00332756
LNC_000214	ENSSSCT00000009100	SPR	0.991084	0.000118893
LNC_000214	ENSSSCT00000014675	ATP5D	0.969456	0.00138514
LNC_000214	ENSSSCT00000013831	OCRL	-0.952902	0.00327508
LNC_000214	ENSSSCT00000012988	PARP14	-0.956922	0.00274362
LNC_000214	ENSSSCT00000015623	CDKN2AIPNL	0.980857	0.000546153
LNC_000214	ENSSSCT00000002603	PSEN1	-0.973027	0.00108154
LNC_000214	ENSSSCT00000005121	TRPM7	-0.990625	0.000131416
LNC_000214	ENSSSCT00000009320	DPY30	0.95289	0.00327673
LNC_000214	ENSSSCT00000033679	PELI3	0.956819	0.00275668
LNC_000214	ENSSSCT00000028346	DIP2B	-0.953767	0.00315676
LNC_000214	ENSSSCT00000012538	IL17RB	0.95248	0.00333359
LNC_000214	ENSSSCT00000026309	THAP6	-0.962691	0.00206201
LNC_000214	ENSSSCT00000004288	CDKN2C	0.957494	0.00267177
LNC_000214	ENSSSCT00000019386	VPS53	-0.952377	0.00334798
LNC_000214	ENSSSCT00000014660	MED16	-0.959716	0.00240153
LNC_000214	ENSSSCT00000035426	NDUFA1	0.9528	0.00328915
LNC_000214	ENSSSCT00000034650	DRAM1	-0.96456	0.00186177
LNC_000214	ENSSSCT00000014667	WDR18	0.981418	0.000514741
LNC_000214	ENSSSCT00000010735	CLIP1	-0.958841	0.00250621
LNC_000214	ENSSSCT00000006206	SWI5	0.960387	0.00232268
LNC_000214	ENSSSCT00000013060	ZBED2	-0.953803	0.003152
LNC_000214	ENSSSCT00000030891	TIMP4	0.96242	0.00209182
LNC_000214	ENSSSCT00000023467	KCTD14	0.964335	0.00188525
LNC_000214	ENSSSCT00000007372	MAN1A2	-0.958097	0.00259699
LNC_000214	ENSSSCT00000030898	PQBP1	0.975056	0.000925579
LNC_000214	ENSSSCT00000001462	ABCF1	0.951495	0.00347206
LNC_000214	ENSSSCT00000008003	EPB41L1	0.990044	0.0001482
LNC_000214	ENSSSCT00000000035	TSPO	0.958305	0.00257144
LNC_000214	ENSSSCT00000031013	MCM3	0.975527	0.000891067
LNC_000214	ENSSSCT00000023661	ASB5	-0.957787	0.0026353
LNC_000214	ENSSSCT00000032579	AP1S1	0.985041	0.00033397
LNC_000214	ENSSSCT00000008001	SCAND1	0.990317	0.000140188
LNC_000214	ENSSSCT00000023066	SRP9	-0.970365	0.00130435
LNC_000214	ENSSSCT00000009026	KCMF1	-0.959329	0.00244758
LNC_000214	ENSSSCT00000023064	NEIL2	0.96421	0.00189843
LNC_000214	ENSSSCT00000026545	ZNF527	-0.975369	0.00090254
LNC_000214	ENSSSCT00000002681	STON2	0.957339	0.00269109
LNC_000214	ENSSSCT00000027018	LMNB2	0.962793	0.00205074
LNC_000214	ENSSSCT00000027541	WWOX	0.955468	0.00293044
LNC_000214	ENSSSCT00000004547	SAMD5	0.973305	0.00105946
LNC_000214	ENSSSCT00000014867	ACP5	0.991455	0.000109205
LNC_000214	ENSSSCT00000027544	BCS1L	0.991104	0.000118353
LNC_000214	ENSSSCT00000004541	LATS1	-0.976868	0.000796474
LNC_000214	ENSSSCT00000027083	THAP2	-0.95963	0.00241175
LNC_000214	ENSSSCT00000002040	UNC45A	0.986701	0.000264104
LNC_000214	ENSSSCT00000002042	UROC1	0.990051	0.000147983
LNC_000214	ENSSSCT00000014144	BRMS1	0.9694	0.00139024
LNC_000214	ENSSSCT00000027783	LHFPL2	-0.957321	0.00269339
LNC_000214	ENSSSCT00000000136	CYTH4	0.966599	0.00165478
LNC_000214	ENSSSCT00000023209	WDR13	0.973681	0.00102995
LNC_000214	ENSSSCT00000007086	MRPL24	0.974387	0.000975669
LNC_000214	ENSSSCT00000027760	TIMM17B	0.97656	0.000817739
LNC_000214	ENSSSCT00000007085	HDGF	0.982744	0.000444077
LNC_000214	ENSSSCT00000027767	CNIH3	-0.969224	0.00140615
LNC_000214	ENSSSCT00000029397	TBK1	-0.99355	6.23e-05
LNC_000214	ENSSSCT00000014483	DGKZ	0.960743	0.00228141
LNC_000214	ENSSSCT00000014486	AMBRA1	-0.953797	0.0031528
LNC_000214	ENSSSCT00000027305	FJX1	-0.952209	0.00337135
LNC_000214	ENSSSCT00000001669	ZNF451	-0.96924	0.0014047
LNC_000214	ENSSSCT00000016407	PLET1	-0.97602	0.000855658
LNC_000214	ENSSSCT00000003402	PLAUR	-0.968421	0.00148011
LNC_000214	ENSSSCT00000009811	AMCF-II	-0.980912	0.000543073
LNC_000214	ENSSSCT00000009817	EREG	-0.9626	0.00207193
LNC_000214	ENSSSCT00000009815	MTHFD2L	-0.987388	0.000237597
LNC_000214	ENSSSCT00000016743	HDAC9	-0.970337	0.00130677
LNC_000214	ENSSSCT00000016745	TWIST1	-0.970014	0.00133523
LNC_000214	ENSSSCT00000024303	SLPI	0.978527	0.000686658
LNC_000214	ENSSSCT00000001932	CD2AP	-0.952778	0.00329222
LNC_000214	ENSSSCT00000001935	CENPQ	-0.974683	0.000953335
LNC_000214	ENSSSCT00000004521	ZBTB2	-0.981657	0.000501629
LNC_000214	ENSSSCT00000033922	NOV	0.971647	0.00119446
LNC_000214	ENSSSCT00000027164	SNX17	0.979598	0.000620098
LNC_000214	ENSSSCT00000010120	PLAC8	-0.979766	0.000609962
LNC_000214	ENSSSCT00000018965	ACLY	0.963898	0.0019315
LNC_000214	ENSSSCT00000018960	DHX58	-0.959077	0.00247775
LNC_000214	ENSSSCT00000016131	TRIM21	-0.983365	0.00041278
LNC_000214	ENSSSCT00000007150	DPM3	0.969747	0.00135902
LNC_000214	ENSSSCT00000007151	SLC50A1	0.975286	0.0009086
LNC_000214	ENSSSCT00000014843	TIMM44	0.961649	0.00217798
LNC_000214	ENSSSCT00000012220	PFKP	0.96394	0.00192705
LNC_000214	ENSSSCT00000007158	PBXIP1	0.956654	0.00277758
LNC_000214	ENSSSCT00000029693	ATP8B2	-0.969956	0.00134038
LNC_000214	ENSSSCT00000029692	TCEA1	0.955705	0.00289957
LNC_000214	ENSSSCT00000010685	RAN	0.964465	0.00187171
LNC_000214	ENSSSCT00000000531	FRS2	-0.952131	0.00338229
LNC_000214	ENSSSCT00000024133	CCDC137	0.965969	0.00171746
LNC_000214	ENSSSCT00000024414	RYBP	-0.95076	0.00357723
LNC_000214	ENSSSCT00000006767	GDAP1	-0.959941	0.00237491
LNC_000214	ENSSSCT00000008515	STX4	0.950586	0.00360227
LNC_000214	ENSSSCT00000005834	DNAJB5	-0.977393	0.000760819
LNC_000214	ENSSSCT00000005837	VCP	0.96945	0.00138573
LNC_000214	ENSSSCT00000025140	RSBN1	-0.982625	0.000450191
LNC_000214	ENSSSCT00000028348	CDK4	0.982299	0.000467208
LNC_000214	ENSSSCT00000019504	ZMYND15	-0.965837	0.00173074
LNC_000214	ENSSSCT00000003138	CYLD	-0.985545	0.00031193
LNC_000214	ENSSSCT00000013930	MAMLD1	-0.953949	0.0031322
LNC_000214	ENSSSCT00000019500	ARRB2	0.963023	0.00202568
LNC_000214	ENSSSCT00000018811	ERN1	-0.957204	0.00270805
LNC_000214	ENSSSCT00000024097	FSCN2	0.950449	0.00362205
LNC_000214	ENSSSCT00000035097	NFIL3	-0.960163	0.00234887
LNC_000214	ENSSSCT00000012539	ACTR8	-0.976143	0.000846926
LNC_000214	ENSSSCT00000018819	PSMC5	0.952301	0.0033585
LNC_000214	ENSSSCT00000012535	SFMBT1	-0.988784	0.000188001
LNC_000214	ENSSSCT00000011624	SHOC2	-0.986463	0.000273634
LNC_000214	ENSSSCT00000011620	DUSP5	-0.973925	0.00101101
LNC_000214	ENSSSCT00000011991	GOLM1	0.974744	0.000948768
LNC_000214	ENSSSCT00000029324	PLEKHB2	-0.96215	0.00212183
LNC_000214	ENSSSCT00000006566	ATAD2	-0.97129	0.00122455
LNC_000214	ENSSSCT00000008201	FAM210B	0.969366	0.0013933
LNC_000214	ENSSSCT00000004239	MYSM1	-0.983191	0.000421457
LNC_000214	ENSSSCT00000033070	TSPAN7	0.970348	0.00130581
LNC_000214	ENSSSCT00000019344	SDF2	0.987578	0.000230517
LNC_000214	ENSSSCT00000012710	H1FX	-0.950539	0.00360915
LNC_000214	ENSSSCT00000029102	SENP2	-0.988594	0.000194419
LNC_000214	ENSSSCT00000018743	CDR2L	0.969072	0.00142005
LNC_000214	ENSSSCT00000006227	LRRC8A	-0.956041	0.00285613
LNC_000214	ENSSSCT00000017430	CWC22	-0.957283	0.00269814
LNC_000214	ENSSSCT00000035898	IFIT2	-0.984502	0.000358416
LNC_000214	ENSSSCT00000012409	SETD2	-0.990551	0.000133493
LNC_000214	ENSSSCT00000011755	BCCIP	0.957445	0.00267783
LNC_000214	ENSSSCT00000008688	PPL	0.950419	0.00362652
LNC_000214	ENSSSCT00000034544	PAPSS2	-0.967987	0.00152086
LNC_000214	ENSSSCT00000024527	THUMPD1	-0.979129	0.000648856
LNC_000214	ENSSSCT00000015191	FKBP8	0.976504	0.000821632
LNC_000214	ENSSSCT00000028600	FAM50A	0.964408	0.00187767
LNC_000214	ENSSSCT00000015197	TMEM59L	0.981462	0.000512301
LNC_000214	ENSSSCT00000011192	JMJD1C	-0.983008	0.000430662
LNC_000214	ENSSSCT00000011190	EGR2	-0.962748	0.00205569
LNC_000214	ENSSSCT00000012830	MBNL1	-0.989346	0.00016966
LNC_000214	ENSSSCT00000022496	ARHGEF40	-0.968484	0.0014742
LNC_000214	ENSSSCT00000027395	SLC4A2	0.983777	0.000392655
LNC_000214	ENSSSCT00000025213	TKT	0.995268	3.35e-05
LNC_000214	ENSSSCT00000025212	STMN1	0.976153	0.000846263
LNC_000214	ENSSSCT00000018101	CFTR	-0.964041	0.00191629
LNC_000214	ENSSSCT00000022251	CLIC4	0.975602	0.000885626
LNC_000214	ENSSSCT00000010486	GAS6	0.988608	0.000193934
LNC_000214	ENSSSCT00000007894	DEFB128	0.973184	0.00106903
LNC_000214	ENSSSCT00000007896	DEFB115	0.970872	0.0012603
LNC_000214	ENSSSCT00000034762	BST1	0.9537	0.00316584
LNC_000214	ENSSSCT00000007969	NCOA6	-0.954745	0.00302562
LNC_000214	ENSSSCT00000016258	CCDC90B	-0.950435	0.00362409
LNC_000214	ENSSSCT00000018588	GALNT10	0.982143	0.000475448
LNC_000214	ENSSSCT00000034163	MALT1	-0.980853	0.000546418
LNC_000214	ENSSSCT00000016254	PRCP	0.962383	0.00209597
LNC_000214	ENSSSCT00000007963	AHCY	0.954666	0.00303622
LNC_000214	ENSSSCT00000018581	GEMIN5	-0.963005	0.00202765
LNC_000214	ENSSSCT00000019294	TMEM98	0.964022	0.00191837
LNC_000214	ENSSSCT00000006943	RGS4	-0.953803	0.00315199
LNC_000214	ENSSSCT00000006946	DDR2	-0.971948	0.00116931
LNC_000214	ENSSSCT00000015445	RFESD	0.951164	0.00351917
LNC_000214	ENSSSCT00000008334	USP42	-0.964505	0.00186748
LNC_000214	ENSSSCT00000004049	NDUFS5	0.967807	0.00153792
LNC_000214	ENSSSCT00000033491	TFCP2L1	0.952674	0.00330666
LNC_000214	ENSSSCT00000010394	RBM26	-0.98647	0.000273344
LNC_000214	ENSSSCT00000004099	ESCO1	-0.976338	0.000833205
LNC_000214	ENSSSCT00000035631	MAPK9	-0.97724	0.000771126
LNC_000214	ENSSSCT00000016878	ZBTB37	-0.957128	0.0027176
LNC_000214	ENSSSCT00000011375	ERCC6	-0.977303	0.000766898
LNC_000214	ENSSSCT00000030040	NREP	0.9601	0.00235621
LNC_000214	ENSSSCT00000010718	SBNO1	-0.988741	0.000189419
LNC_000214	ENSSSCT00000010719	KMT5A	-0.954939	0.00300002
LNC_000214	ENSSSCT00000010712	EIF2B1	0.955339	0.00294739
LNC_000214	ENSSSCT00000005540	PYGL	0.972409	0.00113136
LNC_000214	ENSSSCT00000005543	FRMD6	-0.962011	0.00213732
LNC_000214	ENSSSCT00000008022	RBL1	-0.957277	0.00269889
LNC_000214	ENSSSCT00000005545	C14orf166	0.960097	0.00235663
LNC_000214	ENSSSCT00000005546	NID2	-0.984073	0.000378481
LNC_000214	ENSSSCT00000025457	SASS6	-0.984767	0.000346311
LNC_000214	ENSSSCT00000001300	ZNF389	-0.959621	0.00241274
LNC_000214	ENSSSCT00000032380	FBXO28	-0.979573	0.000621651
LNC_000214	ENSSSCT00000018735	MRPS7	0.998106	5.38e-06
LNC_000214	ENSSSCT00000017294	BAZ2B	-0.96438	0.00188054
LNC_000214	ENSSSCT00000017295	2018-03-07	-0.978884	0.000664144
LNC_000214	ENSSSCT00000010020	HADH	0.984315	0.000367119
LNC_000214	ENSSSCT00000010022	SGMS2	-0.975764	0.000873985
LNC_000214	ENSSSCT00000017929	GSTK1	0.981084	0.00053335
LNC_000214	ENSSSCT00000010028	TET2	-0.980093	0.000590477
LNC_000214	ENSSSCT00000000543	PTPRB	-0.951685	0.00344509
LNC_000214	ENSSSCT00000009134	ANTXR1	-0.958941	0.00249414
LNC_000214	ENSSSCT00000014713	THOP1	0.973923	0.00101118
LNC_000214	ENSSSCT00000015619	VDAC1	0.961476	0.00219755
LNC_000214	ENSSSCT00000026225	NKX3-1	-0.97087	0.00126043
LNC_000214	ENSSSCT00000026224	HERC6	-0.956228	0.00283205
LNC_000214	ENSSSCT00000015612	UQCRQ	0.966632	0.00165153
LNC_000214	ENSSSCT00000005156	C15orf48	-0.984034	0.000380323
LNC_000214	ENSSSCT00000005154	SLC30A4	-0.958281	0.00257444
LNC_000214	ENSSSCT00000009461	RSAD2	-0.968888	0.00143687
LNC_000214	ENSSSCT00000009485	RBAK	-0.976097	0.000850189
LNC_000214	ENSSSCT00000005151	SQRDL	-0.963982	0.00192257
LNC_000214	ENSSSCT00000034940	MX1	-0.957615	0.00265665
LNC_000214	ENSSSCT00000034942	TRAF3	-0.96904	0.00142296
LNC_000214	ENSSSCT00000009646	NFXL1	-0.968062	0.00151375
LNC_000214	ENSSSCT00000006167	ANGPTL2	0.959339	0.00244634
LNC_000214	ENSSSCT00000000817	WNK1	-0.972693	0.00110831
LNC_000214	ENSSSCT00000006162	PBX3	-0.962696	0.00206137
LNC_000214	ENSSSCT00000009643	CORIN	-0.95652	0.00279462
LNC_000214	ENSSSCT00000026790	DNAJC3	-0.9883	0.000204538
LNC_000214	ENSSSCT00000026829	CDK5	0.983832	0.000389983
LNC_000214	ENSSSCT00000026799	IRX5	0.99707	1.29e-05
LNC_000214	ENSSSCT00000034549	FAM84B	-0.964908	0.00182561
LNC_000214	ENSSSCT00000002294	ABHD4	0.992574	8.25e-05
LNC_000214	ENSSSCT00000026316	RHOD	0.985492	0.000314178
LNC_000214	ENSSSCT00000014909	TYK2	-0.972036	0.00116204
LNC_000214	ENSSSCT00000014908	CDC37	0.983918	0.000385859
LNC_000214	ENSSSCT00000014671	CIRBP	0.973857	0.00101622
LNC_000214	ENSSSCT00000014670	MUM1	0.950471	0.00361895
LNC_000214	ENSSSCT00000007358	PHGDH	0.985249	0.000324788
LNC_000214	ENSSSCT00000014674	CBARP	-0.971545	0.00120303
LNC_000214	ENSSSCT00000026958	KBTBD2	-0.990075	0.000147272
LNC_000214	ENSSSCT00000033976	FZD4	-0.970511	0.00129157
LNC_000214	ENSSSCT00000026951	PNPLA3	0.986711	0.000263741
LNC_000214	ENSSSCT00000030861	ELOVL1	0.981729	0.000497683
LNC_000214	ENSSSCT00000009269	EML4	-0.980236	0.000582089
LNC_000214	ENSSSCT00000026956	SERPINE1	-0.951013	0.00354079
LNC_000214	ENSSSCT00000000541	CNOT2	-0.961846	0.00215581
LNC_000214	ENSSSCT00000002786	SETD3	0.960935	0.00225925
LNC_000214	ENSSSCT00000025356	PFKL	0.973675	0.00103038
LNC_000214	ENSSSCT00000002782	AK7	0.950788	0.00357317
LNC_000214	ENSSSCT00000017896	SMARCD3	0.992212	9.07e-05
LNC_000214	ENSSSCT00000009663	OCIAD2	0.95975	0.00239748
LNC_000214	ENSSSCT00000027574	ID4	0.983665	0.00039807
LNC_000214	ENSSSCT00000027575	KLHL18	-0.952332	0.00335423
LNC_000214	ENSSSCT00000026559	PTGIR	-0.980972	0.000539678
LNC_000214	ENSSSCT00000002677	ADCK1	-0.970903	0.00125766
LNC_000214	ENSSSCT00000026009	TMEM143	0.97371	0.00102765
LNC_000214	ENSSSCT00000028777	MFHAS1	-0.986114	0.000287909
LNC_000214	ENSSSCT00000006147	ADGRD2	0.95178	0.00343165
LNC_000214	ENSSSCT00000002075	IDH2	0.982172	0.000473947
LNC_000214	ENSSSCT00000003785	EXOSC10	-0.962294	0.00210575
LNC_000214	ENSSSCT00000003786	MTOR	-0.965863	0.00172809
LNC_000214	ENSSSCT00000002093	TSPAN3	0.977708	0.000739856
LNC_000214	ENSSSCT00000002090	SCAPER	-0.979113	0.000649819
LNC_000214	ENSSSCT00000011918	CFH	-0.987165	0.00024603
LNC_000214	ENSSSCT00000024881	ZNF692	-0.977695	0.000740696
LNC_000214	ENSSSCT00000007098	APOA1BP	0.993224	6.87e-05
LNC_000214	ENSSSCT00000001677	WDR46	0.993925	5.52e-05
LNC_000214	ENSSSCT00000014493	MAPK8IP1	0.952649	0.00331008
LNC_000214	ENSSSCT00000027373	OSBPL6	-0.971981	0.00116659
LNC_000214	ENSSSCT00000005379	FBXO15	0.977224	0.000772239
LNC_000214	ENSSSCT00000013661	TIMM8A	0.997962	6.23e-06
LNC_000214	ENSSSCT00000001679	RGL2	0.975929	0.000862123
LNC_000214	ENSSSCT00000027687	FBXW7	-0.963404	0.00198444
LNC_000214	ENSSSCT00000028641	E2F6	-0.977322	0.000765625
LNC_000214	ENSSSCT00000006309	RALGDS	-0.955608	0.0029123
LNC_000214	ENSSSCT00000016410	C11orf57	-0.978835	0.000667205
LNC_000214	ENSSSCT00000006302	GTF3C4	-0.9791	0.00065063
LNC_000214	ENSSSCT00000024950	PDAP1	0.981872	0.000489956
LNC_000214	ENSSSCT00000035155	DHX58	-0.967107	0.00160513
LNC_000214	ENSSSCT00000023503	SLC36A4	-0.969115	0.00141613
LNC_000214	ENSSSCT00000012197	ASB13	0.971923	0.00117139
LNC_000214	ENSSSCT00000007781	XRN2	-0.959649	0.00240945
LNC_000214	ENSSSCT00000007784	PAX1	-0.977322	0.000765617
LNC_000214	ENSSSCT00000003237	ZNF260	-0.962076	0.00213005
LNC_000214	ENSSSCT00000002520	SLCO3A1	0.950599	0.00360037
LNC_000214	ENSSSCT00000002254	AP1G2	-0.963301	0.00199553
LNC_000214	ENSSSCT00000002527	MTHFD1	0.967331	0.00158344
LNC_000214	ENSSSCT00000007115	LMNA	0.973384	0.00105322
LNC_000214	ENSSSCT00000005209	UBR1	-0.967395	0.00157731
LNC_000214	ENSSSCT00000027194	CALD1	0.985298	0.000322637
LNC_000214	ENSSSCT00000006411	EDF1	0.964289	0.00189018
LNC_000214	ENSSSCT00000018954	RAB5C	0.989608	0.000161424
LNC_000214	ENSSSCT00000010452	BIVM	-0.97726	0.000769771
LNC_000214	ENSSSCT00000018959	TTC25	0.955828	0.00288371
LNC_000214	ENSSSCT00000029910	WDR73	0.975834	0.000868927
LNC_000214	ENSSSCT00000007145	THBS3	0.994627	4.32e-05
LNC_000214	ENSSSCT00000028428	HIST1H2BI	-0.977162	0.000776387
LNC_000214	ENSSSCT00000012093	DCLRE1C	-0.982272	0.000468645
LNC_000214	ENSSSCT00000012091	FAM171A1	-0.966776	0.00163738
LNC_000214	ENSSSCT00000031655	MIEF1	-0.978477	0.000689843
LNC_000214	ENSSSCT00000004829	PREP	-0.952043	0.00339464
LNC_000214	ENSSSCT00000030708	ZKSCAN5	-0.962245	0.00211123
LNC_000214	ENSSSCT00000016163	FOLR2	0.986915	0.000255704
LNC_000214	ENSSSCT00000030705	TSSC1	0.967796	0.00153896
LNC_000214	ENSSSCT00000024402	GPR179	0.983682	0.000397242
LNC_000214	ENSSSCT00000024405	PSMD2	0.955255	0.00295843
LNC_000214	ENSSSCT00000015054	NDUFB7	0.952437	0.00333952
LNC_000214	ENSSSCT00000024406	DBI	0.994478	4.57e-05
LNC_000214	ENSSSCT00000008839	ZNF484	-0.975305	0.000907252
LNC_000214	ENSSSCT00000008523	BCL7C	0.98644	0.000274571
LNC_000214	ENSSSCT00000015295	MIER2	-0.975914	0.000863208
LNC_000214	ENSSSCT00000008834	TCEB2	0.964227	0.00189669
LNC_000214	ENSSSCT00000005807	NMRK1	0.993771	5.81e-05
LNC_000214	ENSSSCT00000024080	TTPAL	-0.9801	0.000590096
LNC_000214	ENSSSCT00000029598	PIGH	-0.956708	0.00277071
LNC_000214	ENSSSCT00000023738	HOMEZ	-0.984597	0.00035405
LNC_000214	ENSSSCT00000005933	MSANTD3	-0.968713	0.00145301
LNC_000214	ENSSSCT00000031403	PHB2	0.962097	0.00212778
LNC_000214	ENSSSCT00000012527	SPCS1	0.962928	0.00203603
LNC_000214	ENSSSCT00000027994	USPL1	-0.976681	0.000809357
LNC_000214	ENSSSCT00000031098	ZFP1	-0.991925	9.75e-05
LNC_000214	ENSSSCT00000016643	ZBED6	-0.980091	0.000590629
LNC_000214	ENSSSCT00000011966	HABP4	0.9807	0.000555164
LNC_000214	ENSSSCT00000006577	SNTB1	-0.982048	0.000480525
LNC_000214	ENSSSCT00000030673	SERTAD3	-0.950895	0.00355768
LNC_000214	ENSSSCT00000004950	COX7A2	0.955238	0.0029606
LNC_000214	ENSSSCT00000004225	DOCK7	-0.983407	0.000410707
LNC_000214	ENSSSCT00000030677	AKR1A1	0.985662	0.00030688
LNC_000214	ENSSSCT00000004957	SLC17A5	0.975459	0.000896
LNC_000214	ENSSSCT00000007553	MTF2	-0.986404	0.000276025
LNC_000214	ENSSSCT00000033061	RAP2C	-0.960353	0.00232665
LNC_000214	ENSSSCT00000033060	IL4R	-0.977101	0.00078052
LNC_000214	ENSSSCT00000011573	NFKB2	-0.980168	0.000586047
LNC_000214	ENSSSCT00000008784	MRPS34	0.987821	0.000221583
LNC_000214	ENSSSCT00000034284	RIPK2	-0.960922	0.00226083
LNC_000214	ENSSSCT00000012700	TMEM43	0.976157	0.000845967
LNC_000214	ENSSSCT00000012707	NUP210	0.973868	0.00101539
LNC_000214	ENSSSCT00000019609	ZNF18	-0.960797	0.00227524
LNC_000214	ENSSSCT00000008783	SPSB3	0.968091	0.00151104
LNC_000214	ENSSSCT00000017421	PLEKHA3	-0.960405	0.00232061
LNC_000214	ENSSSCT00000025911	ERICH5	0.992111	9.31e-05
LNC_000214	ENSSSCT00000011768	MGMT	0.982604	0.000451286
LNC_000214	ENSSSCT00000011767	PTPRE	-0.975733	0.00087622
LNC_000214	ENSSSCT00000011280	FUT11	0.993374	6.57e-05
LNC_000214	ENSSSCT00000001851	PTK7	0.993537	6.25e-05
LNC_000214	ENSSSCT00000024535	PIK3C2A	-0.974615	0.000958448
LNC_000214	ENSSSCT00000016395	DLAT	0.953792	0.00315342
LNC_000214	ENSSSCT00000035889	MDC1	-0.95353	0.00318897
LNC_000214	ENSSSCT00000008651	ZC3H7A	-0.983099	0.000426051
LNC_000214	ENSSSCT00000025268	FAM179B	-0.979177	0.000645876
LNC_000214	ENSSSCT00000022480	ZNF677	-0.974405	0.000974256
LNC_000214	ENSSSCT00000008308	LFNG	0.965669	0.00174774
LNC_000214	ENSSSCT00000025595	ATP5I	0.974223	0.000988094
LNC_000214	ENSSSCT00000025590	MRPS25	0.968866	0.00143888
LNC_000214	ENSSSCT00000034599	APOA1	0.97504	0.000926696
LNC_000214	ENSSSCT00000010569	SLC25A37	-0.97109	0.00124163
LNC_000214	ENSSSCT00000035976	EXOSC7	0.970781	0.00126816
LNC_000214	ENSSSCT00000007957	CHMP4B	0.974333	0.000979721
LNC_000214	ENSSSCT00000034110	TFRC	0.964872	0.00182926
LNC_000214	ENSSSCT00000016264	CCDC89	0.969244	0.00140435
LNC_000214	ENSSSCT00000016265	SYTL2	0.958987	0.00248865
LNC_000214	ENSSSCT00000011546	SCD	0.986692	0.000264482
LNC_000214	ENSSSCT00000006950	UHMK1	-0.956165	0.00284009
LNC_000214	ENSSSCT00000010811	C12orf49	0.98168	0.000500363
LNC_000214	ENSSSCT00000010810	RNFT2	0.97925	0.000641393
LNC_000214	ENSSSCT00000007426	WNT2B	-0.953485	0.00319519
LNC_000214	ENSSSCT00000004317	NSUN4	-0.974255	0.000985675
LNC_000214	ENSSSCT00000004316	FAAH	0.981138	0.000530323
LNC_000214	ENSSSCT00000019284	UNC45B	0.993847	5.67e-05
LNC_000214	ENSSSCT00000013728	RBM41	-0.989872	0.000153355
LNC_000214	ENSSSCT00000018557	IL12B	-0.967972	0.00152228
LNC_000214	ENSSSCT00000016976	SMYD2	0.994616	4.34e-05
LNC_000214	ENSSSCT00000025469	PAPD5	-0.983496	0.000406326
LNC_000214	ENSSSCT00000018000	WDR91	0.968305	0.00149098
LNC_000214	ENSSSCT00000015514	WDR36	-0.962529	0.00207978
LNC_000214	ENSSSCT00000004038	INPP5B	-0.960287	0.00233431
LNC_000214	ENSSSCT00000004039	SF3A3	0.985179	0.000327877
LNC_000214	ENSSSCT00000010385	FBXL3	-0.989902	0.000152449
LNC_000214	ENSSSCT00000010387	SCEL	0.99116	0.000116883
LNC_000214	ENSSSCT00000010386	MYCBP2	-0.9686	0.00146346
LNC_000214	ENSSSCT00000018391	ITGA2	-0.985984	0.000293314
LNC_000214	ENSSSCT00000034628	MAGED2	0.988815	0.000186946
LNC_000214	ENSSSCT00000003347	TMEM91	0.991948	9.7e-05
LNC_000214	ENSSSCT00000031506	UQCR10	0.989292	0.000171384
LNC_000214	ENSSSCT00000008014	SOGA1	-0.964398	0.00187874
LNC_000214	ENSSSCT00000005575	ATG14	-0.979454	0.0006289
LNC_000214	ENSSSCT00000033248	JAK3	0.974531	0.00096478
LNC_000214	ENSSSCT00000005570	SOCS4	-0.974974	0.000931595
LNC_000214	ENSSSCT00000005572	LGALS3	0.971389	0.00121613
LNC_000214	ENSSSCT00000014016	MPP1	0.973444	0.00104843
LNC_000214	ENSSSCT00000030294	MST1R	0.957231	0.00270464
LNC_000214	ENSSSCT00000004048	AKIRIN1	-0.983486	0.000406832
LNC_000214	ENSSSCT00000019456	SPNS2	0.975128	0.00092026
LNC_000214	ENSSSCT00000018866	MAP3K14	-0.97468	0.000953515
LNC_000214	ENSSSCT00000016988	ATF3	-0.961865	0.00215373
LNC_000214	ENSSSCT00000010506	GADD45G	-0.974764	0.000947214
LNC_000214	ENSSSCT00000017283	GPD2	-0.992852	7.65e-05
LNC_000214	ENSSSCT00000018740	SLC16A5	0.959486	0.00242877
LNC_000214	ENSSSCT00000012233	CTSV	0.953788	0.00315392
LNC_000214	ENSSSCT00000004478	WTAP	-0.985912	0.000296315
LNC_000214	ENSSSCT00000009128	ANXA4	0.965267	0.00178867
LNC_000214	ENSSSCT00000009124	C2orf42	-0.984155	0.000374586
LNC_000214	ENSSSCT00000036447	S100A16	0.991174	0.0001165
LNC_000214	ENSSSCT00000009238	SOCS5	-0.977898	0.00072735
LNC_000214	ENSSSCT00000032287	EBP	0.985091	0.000331759
LNC_000214	ENSSSCT00000014708	LSM7	0.962102	0.00212718
LNC_000214	ENSSSCT00000004140	ZNF397	-0.966431	0.00167137
LNC_000214	ENSSSCT00000004141	ZSCAN30	-0.956791	0.00276021
LNC_000214	ENSSSCT00000013433	ZNF182	-0.980462	0.000568846
LNC_000214	ENSSSCT00000036286	CFH	-0.978274	0.000702889
LNC_000214	ENSSSCT00000019454	ANKFY1	-0.954017	0.00312308
LNC_000214	ENSSSCT00000016881	CENPL	-0.987607	0.000229424
LNC_000214	ENSSSCT00000016882	KLHL20	-0.98368	0.000397357
LNC_000214	ENSSSCT00000016884	RC3H1	-0.964386	0.00187996
LNC_000214	ENSSSCT00000005143	FBN1	-0.960262	0.00233729
LNC_000214	ENSSSCT00000005142	CEP152	-0.965601	0.00175462
LNC_000214	ENSSSCT00000009499	WHSC1	0.966838	0.00163138
LNC_000214	ENSSSCT00000009306	CRIM1	0.953483	0.00319543
LNC_000214	ENSSSCT00000024454	PORCN	-0.977748	0.000737215
LNC_000214	ENSSSCT00000006170	ZNF79	-0.963651	0.00195786
LNC_000214	ENSSSCT00000000807	FKBP4	0.9912	0.000115829
LNC_000214	ENSSSCT00000031898	DPYSL2	0.981554	0.000507238
LNC_000214	ENSSSCT00000017252	GSR	0.977403	0.00076017
LNC_000214	ENSSSCT00000001263	HIST1H2BH	-0.982639	0.000449489
LNC_000214	ENSSSCT00000005787	PTAR1	-0.975209	0.000914289
LNC_000214	ENSSSCT00000019485	PFN1	0.99169	0.000103302
LNC_000214	ENSSSCT00000004574	ADGRG6	-0.981895	0.000488727
LNC_000214	ENSSSCT00000004499	SCAF8	-0.985037	0.000334143
LNC_000214	ENSSSCT00000014644	ZBED5	-0.988683	0.000191382
LNC_000214	ENSSSCT00000002711	PPP4R3A	-0.984346	0.000365658
LNC_000214	ENSSSCT00000012891	PARL	0.954284	0.00308716
LNC_000214	ENSSSCT00000013549	MED30	0.972242	0.00114509
LNC_000214	ENSSSCT00000014643	GALNT18	0.985104	0.0003312
LNC_000214	ENSSSCT00000023448	CBLB	-0.987348	0.000239096
LNC_000214	ENSSSCT00000024067	PLCD1	0.958891	0.0025002
LNC_000214	ENSSSCT00000026961	UBE2Z	-0.965125	0.00180323
LNC_000214	ENSSSCT00000006749	ZBTB10	-0.973595	0.00103665
LNC_000214	ENSSSCT00000026100	SH3YL1	0.972755	0.00110336
LNC_000214	ENSSSCT00000007319	TXNIP	-0.979229	0.000642691
LNC_000214	ENSSSCT00000004762	AKIRIN2	-0.967642	0.00155364
LNC_000214	ENSSSCT00000014338	MRPL16	0.984745	0.000347289
LNC_000214	ENSSSCT00000019152	NME1	0.983291	0.000416469
LNC_000214	ENSSSCT00000026567	DZANK1	0.95265	0.00331002
LNC_000214	ENSSSCT00000004560	STX11	-0.975727	0.000876612
LNC_000214	ENSSSCT00000033729	TLR2	-0.960292	0.00233378
LNC_000214	ENSSSCT00000001047	DYRK2	-0.975896	0.000864528
LNC_000214	ENSSSCT00000004568	FUCA2	0.955252	0.00295882
LNC_000214	ENSSSCT00000002064	TICRR	-0.958366	0.00256404
LNC_000214	ENSSSCT00000017129	TSN	0.983373	0.000412398
LNC_000214	ENSSSCT00000017120	BIN1	0.970993	0.00124994
LNC_000214	ENSSSCT00000026588	GAMT	0.97507	0.000924536
LNC_000214	ENSSSCT00000023995	ADGRF4	-0.963108	0.00201646
LNC_000214	ENSSSCT00000023990	ACAD9	0.972973	0.00108581
LNC_000214	ENSSSCT00000023991	PPRC1	-0.973468	0.00104659
LNC_000214	ENSSSCT00000027965	PNRC1	-0.990669	0.000130184
LNC_000214	ENSSSCT00000023998	POLR2E	0.965839	0.00173053
LNC_000214	ENSSSCT00000027364	BCDIN3D	-0.963566	0.00196696
LNC_000214	ENSSSCT00000001688	ZBTB9	-0.952736	0.00329797
LNC_000214	ENSSSCT00000005858	GBA2	-0.969489	0.00138218
LNC_000214	ENSSSCT00000036542	ICAM4	-0.968565	0.00146668
LNC_000214	ENSSSCT00000005365	ZNF516	-0.977334	0.000764832
LNC_000214	ENSSSCT00000027369	ETAA1	-0.964242	0.00189507
LNC_000214	ENSSSCT00000001685	CUTA	0.990138	0.000145424
LNC_000214	ENSSSCT00000012708	HMCES	0.966024	0.00171195
LNC_000214	ENSSSCT00000016463	DDX6	-0.983543	0.000404022
LNC_000214	ENSSSCT00000030905	C3orf52	-0.971749	0.00118589
LNC_000214	ENSSSCT00000030452	TMEM9	0.99128	0.000113737
LNC_000214	ENSSSCT00000029905	FKBP9	0.954694	0.00303241
LNC_000214	ENSSSCT00000030909	NYAP1	0.958187	0.0025859
LNC_000214	ENSSSCT00000035165	IRAK3	-0.960225	0.00234159
LNC_000214	ENSSSCT00000023333	CCDC112	-0.950006	0.0036866
LNC_000214	ENSSSCT00000012519	PHF7	0.960132	0.00235253
LNC_000214	ENSSSCT00000024989	SLC30A1	-0.98487	0.000341653
LNC_000214	ENSSSCT00000002247	DCAF11	0.980869	0.000545512
LNC_000214	ENSSSCT00000002243	EMC9	0.979484	0.000627048
LNC_000214	ENSSSCT00000002240	IRF9	-0.977367	0.00076257
LNC_000214	ENSSSCT00000003330	SNRPA	0.975861	0.000866986
LNC_000214	ENSSSCT00000027184	HMGXB4	-0.981113	0.000531719
LNC_000214	ENSSSCT00000000037	TTLL1	0.951261	0.00350538
LNC_000214	ENSSSCT00000028188	ANKRD17	-0.981189	0.000527478
LNC_000214	ENSSSCT00000011813	EARS2	-0.953075	0.00325129
LNC_000214	ENSSSCT00000006403	PHPT1	0.97377	0.00102298
LNC_000214	ENSSSCT00000018944	STAT3	-0.971539	0.0012035
LNC_000214	ENSSSCT00000033313	AIFM1	0.954014	0.00312338
LNC_000214	ENSSSCT00000011814	GGA2	0.979361	0.000634582
LNC_000214	ENSSSCT00000006406	EGFL7	0.975775	0.000873181
LNC_000214	ENSSSCT00000017635	USP37	-0.97657	0.000816984
LNC_000214	ENSSSCT00000028182	NPAT	-0.991034	0.00012021
LNC_000214	ENSSSCT00000014001	CLIC2	-0.968092	0.00151098
LNC_000214	ENSSSCT00000007132	FDPS	0.95686	0.00275138
LNC_000214	ENSSSCT00000018948	STAT5A	-0.964386	0.00187995
LNC_000214	ENSSSCT00000015049	GIPC1	0.990682	0.000129844
LNC_000214	ENSSSCT00000024434	BMP2K	-0.975982	0.00085839
LNC_000214	ENSSSCT00000008973	ACTR1B	0.984568	0.000355404
LNC_000214	ENSSSCT00000024432	ZBTB8A	-0.973117	0.00107432
LNC_000214	ENSSSCT00000003115	ADGRG1	0.991046	0.000119892
LNC_000214	ENSSSCT00000025126	SLC22A7	0.963445	0.00198
LNC_000214	ENSSSCT00000008971	TMEM131	-0.980897	0.000543879
LNC_000214	ENSSSCT00000036284	SMAD5	-0.981591	0.000505224
LNC_000214	ENSSSCT00000003118	PLLP	0.98149	0.000510738
LNC_000214	ENSSSCT00000003753	TAS1R1	0.97698	0.00078877
LNC_000214	ENSSSCT00000003756	PARK7	0.993886	5.6e-05
LNC_000214	ENSSSCT00000011642	PLEKHS1	-0.990038	0.000148361
LNC_000214	ENSSSCT00000018831	CYB561	0.98972	0.000157961
LNC_000214	ENSSSCT00000018837	TLK2	-0.984361	0.000364957
LNC_000214	ENSSSCT00000028293	ZMYM2	-0.984111	0.000376696
LNC_000214	ENSSSCT00000012556	PXK	-0.980431	0.000570681
LNC_000214	ENSSSCT00000000798	TSPAN9	0.974915	0.00093598
LNC_000214	ENSSSCT00000012550	SLMAP	-0.956327	0.00281937
LNC_000214	ENSSSCT00000017707	SP140	-0.964725	0.00184449
LNC_000214	ENSSSCT00000027988	UBQLN1	-0.970389	0.00130226
LNC_000214	ENSSSCT00000006894	SLC19A2	-0.968907	0.00143509
LNC_000214	ENSSSCT00000007549	FNBP1L	-0.967383	0.00157848
LNC_000214	ENSSSCT00000019464	XAF1	-0.981806	0.0004935
LNC_000214	ENSSSCT00000007547	DNTTIP2	-0.978511	0.000687726
LNC_000214	ENSSSCT00000007546	GCLM	0.96334	0.0019913
LNC_000214	ENSSSCT00000010954	OSM	-0.968219	0.00149901
LNC_000214	ENSSSCT00000001752	PIM1	-0.968485	0.00147411
LNC_000214	ENSSSCT00000008223	ZBP1	-0.977821	0.000732436
LNC_000214	ENSSSCT00000008222	PCK1	-0.994277	4.9e-05
LNC_000214	ENSSSCT00000025698	TPPP	0.973491	0.0010448
LNC_000214	ENSSSCT00000012777	RASA2	-0.987508	0.000233097
LNC_000214	ENSSSCT00000012774	SLC25A36	-0.968126	0.00150776
LNC_000214	ENSSSCT00000012775	PXYLP1	-0.981913	0.000487772
LNC_000214	ENSSSCT00000014246	BAD	0.97666	0.000810743
LNC_000214	ENSSSCT00000025907	CCDC73	-0.968413	0.00148088
LNC_000214	ENSSSCT00000025904	SLC10A6	-0.952692	0.00330412
LNC_000214	ENSSSCT00000025900	AFG3L2	0.983214	0.000420298
LNC_000214	ENSSSCT00000029765	CD83	-0.983562	0.000403109
LNC_000214	ENSSSCT00000029764	ISG15	-0.966775	0.00163749
LNC_000214	ENSSSCT00000011771	GLRX3	0.963551	0.0019686
LNC_000214	ENSSSCT00000011776	LRRC27	0.952316	0.00335645
LNC_000214	ENSSSCT00000015569	2018-03-03	-0.981564	0.000506722
LNC_000214	ENSSSCT00000007432	FAM212B	0.959004	0.00248656
LNC_000214	ENSSSCT00000008315	FOXK1	-0.954868	0.00300936
LNC_000214	ENSSSCT00000015464	ARRDC3	-0.983467	0.000407739
LNC_000214	ENSSSCT00000007437	ATP5F1	0.973697	0.00102869
LNC_000214	ENSSSCT00000005966	ABCA1	-0.978061	0.000716689
LNC_000214	ENSSSCT00000005965	NIPSNAP3A	0.9673	0.00158649
LNC_000214	ENSSSCT00000018163	PLEKHA8	-0.968053	0.00151464
LNC_000214	ENSSSCT00000012605	SHQ1	-0.956308	0.00282184
LNC_000214	ENSSSCT00000011151	GALNT2	0.993342	6.64e-05
LNC_000214	ENSSSCT00000012609	PDZRN3	-0.966387	0.00167577
LNC_000214	ENSSSCT00000022274	PAGR1	0.994375	4.74e-05
LNC_000214	ENSSSCT00000011155	NUP133	-0.971463	0.00120993
LNC_000214	ENSSSCT00000011154	ABCB10	-0.987368	0.000238329
LNC_000214	ENSSSCT00000008798	BAIAP3	0.98156	0.000506942
LNC_000214	ENSSSCT00000035985	AMBRA1	-0.982164	0.000474328
LNC_000214	ENSSSCT00000011557	DPCD	0.972358	0.00113559
LNC_000214	ENSSSCT00000008616	GPRC5B	-0.978748	0.000672697
LNC_000214	ENSSSCT00000011552	MRPL43	0.97058	0.00128556
LNC_000214	ENSSSCT00000019325	NOS2	-0.981336	0.000519286
LNC_000214	ENSSSCT00000010825	DDX54	0.958506	0.00254687
LNC_000214	ENSSSCT00000010826	IQCD	0.982342	0.000464948
LNC_000214	ENSSSCT00000030116	OSBPL11	-0.970955	0.00125313
LNC_000214	ENSSSCT00000004025	AGO4	-0.980949	0.000540935
LNC_000214	ENSSSCT00000030128	BNIP3	0.964433	0.001875
LNC_000214	ENSSSCT00000019014	CCR7	-0.971612	0.00119737
LNC_000214	ENSSSCT00000022617	RAB39B	-0.983176	0.000422184
LNC_000214	ENSSSCT00000022614	CTDSPL	0.956814	0.00275725
LNC_000214	ENSSSCT00000022615	IFNAR2	-0.985479	0.000314757
LNC_000214	ENSSSCT00000018389	ITGA1	0.956048	0.00285517
LNC_000214	ENSSSCT00000018388	PELO	-0.968208	0.00150001
LNC_000214	ENSSSCT00000015338	MXD3	0.964453	0.00187293
LNC_000214	ENSSSCT00000032516	LRRFIP2	-0.968269	0.00149428
LNC_000214	ENSSSCT00000018386	PARP8	-0.971911	0.00117238
LNC_000214	ENSSSCT00000034033	ITGAE	-0.964382	0.00188035
LNC_000214	ENSSSCT00000018496	CREBRF	-0.978536	0.00068614
LNC_000214	ENSSSCT00000018493	STC2	-0.958939	0.00249444
LNC_000214	ENSSSCT00000030027	FAM76A	-0.951724	0.00343958
LNC_000214	ENSSSCT00000030022	PTGER4	-0.982977	0.000432192
LNC_000214	ENSSSCT00000010733	RSRC2	-0.992108	9.32e-05
LNC_000214	ENSSSCT00000010734	ZCCHC8	-0.98811	0.000211225
LNC_000214	ENSSSCT00000017637	VIL1	0.995683	2.79e-05
LNC_000214	ENSSSCT00000033239	ZNF706	0.967398	0.001577
LNC_000214	ENSSSCT00000018608	TNIP1	-0.975965	0.000859559
LNC_000214	ENSSSCT00000019388	C17orf97	0.961273	0.00222058
LNC_000214	ENSSSCT00000033233	CD63	0.970606	0.00128328
LNC_000214	ENSSSCT00000022580	SBNO2	-0.976181	0.000844249
LNC_000214	ENSSSCT00000015676	SPATA24	0.980122	0.000588804
LNC_000214	ENSSSCT00000022720	MCCD1	0.987435	0.00023582
LNC_000214	ENSSSCT00000022727	ROPN1L	0.959901	0.00237972
LNC_000214	ENSSSCT00000012953	SENP5	-0.955307	0.00295157
LNC_000214	ENSSSCT00000004793	MANEA	-0.951068	0.00353289
LNC_000214	ENSSSCT00000005748	JAK2	-0.993436	6.45e-05
LNC_000214	ENSSSCT00000011009	RAB36	0.989512	0.000164412
LNC_000214	ENSSSCT00000010041	SLC39A8	-0.952197	0.00337306
LNC_000214	ENSSSCT00000010601	CLU	0.975607	0.000885239
LNC_000214	ENSSSCT00000014737	TJP3	0.981774	0.000495271
LNC_000214	ENSSSCT00000013429	UXT	0.970646	0.00127986
LNC_000214	ENSSSCT00000001307	ZSCAN12	-0.958088	0.00259816
LNC_000214	ENSSSCT00000033348	TRAPPC2	0.994435	4.64e-05
LNC_000214	ENSSSCT00000022299	AFTPH	-0.952577	0.00332013
LNC_000214	ENSSSCT00000013422	NDUFB11	0.989532	0.000163807
LNC_000214	ENSSSCT00000014652	WEE1	-0.984914	0.000339677
LNC_000214	ENSSSCT00000004481	TAGAP	-0.989613	0.000161281
LNC_000214	ENSSSCT00000004487	EZR	0.981085	0.00053326
LNC_000214	ENSSSCT00000004486	SYTL3	0.976161	0.000845645
LNC_000214	ENSSSCT00000014658	ARID3A	-0.979214	0.000643566
LNC_000214	ENSSSCT00000006149	OLFML2A	0.984391	0.00036354
LNC_000214	ENSSSCT00000012032	AQP3	0.980823	0.000548087
LNC_000214	ENSSSCT00000000875	SCAF11	-0.978309	0.000700642
LNC_000214	ENSSSCT00000006145	NR6A1	-0.982372	0.000463385
LNC_000214	ENSSSCT00000026800	GABRP	-0.975786	0.00087235
LNC_000214	ENSSSCT00000009061	DCTN1	0.984748	0.000347163
LNC_000214	ENSSSCT00000031885	SEMA3C	-0.970997	0.00124953
LNC_000214	ENSSSCT00000013555	IL2RG	-0.952777	0.00329235
LNC_000214	ENSSSCT00000036184	AKT2	0.97172	0.00118832
LNC_000214	ENSSSCT00000015705	HARS	0.989455	0.000166204
LNC_000214	ENSSSCT00000032608	UBAP1	-0.952089	0.00338818
LNC_000214	ENSSSCT00000009205	RTN4	-0.964983	0.00181779
LNC_000214	ENSSSCT00000009201	MTIF2	-0.992746	7.87e-05
LNC_000214	ENSSSCT00000007305	BOLA1	0.974718	0.000950717
LNC_000214	ENSSSCT00000025841	FAM177A1	-0.956696	0.00277228
LNC_000214	ENSSSCT00000007300	OTUD7B	-0.958943	0.00249393
LNC_000214	ENSSSCT00000002228	NOP9	0.969397	0.00139045
LNC_000214	ENSSSCT00000026117	RCOR3	-0.961837	0.00215683
LNC_000214	ENSSSCT00000025706	TOLLIP	0.971587	0.00119952
LNC_000214	ENSSSCT00000023059	ZNF75A	-0.955048	0.00298561
LNC_000214	ENSSSCT00000026577	PPCDC	-0.957378	0.0026862
LNC_000214	ENSSSCT00000002650	FOS	-0.972178	0.00115034
LNC_000214	ENSSSCT00000011425	PTEN	-0.958501	0.0025475
LNC_000214	ENSSSCT00000027516	FAM91A1	-0.965607	0.00175399
LNC_000214	ENSSSCT00000001056	SCO2	0.955536	0.00292161
LNC_000214	ENSSSCT00000017250	PPP2CB	-0.984865	0.000341879
LNC_000214	ENSSSCT00000001054	LMF2	0.976179	0.000844407
LNC_000214	ENSSSCT00000027512	LSS	0.95338	0.00320949
LNC_000214	ENSSSCT00000027510	DGKQ	0.957672	0.00264952
LNC_000214	ENSSSCT00000035419	XBP1	-0.984854	0.000342386
LNC_000214	ENSSSCT00000011750	ZRANB1	-0.990611	0.000131829
LNC_000214	ENSSSCT00000013145	BTG3	-0.98397	0.000383378
LNC_000214	ENSSSCT00000005877	RECK	-0.955798	0.00288752
LNC_000214	ENSSSCT00000017135	PTPN18	0.970257	0.00131383
LNC_000214	ENSSSCT00000017132	TFCP2L1	0.971189	0.00123315
LNC_000214	ENSSSCT00000032588	VCAN	-0.989766	0.000156566
LNC_000214	ENSSSCT00000030593	SCNN1D	-0.950952	0.0035496
LNC_000214	ENSSSCT00000023982	RNF113A	0.966845	0.00163062
LNC_000214	ENSSSCT00000007912	DUSP15	-0.985297	0.00032267
LNC_000214	ENSSSCT00000030598	ABHD12	0.992013	9.54e-05
LNC_000214	ENSSSCT00000011587	CNNM2	0.968639	0.00145987
LNC_000214	ENSSSCT00000000815	CCDC77	-0.965752	0.00173931
LNC_000214	ENSSSCT00000015928	DENND5A	-0.969237	0.00140503
LNC_000214	ENSSSCT00000027427	ABCA1	-0.97593	0.000862109
LNC_000214	ENSSSCT00000031268	FAM171B	-0.969636	0.00136898
LNC_000214	ENSSSCT00000016475	CCDC153	0.954313	0.00308325
LNC_000214	ENSSSCT00000009642	ATP10D	-0.976094	0.00085039
LNC_000214	ENSSSCT00000016477	C2CD2L	0.968727	0.00145175
LNC_000214	ENSSSCT00000016470	TRAPPC4	0.973533	0.00104145
LNC_000214	ENSSSCT00000016473	VPS11	0.989328	0.000170236
LNC_000214	ENSSSCT00000023179	RHOU	-0.965039	0.00181208
LNC_000214	ENSSSCT00000017620	RUFY4	-0.959775	0.00239457
LNC_000214	ENSSSCT00000003696	ACAP3	0.958572	0.0025389
LNC_000214	ENSSSCT00000005531	SOS2	-0.979039	0.00065445
LNC_000214	ENSSSCT00000016713	ASNS	-0.954027	0.00312175
LNC_000214	ENSSSCT00000023526	RND3	-0.975443	0.000897186
LNC_000214	ENSSSCT00000023174	DYNC1LI2	-0.969495	0.00138165
LNC_000214	ENSSSCT00000027639	CDH16	0.959598	0.00241553
LNC_000214	ENSSSCT00000000492	SLC16A7	-0.987516	0.000232807
LNC_000214	ENSSSCT00000000494	MON2	-0.991555	0.000106669
LNC_000214	ENSSSCT00000028758	ZCCHC10	-0.953533	0.00318858
LNC_000214	ENSSSCT00000005226	TMEM87A	-0.97005	0.00133208
LNC_000214	ENSSSCT00000005227	VPS39	-0.976831	0.000799008
LNC_000214	ENSSSCT00000002500	KATNBL1	-0.953422	0.00320367
LNC_000214	ENSSSCT00000006435	RNF224	0.951783	0.00343132
LNC_000214	ENSSSCT00000008134	CTSA	0.98169	0.000499793
LNC_000214	ENSSSCT00000033911	CD44	-0.982417	0.000461022
LNC_000214	ENSSSCT00000008057	SRSF6	-0.978072	0.000715962
LNC_000214	ENSSSCT00000002508	ARRDC4	-0.988401	0.000201031
LNC_000214	ENSSSCT00000033915	RTFDC1	0.982574	0.000452863
LNC_000214	ENSSSCT00000028756	EDEM1	-0.963634	0.00195966
LNC_000214	ENSSSCT00000014118	CLCF1	-0.979499	0.000626104
LNC_000214	ENSSSCT00000006436	CYSRT1	0.963209	0.00200549
LNC_000214	ENSSSCT00000011806	ECHS1	0.978286	0.000702125
LNC_000214	ENSSSCT00000007121	ARHGEF2	-0.984665	0.000350924
LNC_000214	ENSSSCT00000019021	IGFBP4	0.968059	0.00151403
LNC_000214	ENSSSCT00000006553	SQLE	0.979415	0.000631242
LNC_000214	ENSSSCT00000036320	UBA7	-0.978595	0.000682359
LNC_000214	ENSSSCT00000028173	BSG	0.970895	0.00125836
LNC_000214	ENSSSCT00000008818	PGP	0.963329	0.00199254
LNC_000214	ENSSSCT00000001870	LRRC73	0.958973	0.00249029
LNC_000214	ENSSSCT00000025114	PRMT2	0.96962	0.00137036
LNC_000214	ENSSSCT00000003106	MMP15	0.976485	0.000822936
LNC_000214	ENSSSCT00000004808	USP45	-0.979411	0.000631499
LNC_000214	ENSSSCT00000026775	DDX58	-0.96108	0.00224273
LNC_000214	ENSSSCT00000012386	LZTFL1	0.962665	0.00206488
LNC_000214	ENSSSCT00000012313	VILL	0.970081	0.0013293
LNC_000214	ENSSSCT00000013899	ATP11C	-0.992069	9.41e-05
LNC_000214	ENSSSCT00000003211	ETV2	0.972562	0.00111896
LNC_000214	ENSSSCT00000003210	RBM42	0.975466	0.000895522
LNC_000214	ENSSSCT00000018847	MAPT	0.995876	2.55e-05
LNC_000214	ENSSSCT00000018844	CDC27	-0.962252	0.00211052
LNC_000214	ENSSSCT00000018842	ITGB3	-0.959767	0.00239545
LNC_000214	ENSSSCT00000018512	RANBP17	-0.986431	0.000274939
LNC_000214	ENSSSCT00000028287	CCNT1	-0.990794	0.00012673
LNC_000214	ENSSSCT00000031070	TRAPPC1	0.960744	0.00228125
LNC_000214	ENSSSCT00000003287	EIF3K	0.990386	0.000138209
LNC_000214	ENSSSCT00000011941	ZNF281	-0.975184	0.000916112
LNC_000214	ENSSSCT00000029377	C21orf91	-0.98836	0.000202458
LNC_000214	ENSSSCT00000019179	SCPEP1	0.983195	0.000421263
LNC_000214	ENSSSCT00000000271	KRT8	0.984436	0.00036149
LNC_000214	ENSSSCT00000004979	SMAD7	-0.961618	0.00218149
LNC_000214	ENSSSCT00000011492	ZNF518A	-0.995401	3.17e-05
LNC_000214	ENSSSCT00000030610	BORCS6	0.97214	0.0011535
LNC_000214	ENSSSCT00000004971	ATP5A1	0.955768	0.00289143
LNC_000214	ENSSSCT00000025060	IGFBP2	0.986431	0.000274911
LNC_000214	ENSSSCT00000025063	DPY19L3	-0.961177	0.00223162
LNC_000214	ENSSSCT00000029390	MRPL12	0.974133	0.000994984
LNC_000214	ENSSSCT00000015385	POC5	-0.984306	0.000367532
LNC_000214	ENSSSCT00000008252	PRELID3B	-0.950906	0.00355616
LNC_000214	ENSSSCT00000015383	POLK	-0.967627	0.00155506
LNC_000214	ENSSSCT00000008251	ATP5E	0.968761	0.00144862
LNC_000214	ENSSSCT00000014256	MACROD1	0.972366	0.00113493
LNC_000214	ENSSSCT00000014252	NUDT22	0.974993	0.000930231
LNC_000214	ENSSSCT00000014251	DNAJC4	0.978049	0.000717487
LNC_000214	ENSSSCT00000012762	ARMC8	-0.979351	0.000635158
LNC_000214	ENSSSCT00000014679	MBD3	0.983579	0.000402264
LNC_000214	ENSSSCT00000012169	ECHDC3	0.968285	0.00149277
LNC_000214	ENSSSCT00000017408	NFE2L2	-0.986245	0.000282509
LNC_000214	ENSSSCT00000028373	RPL36	0.958086	0.00259839
LNC_000214	ENSSSCT00000031188	RNF219	-0.981476	0.00051153
LNC_000214	ENSSSCT00000029719	MXRA8	0.952994	0.00326245
LNC_000214	ENSSSCT00000029714	IFN-ALPHA-17	0.98791	0.000218364
LNC_000214	ENSSSCT00000032349	MAU2	-0.975841	0.000868419
LNC_000214	ENSSSCT00000019579	PIK3R5	-0.972657	0.00111124
LNC_000214	ENSSSCT00000017405	HOXD4	0.969653	0.00136748
LNC_000214	ENSSSCT00000017404	HOXD8	0.983334	0.000414323
LNC_000214	ENSSSCT00000000477	INHBE	-0.983602	0.000401121
LNC_000214	ENSSSCT00000002184	NFKBIA	-0.978353	0.000697808
LNC_000214	ENSSSCT00000034653	PGK1	0.973409	0.0010512
LNC_000214	ENSSSCT00000011709	HTRA1	0.987786	0.000222847
LNC_000214	ENSSSCT00000010832	OAS1	-0.974781	0.000945942
LNC_000214	ENSSSCT00000011453	TNKS2	-0.979295	0.000638635
LNC_000214	ENSSSCT00000010839	ALDH2	0.955638	0.00290839
LNC_000214	ENSSSCT00000010838	ERP29	0.967847	0.00153406
LNC_000214	ENSSSCT00000015497	PAM	-0.978524	0.000686884
LNC_000214	ENSSSCT00000018623	UBE2QL1	-0.974738	0.000949174
LNC_000214	ENSSSCT00000005990	EPB41L4B	-0.997036	1.32e-05
LNC_000214	ENSSSCT00000018621	SRD5A1	0.987929	0.000217681
LNC_000214	ENSSSCT00000018624	MED10	-0.953984	0.00312747
LNC_000214	ENSSSCT00000018157	GARS	-0.954007	0.00312436
LNC_000214	ENSSSCT00000022865	KCTD6	-0.953674	0.00316942
LNC_000214	ENSSSCT00000022867	H3F3A	0.977861	0.000729752
LNC_000214	ENSSSCT00000011019	SNRPD3	0.976354	0.000832067
LNC_000214	ENSSSCT00000018712	FOXJ1	0.980076	0.000591523
LNC_000214	ENSSSCT00000029625	USP9Y	-0.986163	0.000285855
LNC_000214	ENSSSCT00000001493	GNL1	0.966732	0.00164172
LNC_000214	ENSSSCT00000011016	GGT5	0.960287	0.00233438
LNC_000214	ENSSSCT00000011017	GGT1	0.989234	0.000173231
LNC_000214	ENSSSCT00000010983	PIK3IP1	0.97083	0.00126391
LNC_000214	ENSSSCT00000010541	REEP4	0.974389	0.000975504
LNC_000214	ENSSSCT00000010546	BMP1	-0.968921	0.00143385
LNC_000214	ENSSSCT00000010599	EPHX2	0.97339	0.00105269
LNC_000214	ENSSSCT00000010549	SLC39A14	-0.97444	0.000971597
LNC_000214	ENSSSCT00000005656	ELAVL2	-0.986393	0.000276461
LNC_000214	ENSSSCT00000004370	C1orf210	0.951652	0.00344982
LNC_000214	ENSSSCT00000032358	ZNF830	-0.972341	0.00113693
LNC_000214	ENSSSCT00000032359	DNAJC24	-0.974168	0.000992342
LNC_000214	ENSSSCT00000014033	TSPAN4	0.958908	0.00249816
LNC_000214	ENSSSCT00000014032	CHID1	0.981923	0.000487205
LNC_000214	ENSSSCT00000000004	TTC38	0.959804	0.0023911
LNC_000214	ENSSSCT00000018024	MEST	-0.958468	0.00255155
LNC_000214	ENSSSCT00000032353	MARCKS	-0.962343	0.00210043
LNC_000214	ENSSSCT00000022607	GRAMD3	-0.989235	0.000173205
LNC_000214	ENSSSCT00000004017	ZSCAN20	-0.977546	0.000750589
LNC_000214	ENSSSCT00000011231	PPA1	-0.976883	0.000795384
LNC_000214	ENSSSCT00000011515	PI4K2A	0.97132	0.00122204
LNC_000214	ENSSSCT00000013802	SLC25A6	0.955864	0.00287895
LNC_000214	ENSSSCT00000034647	TAF2	-0.973723	0.00102665
LNC_000214	ENSSSCT00000034640	CXCL2	-0.975642	0.000882758
LNC_000214	ENSSSCT00000007590	LMO4	-0.972457	0.00112745
LNC_000214	ENSSSCT00000007841	PCED1A	0.968644	0.00145936
LNC_000214	ENSSSCT00000007846	IDH3B	0.977615	0.000746054
LNC_000214	ENSSSCT00000014299	PPP1R32	0.950039	0.00368182
LNC_000214	ENSSSCT00000010720	RILPL2	0.969241	0.00140461
LNC_000214	ENSSSCT00000025648	ARAP1	-0.953309	0.00321919
LNC_000214	ENSSSCT00000025649	SDR42E1	-0.959814	0.00238995
LNC_000214	ENSSSCT00000005510	KLHL28	-0.96426	0.00189322
LNC_000214	ENSSSCT00000022592	BCAR1	-0.957656	0.00265161
LNC_000214	ENSSSCT00000015660	EGR1	-0.985289	0.000323016
LNC_000214	ENSSSCT00000004899	FRK	-0.98275	0.000443776
LNC_000214	ENSSSCT00000010298	CYSLTR2	-0.964573	0.00186035
LNC_000214	ENSSSCT00000010618	KIF13B	-0.95601	0.00286006
LNC_000214	ENSSSCT00000003747	ACOT7	0.983554	0.000403486
LNC_000214	ENSSSCT00000005447	VWA9	-0.95895	0.00249301
LNC_000214	ENSSSCT00000012380	KIF15	-0.964673	0.00184998
LNC_000214	ENSSSCT00000010616	HMBOX1	-0.970163	0.00132206
LNC_000214	ENSSSCT00000033351	SLC39A14	-0.98597	0.000293887
LNC_000214	ENSSSCT00000005423	ZNF532	-0.978342	0.000698526
LNC_000214	ENSSSCT00000005420	SEC11C	0.973546	0.00104044
LNC_000214	ENSSSCT00000008101	SDC4	-0.961199	0.00222911
LNC_000214	ENSSSCT00000004168	DNAJB4	-0.986536	0.000270692
LNC_000214	ENSSSCT00000004165	IFI44	-0.969737	0.00135995
LNC_000214	ENSSSCT00000014724	DOHH	0.956052	0.00285473
LNC_000214	ENSSSCT00000032777	VAV3	0.956478	0.00280008
LNC_000214	ENSSSCT00000005166	SORD	0.953741	0.0031603
LNC_000214	ENSSSCT00000010459	ABHD13	-0.96984	0.0013507
LNC_000214	ENSSSCT00000009474	ACP1	0.970771	0.00126899
LNC_000214	ENSSSCT00000005160	SHF	0.958331	0.00256824
LNC_000214	ENSSSCT00000017392	ATP5G3	0.97138	0.00121693
LNC_000214	ENSSSCT00000006159	HSPA5	-0.987982	0.000215763
LNC_000214	ENSSSCT00000034911	CHUK	-0.957268	0.00270003
LNC_000214	ENSSSCT00000022304	SNRNP70	0.953582	0.00318192
LNC_000214	ENSSSCT00000006154	ARPC5L	0.980629	0.000559232
LNC_000214	ENSSSCT00000006152	RPL35	0.955577	0.00291628
LNC_000214	ENSSSCT00000009671	RASL11B	-0.956355	0.00281581
LNC_000214	ENSSSCT00000026743	HES1	-0.973476	0.00104598
LNC_000214	ENSSSCT00000010458	LIG4	-0.978861	0.00066558
LNC_000214	ENSSSCT00000013564	RPS4X	0.969355	0.00139424
LNC_000214	ENSSSCT00000012546	PDE12	-0.984828	0.000343556
LNC_000214	ENSSSCT00000026342	SLC25A30	-0.958894	0.00249988
LNC_000214	ENSSSCT00000013569	CITED1	0.969679	0.00136507
LNC_000214	ENSSSCT00000005766	SMARCA2	0.964319	0.00188703
LNC_000214	ENSSSCT00000032618	ANK3	-0.96297	0.00203149
LNC_000214	ENSSSCT00000029474	FBXO2	0.966253	0.00168909
LNC_000214	ENSSSCT00000009212	PSME4	-0.985302	0.00032246
LNC_000214	ENSSSCT00000000915	APPL2	-0.978486	0.000689294
LNC_000214	ENSSSCT00000000917	TXNRD1	-0.98455	0.000356198
LNC_000214	ENSSSCT00000000916	KANSL2	-0.97602	0.000855637
LNC_000214	ENSSSCT00000000919	NFYB	-0.976756	0.000804144
LNC_000214	ENSSSCT00000030858	ARID2	-0.991101	0.000118423
LNC_000214	ENSSSCT00000017496	GTF3C3	-0.968418	0.00148041
LNC_000214	ENSSSCT00000007336	ACP6	0.960574	0.00230097
LNC_000214	ENSSSCT00000015978	SMPD1	0.971396	0.00121559
LNC_000214	ENSSSCT00000013027	UPK1B	-0.9594	0.00243909
LNC_000214	ENSSSCT00000001518	MIC-2	-0.980088	0.000590808
LNC_000214	ENSSSCT00000005691	IFNB1	-0.958922	0.00249646
LNC_000214	ENSSSCT00000017241	TTI2	-0.952777	0.00329241
LNC_000214	ENSSSCT00000004555	SHPRH	-0.969963	0.00133982
LNC_000214	ENSSSCT00000014538	HIPK3	-0.971403	0.00121502
LNC_000214	ENSSSCT00000033583	TAF2	-0.980574	0.000562391
LNC_000214	ENSSSCT00000027501	G6PD	0.991043	0.000119982
LNC_000214	ENSSSCT00000027500	ABL2	-0.965596	0.00175507
LNC_000214	ENSSSCT00000004582	REPS1	-0.979307	0.000637841
LNC_000214	ENSSSCT00000017248	WRN	-0.997713	7.84e-06
LNC_000214	ENSSSCT00000004580	HECA	-0.991306	0.000113049
LNC_000214	ENSSSCT00000014824	PNPLA6	0.961362	0.00221049
LNC_000214	ENSSSCT00000004587	HEBP2	0.981748	0.000496665
LNC_000214	ENSSSCT00000004584	CCDC28A	0.962397	0.00209441
LNC_000214	ENSSSCT00000012966	LRCH3	-0.987436	0.000235804
LNC_000214	ENSSSCT00000006336	C9orf116	0.987478	0.000234231
LNC_000214	ENSSSCT00000006335	MRPS2	0.982914	0.000435415
LNC_000214	ENSSSCT00000009504	MXD4	0.988552	0.000195836
LNC_000214	ENSSSCT00000016446	CEP164	0.96371	0.00195157
LNC_000214	ENSSSCT00000030614	NDE1	-0.961344	0.0022125
LNC_000214	ENSSSCT00000016919	CEP350	-0.987514	0.000232872
LNC_000214	ENSSSCT00000007200	NPR1	0.961664	0.0021763
LNC_000214	ENSSSCT00000000272	KRT18	0.9904	0.000137806
LNC_000214	ENSSSCT00000009859	TLR2	-0.963983	0.0019225
LNC_000214	ENSSSCT00000001732	SRPK1	-0.975528	0.000890968
LNC_000214	ENSSSCT00000004871	SMPD2	0.980588	0.000561591
LNC_000214	ENSSSCT00000001734	MAPK14	-0.977255	0.000770133
LNC_000214	ENSSSCT00000027727	POLR2M	-0.980581	0.000561972
LNC_000214	ENSSSCT00000006880	GORAB	-0.978449	0.000691632
LNC_000214	ENSSSCT00000026121	TPP1	0.958977	0.00248983
LNC_000214	ENSSSCT00000004874	ZBTB24	-0.968848	0.00144057
LNC_000214	ENSSSCT00000005187	HYPK	0.978461	0.000690871
LNC_000214	ENSSSCT00000026128	PKIG	0.984067	0.000378788
LNC_000214	ENSSSCT00000011491	CCNJ	-0.977723	0.000738868
LNC_000214	ENSSSCT00000028618	SPSB2	0.975628	0.000883744
LNC_000214	ENSSSCT00000028619	IL22RA1	-0.951186	0.00351606
LNC_000214	ENSSSCT00000014870	ECSIT	0.968769	0.0014478
LNC_000214	ENSSSCT00000035207	FLRT3	-0.988875	0.000184944
LNC_000214	ENSSSCT00000010945	NIPSNAP1	0.954625	0.00304156
LNC_000214	ENSSSCT00000013398	DDX3X	-0.985553	0.000311574
LNC_000214	ENSSSCT00000000649	ARHGDIB	0.98439	0.000363604
LNC_000214	ENSSSCT00000007112	PMF1	0.95775	0.00263992
LNC_000214	ENSSSCT00000017655	STK16	0.962018	0.00213658
LNC_000214	ENSSSCT00000017653	ANKZF1	0.966381	0.00167639
LNC_000214	ENSSSCT00000004093	EMILIN2	0.979353	0.000635022
LNC_000214	ENSSSCT00000017651	ABCB6	0.959122	0.00247231
LNC_000214	ENSSSCT00000007118	LAMTOR2	0.979976	0.000597449
LNC_000214	ENSSSCT00000023881	PLD3	0.984354	0.000365298
LNC_000214	ENSSSCT00000017658	DNAJB2	0.991737	0.000102136
LNC_000214	ENSSSCT00000008554	RABEP2	0.968182	0.00150251
LNC_000214	ENSSSCT00000035400	TRIM32	-0.973106	0.00107521
LNC_000214	ENSSSCT00000026093	C11orf52	-0.964408	0.00187764
LNC_000214	ENSSSCT00000003592	ZNF175	-0.977482	0.000754908
LNC_000214	ENSSSCT00000014878	RAB3D	-0.979287	0.000639111
LNC_000214	ENSSSCT00000003595	SIGLEC5	0.950432	0.00362456
LNC_000214	ENSSSCT00000027235	RFFL	-0.971503	0.00120657
LNC_000214	ENSSSCT00000014757	UBXN6	0.976845	0.000797994
LNC_000214	ENSSSCT00000002511	NR2F2	0.975138	0.000919522
LNC_000214	ENSSSCT00000005236	MGA	-0.965152	0.00180043
LNC_000214	ENSSSCT00000006428	TUBB4B	0.98009	0.000590674
LNC_000214	ENSSSCT00000017097	CCNT2	-0.97404	0.00100217
LNC_000214	ENSSSCT00000033540	UBA7	-0.95755	0.00266478
LNC_000214	ENSSSCT00000006425	NELFB	0.981506	0.000509877
LNC_000214	ENSSSCT00000012441	PRKAR2A	-0.951735	0.00343798
[truncated: 815,668+ more rows]
