# Supplementary material for: Comprehensive Genomic Characterization Analysis of lncRNAs in Cells With Porcine Delta Coronavirus Infection
Source: Front Microbiol. 2020 Jan 28;10:3036. doi: 10.3389/fmicb.2019.03036 (PMC6999024; doi:10.3389/fmicb.2019.03036)
Supplement: Supplementary file 6 [file Table_6.xlsx]

## Sheet: co-location
Table S6. KEGG pathway analysis for target genes of whole transcriptome-wide lncRNAs
#Term	Database	ID	Input number	Background number	P-Value	Corrected P-Value	Input	KEGG_ID/KO	Entrez_ID	Hyperlink
Alcoholism	KEGG PATHWAY	ssc05034	63	143	0.000950304	0.189005	ENSSSCG00000021399|ENSSSCG00000013263|ENSSSCG00000024639|ENSSSCG00000005015|ENSSSCG00000028729|ENSSSCG00000028926|ENSSSCG00000020971|ENSSSCG00000006539|ENSSSCG00000024775|ENSSSCG00000016440|ENSSSCG00000027859|ENSSSCG00000015323|ENSSSCG00000015324|ENSSSCG00000026668|ENSSSCG00000021890|ENSSSCG00000026982|ENSSSCG00000010081|ENSSSCG00000015048|ENSSSCG00000028092|ENSSSCG00000024229|ENSSSCG00000026938|…	ssc:100624086|ssc:100516663|ssc:100738744|ssc:100156602|ssc:100158117|ssc:100154056|ssc:100624086|ssc:100156321|ssc:100154181|ssc:100738744|ssc:100624050|ssc:100519790|ssc:100522202|ssc:100621915|ssc:100516546|ssc:100156741|ssc:100153927|ssc:100624857|ssc:100524008|ssc:100627582|ssc:100624086|ssc:100624086|ssc:100155970|ssc:396970|ssc:100523785|ssc:100158117|ssc:100738118|ssc:100624086|ssc:100144…	100624086|100516663|100738744|100156602|100158117|100154056|100624086|100156321|100154181|100738744|100624050|100519790|100522202|100621915|100516546|100156741|100153927|100624857|100524008|100627582|100624086|100624086|100155970|396970|100523785|100158117|100738118|100624086|100144302|100511870|100516976|397378|733611|100621915|100624086|100144421|100515165|100158117|100158117|100624086|10015674…	http://www.genome.jp/kegg-bin/show_pathway?ssc05034/ssc:100515364%09red/ssc:100154511%09red/ssc:100622317%09red/ssc:100157327%09red/ssc:100522202%09red/ssc:100624857%09red/ssc:100516546%09red/ssc:100154508%09red/ssc:396970%09red/ssc:100156321%09red/ssc:100154181%09red/ssc:397378%09red/ssc:100156741%09red/ssc:100141311%09red/ssc:100624050%09red/ssc:100516976%09red/ssc:100523785%09red/ssc:100158117…
Systemic lupus erythematosus	KEGG PATHWAY	ssc05322	47	102	0.00197919	0.189005	ENSSSCG00000021399|ENSSSCG00000024639|ENSSSCG00000028729|ENSSSCG00000001472|ENSSSCG00000020971|ENSSSCG00000024775|ENSSSCG00000016440|ENSSSCG00000001470|ENSSSCG00000026668|ENSSSCG00000026572|ENSSSCG00000026982|ENSSSCG00000001459|ENSSSCG00000023971|ENSSSCG00000001427|ENSSSCG00000024229|ENSSSCG00000026938|ENSSSCG00000006669|ENSSSCG00000022944|ENSSSCG00000029342|ENSSSCG00000022049|ENSSSCG00000022537|…	ssc:100624086|ssc:100738744|ssc:100158117|ssc:100157996|ssc:100624086|ssc:100154181|ssc:100738744|ssc:445528|ssc:100621915|ssc:100512420|ssc:100156741|ssc:100135049|ssc:396970|ssc:445467|ssc:100627582|ssc:100624086|ssc:100624086|ssc:100738744|ssc:100523785|ssc:100158117|ssc:100624086|ssc:100738744|ssc:100512637|ssc:100621915|ssc:100624086|ssc:100158117|ssc:100621915|ssc:100158117|ssc:100624086|ss…	100624086|100738744|100158117|100157996|100624086|100154181|100738744|445528|100621915|100512420|100156741|100135049|396970|445467|100627582|100624086|100624086|100738744|100523785|100158117|100624086|100738744|100512637|100621915|100624086|100158117|100621915|100158117|100624086|100156741|100156557|100037955|100135050|100158117|100037951|100738744|397086|100156741|100157327|100141311|100154508|1…	http://www.genome.jp/kegg-bin/show_pathway?ssc05322/ssc:100157327%09red/ssc:100135049%09red/ssc:100154508%09red/ssc:396970%09red/ssc:100523785%09red/ssc:100157996%09red/ssc:445528%09red/ssc:100156741%09red/ssc:100141311%09red/ssc:100154181%09red/ssc:100158117%09red/ssc:100512637%09red/ssc:397086%09red/ssc:445467%09red/ssc:100154511%09red/ssc:100738744%09red/ssc:100156557%09red/ssc:100135050%09red…
Herpes simplex infection	KEGG PATHWAY	ssc05168	74	182	0.00206187	0.189005	ENSSSCG00000000396|ENSSSCG00000025593|ENSSSCG00000007362|ENSSSCG00000029619|ENSSSCG00000006839|ENSSSCG00000012793|ENSSSCG00000001341|ENSSSCG00000009881|ENSSSCG00000009882|ENSSSCG00000001470|ENSSSCG00000013291|ENSSSCG00000001472|ENSSSCG00000001404|ENSSSCG00000001414|ENSSSCG00000026816|ENSSSCG00000030957|ENSSSCG00000024161|ENSSSCG00000007720|ENSSSCG00000007721|ENSSSCG00000027918|ENSSSCG00000017811|…	ssc:396923|ssc:100519722|ssc:768102|ssc:100516550|ssc:100157095|ssc:100523834|ssc:100135031|ssc:595128|ssc:397570|ssc:445528|ssc:396629|ssc:100157996|ssc:397086|ssc:397211|ssc:100620540|ssc:751869|ssc:396650|ssc:100510956|ssc:100513345|ssc:396655|ssc:100523020|ssc:100516550|ssc:100170131|ssc:100153785|ssc:100524813|ssc:654327|ssc:100521736|ssc:733649|ssc:397201|ssc:100519468|ssc:100515435|ssc:397…	396923|100519722|768102|100516550|100157095|100523834|100135031|595128|397570|445528|396629|100157996|397086|397211|100620540|751869|396650|100510956|100513345|396655|100523020|100516550|100170131|100153785|100524813|654327|100521736|733649|397201|100519468|100515435|397378|733611|100190899|100513348|100037286|100037286|100626234|100628097|595105|493186|100626452|100135037|595129|100523731|100144…	http://www.genome.jp/kegg-bin/show_pathway?ssc05168/ssc:100519295%09red/ssc:751869%09red/ssc:100737048%09red/ssc:100153785%09red/ssc:595105%09red/ssc:100626452%09red/ssc:100135049%09red/ssc:396616%09red/ssc:595129%09red/ssc:595128%09red/ssc:100155422%09red/ssc:493186%09red/ssc:100524813%09red/ssc:397076%09red/ssc:397378%09red/ssc:100523020%09red/ssc:100513345%09red/ssc:445528%09red/ssc:100154715%…
Viral carcinogenesis	KEGG PATHWAY	ssc05203	75	189	0.00316807	0.217805	ENSSSCG00000013263|ENSSSCG00000024639|ENSSSCG00000000373|ENSSSCG00000027140|ENSSSCG00000002411|ENSSSCG00000022080|ENSSSCG00000003909|ENSSSCG00000001341|ENSSSCG00000027859|ENSSSCG00000012252|ENSSSCG00000013771|ENSSSCG00000026668|ENSSSCG00000001383|ENSSSCG00000001661|ENSSSCG00000028729|ENSSSCG00000010081|ENSSSCG00000000706|ENSSSCG00000030957|ENSSSCG00000001516|ENSSSCG00000000488|ENSSSCG00000025957|…	ssc:100516663|ssc:100738744|ssc:100154715|ssc:397584|ssc:100154605|ssc:396849|ssc:100511937|ssc:100135031|ssc:100624050|ssc:100515940|ssc:397652|ssc:100621915|ssc:100144458|ssc:100155958|ssc:100158117|ssc:100153927|ssc:100520196|ssc:751869|ssc:397543|ssc:100125959|ssc:100621915|ssc:100158117|ssc:397550|ssc:733648|ssc:100621915|ssc:100158117|ssc:100738744|ssc:100622663|ssc:100038004|ssc:100621915|…	100516663|100738744|100154715|397584|100154605|396849|100511937|100135031|100624050|100515940|397652|100621915|100144458|100155958|100158117|100153927|100520196|751869|397543|100125959|100621915|100158117|397550|733648|100621915|100158117|100738744|100622663|100038004|100621915|100739510|100151896|100144302|100738744|397227|100152890|397227|100513628|100515165|100158117|396616|595105|100158117|78…	http://www.genome.jp/kegg-bin/show_pathway?ssc05203/ssc:100622663%09red/ssc:100520468%09red/ssc:751869%09red/ssc:100515165%09red/ssc:100739510%09red/ssc:100157327%09red/ssc:100151828%09red/ssc:100520196%09red/ssc:396616%09red/ssc:100155958%09red/ssc:100144458%09red/ssc:406188%09red/ssc:100520353%09red/ssc:100152890%09red/ssc:100624182%09red/ssc:733648%09red/ssc:397227%09red/ssc:100125959%09red/ss…
Epstein-Barr virus infection	KEGG PATHWAY	ssc05169	69	189	0.0188509	0.790621	ENSSSCG00000005038|ENSSSCG00000000373|ENSSSCG00000027140|ENSSSCG00000012795|ENSSSCG00000003909|ENSSSCG00000001341|ENSSSCG00000005852|ENSSSCG00000027859|ENSSSCG00000013771|ENSSSCG00000007688|ENSSSCG00000001414|ENSSSCG00000006691|ENSSSCG00000024161|ENSSSCG00000013588|ENSSSCG00000017731|ENSSSCG00000001952|ENSSSCG00000013297|ENSSSCG00000017403|ENSSSCG00000021199|ENSSSCG00000021203|ENSSSCG00000006250|…	ssc:100154148|ssc:100154715|ssc:397584|ssc:396606|ssc:100511937|ssc:100135031|ssc:100516719|ssc:100624050|ssc:397652|ssc:100521614|ssc:397211|ssc:100516367|ssc:396650|ssc:100520418|ssc:100523278|ssc:406188|ssc:100525150|ssc:733648|ssc:100190899|ssc:100622663|ssc:100152890|ssc:100623333|ssc:100521736|ssc:100739510|ssc:733681|ssc:100190899|ssc:100521261|ssc:751869|ssc:100155974|ssc:733643|ssc:10051…	100154148|100154715|397584|396606|100511937|100135031|100516719|100624050|397652|100521614|397211|100516367|396650|100520418|100523278|406188|100525150|733648|100190899|100622663|100152890|100623333|100521736|100739510|733681|100190899|100521261|751869|100155974|733643|100513348|100513628|100515165|100125959|396616|100520100|100623585|780440|100135037|102162981|100523731|780440|100627477|10051864…	http://www.genome.jp/kegg-bin/show_pathway?ssc05169/ssc:448810%09red/ssc:100625946%09red/ssc:100521614%09red/ssc:100627568%09red/ssc:100739510%09red/ssc:100523894%09red/ssc:100623585%09red/ssc:733643%09red/ssc:100151828%09red/ssc:751869%09red/ssc:397652%09red/ssc:100516367%09red/ssc:100516719%09red/ssc:406188%09red/ssc:100156327%09red/ssc:100154148%09red/ssc:100152890%09red/ssc:100154715%09red/ss…
NF-kappa B signaling pathway	KEGG PATHWAY	ssc04064	37	90	0.0210427	0.790621	ENSSSCG00000012795|ENSSSCG00000026742|ENSSSCG00000001404|ENSSSCG00000001414|ENSSSCG00000000706|ENSSSCG00000030957|ENSSSCG00000006250|ENSSSCG00000025028|ENSSSCG00000010504|ENSSSCG00000013291|ENSSSCG00000025691|ENSSSCG00000017330|ENSSSCG00000026695|ENSSSCG00000007229|ENSSSCG00000025606|ENSSSCG00000008162|ENSSSCG00000028758|ENSSSCG00000003608|ENSSSCG00000029475|ENSSSCG00000010965|ENSSSCG00000010966|…	ssc:396606|ssc:100517988|ssc:397086|ssc:397211|ssc:100520196|ssc:751869|ssc:100152890|ssc:100037300|ssc:100152350|ssc:396629|ssc:100125346|ssc:100520402|ssc:100519468|ssc:397536|ssc:100101922|ssc:100626904|ssc:397303|ssc:100233188|ssc:100622285|ssc:448797|ssc:494464|ssc:100155581|ssc:100125346|ssc:100038026|ssc:100153785|ssc:407742|ssc:100622156|ssc:100135665|ssc:100101922|ssc:100513840|ssc:10015…	396606|100517988|397086|397211|100520196|751869|100152890|100037300|100152350|396629|100125346|100520402|100519468|397536|100101922|100626904|397303|100233188|100622285|448797|494464|100155581|100125346|100038026|100153785|407742|100622156|100135665|100101922|100513840|100153830|406188|100101922|396925|396616|100514174|100627029|	http://www.genome.jp/kegg-bin/show_pathway?ssc04064/ssc:100153830%09red/ssc:751869%09red/ssc:100152890%09red/ssc:100622285%09red/ssc:100514174%09red/ssc:100155581%09red/ssc:100517988%09red/ssc:406188%09red/ssc:100622156%09red/ssc:396606%09red/ssc:100233188%09red/ssc:100626904%09red/ssc:100037300%09red/ssc:397536%09red/ssc:100627029%09red/ssc:494464%09red/ssc:407742%09red/ssc:396629%09red/ssc:1001…
HTLV-I infection	KEGG PATHWAY	ssc05166	88	253	0.0225632	0.790621	ENSSSCG00000001470|ENSSSCG00000001472|ENSSSCG00000024161|ENSSSCG00000030957|ENSSSCG00000007541|ENSSSCG00000013437|ENSSSCG00000005132|ENSSSCG00000005134|ENSSSCG00000007229|ENSSSCG00000029795|ENSSSCG00000025668|ENSSSCG00000025182|ENSSSCG00000002385|ENSSSCG00000021772|ENSSSCG00000002383|ENSSSCG00000013746|ENSSSCG00000000084|ENSSSCG00000012981|ENSSSCG00000003395|ENSSSCG00000014207|ENSSSCG00000011226|…	ssc:445528|ssc:100157996|ssc:396650|ssc:751869|ssc:100519764|ssc:100524070|ssc:397227|ssc:397227|ssc:397536|ssc:100156660|ssc:100156660|ssc:100626141|ssc:397400|ssc:100739348|ssc:100144486|ssc:100381266|ssc:100144302|ssc:100135665|ssc:100518131|ssc:100517932|ssc:100038019|ssc:100155970|ssc:100626465|ssc:397550|ssc:396925|ssc:100520402|ssc:397652|ssc:100155958|ssc:100520196|ssc:100520726|ssc:10015…	445528|100157996|396650|751869|100519764|100524070|397227|397227|397536|100156660|100156660|100626141|397400|100739348|100144486|100381266|100144302|100135665|100518131|100517932|100038019|100155970|100626465|397550|396925|100520402|397652|100155958|100520196|100520726|100157175|100038004|100739510|100151896|397015|733681|100736957|100101922|100515210|396814|100381266|100135037|397086|100518649|4…	http://www.genome.jp/kegg-bin/show_pathway?ssc05166/ssc:448810%09red/ssc:751869%09red/ssc:396814%09red/ssc:100521781%09red/ssc:100516227%09red/ssc:100135037%09red/ssc:733692%09red/ssc:100520726%09red/ssc:100736957%09red/ssc:100151828%09red/ssc:100135049%09red/ssc:100520196%09red/ssc:100158082%09red/ssc:100519764%09red/ssc:100037300%09red/ssc:100524070%09red/ssc:396925%09red/ssc:100524984%09red/ss…
Jak-STAT signaling pathway	KEGG PATHWAY	ssc04630	57	153	0.0229999	0.790621	ENSSSCG00000023016|ENSSSCG00000001082|ENSSSCG00000000136|ENSSSCG00000021815|ENSSSCG00000007816|ENSSSCG00000007817|ENSSSCG00000005053|ENSSSCG00000003909|ENSSSCG00000010974|ENSSSCG00000013894|ENSSSCG00000021437|ENSSSCG00000000396|ENSSSCG00000011011|ENSSSCG00000015115|ENSSSCG00000001573|ENSSSCG00000016830|ENSSSCG00000016832|ENSSSCG00000017402|ENSSSCG00000017403|ENSSSCG00000022127|ENSSSCG00000014278|…	ssc:397261|ssc:396965|ssc:100153254|ssc:733692|ssc:100518723|ssc:397614|ssc:100302366|ssc:100511937|ssc:100524518|ssc:100271900|ssc:397261|ssc:396923|ssc:100303725|ssc:100518854|ssc:100157844|ssc:414916|ssc:100271930|ssc:397550|ssc:733648|ssc:100627995|ssc:397409|ssc:100037966|ssc:100622663|ssc:100620540|ssc:100739510|ssc:397201|ssc:100521616|ssc:399503|ssc:100513263|ssc:397249|ssc:397536|ssc:100…	397261|396965|100153254|733692|100518723|397614|100302366|100511937|100524518|100271900|397261|396923|100303725|100518854|100157844|414916|100271930|397550|733648|100627995|397409|100037966|100622663|100620540|100739510|397201|100521616|399503|100513263|397249|397536|100739374|397225|100519435|493186|100157042|396814|100152038|396814|100736818|100511878|100524166|100627995|100518649|448810|396884…	http://www.genome.jp/kegg-bin/show_pathway?ssc04630/ssc:448810%09red/ssc:100157042%09red/ssc:396814%09red/ssc:100739510%09red/ssc:100157844%09red/ssc:733692%09red/ssc:397409%09red/ssc:493186%09red/ssc:397615%09red/ssc:397614%09red/ssc:397201%09red/ssc:100303725%09red/ssc:100521616%09red/ssc:733648%09red/ssc:100518723%09red/ssc:100271930%09red/ssc:100622663%09red/ssc:397225%09red/ssc:100518067%09r…
Prolactin signaling pathway	KEGG PATHWAY	ssc04917	28	67	0.0352596	0.987327	ENSSSCG00000008421|ENSSSCG00000001082|ENSSSCG00000003909|ENSSSCG00000005015|ENSSSCG00000010081|ENSSSCG00000030957|ENSSSCG00000016830|ENSSSCG00000014277|ENSSSCG00000027422|ENSSSCG00000017402|ENSSSCG00000017403|ENSSSCG00000000910|ENSSSCG00000021203|ENSSSCG00000009228|ENSSSCG00000013900|ENSSSCG00000016751|ENSSSCG00000005215|ENSSSCG00000005053|ENSSSCG00000029772|ENSSSCG00000002383|ENSSSCG00000006539|…	ssc:407247|ssc:396965|ssc:100511937|ssc:100156602|ssc:100153927|ssc:751869|ssc:414916|ssc:396611|ssc:407247|ssc:397550|ssc:733648|ssc:100037966|ssc:100622663|ssc:100521736|ssc:100739510|ssc:100514142|ssc:397201|ssc:100302366|ssc:493186|ssc:100144486|ssc:100156321|ssc:100623908|ssc:100135665|ssc:100518131|ssc:100525505|ssc:396655|ssc:396655|ssc:396655|	407247|396965|100511937|100156602|100153927|751869|414916|396611|407247|397550|733648|100037966|100622663|100521736|100739510|100514142|397201|100302366|493186|100144486|100156321|100623908|100135665|100518131|100525505|396655|396655|396655|	http://www.genome.jp/kegg-bin/show_pathway?ssc04917/ssc:751869%09red/ssc:100739510%09red/ssc:100525505%09red/ssc:100623908%09red/ssc:100156321%09red/ssc:493186%09red/ssc:407247%09red/ssc:397201%09red/ssc:733648%09red/ssc:100622663%09red/ssc:100153927%09red/ssc:100302366%09red/ssc:397550%09red/ssc:100156602%09red/ssc:100514142%09red/ssc:100037966%09red/ssc:414916%09red/ssc:100135665%09red/ssc:1005…
Leishmaniasis	KEGG PATHWAY	ssc05140	26	63	0.0456881	0.987327	ENSSSCG00000003614|ENSSSCG00000000137|ENSSSCG00000012795|ENSSSCG00000001470|ENSSSCG00000001472|ENSSSCG00000010081|ENSSSCG00000001459|ENSSSCG00000030957|ENSSSCG00000017755|ENSSSCG00000013291|ENSSSCG00000005215|ENSSSCG00000014282|ENSSSCG00000026904|ENSSSCG00000001469|ENSSSCG00000002383|ENSSSCG00000001404|ENSSSCG00000000087|ENSSSCG00000012981|ENSSSCG00000017044|ENSSSCG00000015559|ENSSSCG00000002385|…	ssc:100628001|ssc:100152055|ssc:396606|ssc:445528|ssc:100157996|ssc:100153927|ssc:100135049|ssc:751869|ssc:396859|ssc:396629|ssc:397201|ssc:397225|ssc:100621111|ssc:100135050|ssc:100144486|ssc:397086|ssc:100153785|ssc:100135665|ssc:397076|ssc:100142665|ssc:397400|ssc:406188|ssc:396655|ssc:396655|ssc:613130|ssc:396655|	100628001|100152055|396606|445528|100157996|100153927|100135049|751869|396859|396629|397201|397225|100621111|100135050|100144486|397086|100153785|100135665|397076|100142665|397400|406188|396655|396655|613130|396655|	http://www.genome.jp/kegg-bin/show_pathway?ssc05140/ssc:751869%09red/ssc:100135049%09red/ssc:100157996%09red/ssc:397201%09red/ssc:445528%09red/ssc:396606%09red/ssc:100628001%09red/ssc:397225%09red/ssc:100153927%09red/ssc:100135050%09red/ssc:396629%09red/ssc:100153785%09red/ssc:100144486%09red/ssc:397076%09red/ssc:397086%09red/ssc:100142665%09red/ssc:100135665%09red/ssc:406188%09red/ssc:100621111%…
Dopaminergic synapse	KEGG PATHWAY	ssc04728	44	120	0.049216	0.987327	ENSSSCG00000013263|ENSSSCG00000028926|ENSSSCG00000011649|ENSSSCG00000015323|ENSSSCG00000030565|ENSSSCG00000015324|ENSSSCG00000013754|ENSSSCG00000021890|ENSSSCG00000010132|ENSSSCG00000015048|ENSSSCG00000028092|ENSSSCG00000025212|ENSSSCG00000000429|ENSSSCG00000022163|ENSSSCG00000002540|ENSSSCG00000024784|ENSSSCG00000003256|ENSSSCG00000010301|ENSSSCG00000023092|ENSSSCG00000009228|ENSSSCG00000009657|…	ssc:100516663|ssc:100154056|ssc:102160080|ssc:100519790|ssc:100524886|ssc:100522202|ssc:100525387|ssc:100516546|ssc:100155530|ssc:100624857|ssc:100524008|ssc:102160080|ssc:102164153|ssc:100736677|ssc:100134967|ssc:100511102|ssc:100518074|ssc:396603|ssc:100738118|ssc:100521736|ssc:397090|ssc:100144302|ssc:100511870|ssc:100516976|ssc:397378|ssc:733611|ssc:100144421|ssc:100525377|ssc:100037286|ssc:1…	100516663|100154056|102160080|100519790|100524886|100522202|100525387|100516546|100155530|100624857|100524008|102160080|102164153|100736677|100134967|100511102|100518074|396603|100738118|100521736|397090|100144302|100511870|100516976|397378|733611|100144421|100525377|100037286|100037286|100516242|100101925|100628097|100144486|100158082|397523|100144302|100520353|100155970|100155015|100157949|1005…	http://www.genome.jp/kegg-bin/show_pathway?ssc04728/ssc:100520468%09red/ssc:397090%09red/ssc:100522202%09red/ssc:100624857%09red/ssc:100516546%09red/ssc:100155530%09red/ssc:100511102%09red/ssc:100520353%09red/ssc:100516242%09red/ssc:397378%09red/ssc:100134967%09red/ssc:102164153%09red/ssc:396603%09red/ssc:100516976%09red/ssc:100521736%09red/ssc:100511870%09red/ssc:102160080%09red/ssc:100525387%09…
Insulin signaling pathway	KEGG PATHWAY	ssc04910	48	133	0.0498093	0.987327	ENSSSCG00000005015|ENSSSCG00000028926|ENSSSCG00000016289|ENSSSCG00000017190|ENSSSCG00000023092|ENSSSCG00000003909|ENSSSCG00000007744|ENSSSCG00000011745|ENSSSCG00000007682|ENSSSCG00000007469|ENSSSCG00000022725|ENSSSCG00000010081|ENSSSCG00000007542|ENSSSCG00000006703|ENSSSCG00000017139|ENSSSCG00000000910|ENSSSCG00000021203|ENSSSCG00000015115|ENSSSCG00000009228|ENSSSCG00000013900|ENSSSCG00000016751|…	ssc:100156602|ssc:100154056|ssc:100101924|ssc:100623170|ssc:100738118|ssc:100511937|ssc:397548|ssc:100174945|ssc:100519708|ssc:396667|ssc:100151746|ssc:100153927|ssc:397091|ssc:100157793|ssc:100512677|ssc:100037966|ssc:100622663|ssc:100518854|ssc:100521736|ssc:100739510|ssc:100514142|ssc:100518752|ssc:100302366|ssc:397378|ssc:733611|ssc:100512153|ssc:100462718|ssc:397504|ssc:100512070|ssc:1005332…	100156602|100154056|100101924|100623170|100738118|100511937|397548|100174945|100519708|396667|100151746|100153927|397091|100157793|100512677|100037966|100622663|100518854|100521736|100739510|100514142|100518752|100302366|397378|733611|100512153|100462718|397504|100512070|100533200|493186|397324|100525363|100156321|100521997|100518131|397324|100515868|100520353|100127158|100153520|100525505|100310…	http://www.genome.jp/kegg-bin/show_pathway?ssc04910/ssc:100127158%09red/ssc:100153520%09red/ssc:100623170%09red/ssc:397091%09red/ssc:100515824%09red/ssc:100514142%09red/ssc:100151746%09red/ssc:100156602%09red/ssc:100525363%09red/ssc:100525505%09red/ssc:100157793%09red/ssc:100156321%09red/ssc:493186%09red/ssc:100520353%09red/ssc:397378%09red/ssc:100174945%09red/ssc:100512070%09red/ssc:100622663%09…
TGF-beta signaling pathway	KEGG PATHWAY	ssc04350	29	74	0.0564908	0.987327	ENSSSCG00000029429|ENSSSCG00000022080|ENSSSCG00000003863|ENSSSCG00000010081|ENSSSCG00000021893|ENSSSCG00000008645|ENSSSCG00000004952|ENSSSCG00000007227|ENSSSCG00000004948|ENSSSCG00000025270|ENSSSCG00000005132|ENSSSCG00000005134|ENSSSCG00000012910|ENSSSCG00000016113|ENSSSCG00000009357|ENSSSCG00000009131|ENSSSCG00000028931|ENSSSCG00000002385|ENSSSCG00000009560|ENSSSCG00000001404|ENSSSCG00000005965|…	ssc:100337677|ssc:396849|ssc:100517164|ssc:100153927|ssc:397447|ssc:654298|ssc:397260|ssc:100522839|ssc:100152069|ssc:100620350|ssc:397227|ssc:397227|ssc:100512153|ssc:100127483|ssc:100153584|ssc:100515395|ssc:100624534|ssc:397400|ssc:100621036|ssc:397086|ssc:448810|ssc:448845|ssc:100153296|ssc:100127158|ssc:100038019|ssc:397016|ssc:100521305|ssc:100113425|ssc:100152307|	100337677|396849|100517164|100153927|397447|654298|397260|100522839|100152069|100620350|397227|397227|100512153|100127483|100153584|100515395|100624534|397400|100621036|397086|448810|448845|100153296|100127158|100038019|397016|100521305|100113425|100152307|	http://www.genome.jp/kegg-bin/show_pathway?ssc04350/ssc:100127483%09red/ssc:100127158%09red/ssc:100522839%09red/ssc:100620350%09red/ssc:100113425%09red/ssc:448810%09red/ssc:100337677%09red/ssc:100152307%09red/ssc:100152069%09red/ssc:397227%09red/ssc:100038019%09red/ssc:397260%09red/ssc:396849%09red/ssc:100153927%09red/ssc:100153296%09red/ssc:100512153%09red/ssc:397086%09red/ssc:448845%09red/ssc:1…
Oxytocin signaling pathway	KEGG PATHWAY	ssc04921	56	161	0.0580726	0.987327	ENSSSCG00000017271|ENSSSCG00000028926|ENSSSCG00000022080|ENSSSCG00000010301|ENSSSCG00000003909|ENSSSCG00000026050|ENSSSCG00000025095|ENSSSCG00000001518|ENSSSCG00000013771|ENSSSCG00000010081|ENSSSCG00000021893|ENSSSCG00000028355|ENSSSCG00000026702|ENSSSCG00000011040|ENSSSCG00000014149|ENSSSCG00000016432|ENSSSCG00000015402|ENSSSCG00000022111|ENSSSCG00000003256|ENSSSCG00000003257|ENSSSCG00000003255|…	ssc:733677|ssc:100154056|ssc:396849|ssc:396603|ssc:100511937|ssc:100157899|ssc:397190|ssc:100155015|ssc:397652|ssc:100153927|ssc:397447|ssc:397653|ssc:100156272|ssc:100524101|ssc:733590|ssc:100515868|ssc:397377|ssc:100623143|ssc:100518074|ssc:100519779|ssc:100523919|ssc:100738118|ssc:100622663|ssc:414396|ssc:100739510|ssc:100519605|ssc:100523723|ssc:100520244|ssc:100516976|ssc:397378|ssc:733611|s…	733677|100154056|396849|396603|100511937|100157899|397190|100155015|397652|100153927|397447|397653|100156272|100524101|733590|100515868|397377|100623143|100518074|100519779|100523919|100738118|100622663|414396|100739510|100519605|100523723|100520244|100516976|397378|733611|100515364|100522066|100626700|100144421|397504|100520244|397293|100739348|100144486|100158082|397523|100525250|100518131|1001…	http://www.genome.jp/kegg-bin/show_pathway?ssc04921/ssc:100515364%09red/ssc:100739510%09red/ssc:100523723%09red/ssc:397190%09red/ssc:100511102%09red/ssc:100158082%09red/ssc:397653%09red/ssc:100518131%09red/ssc:100157793%09red/ssc:100519605%09red/ssc:100520353%09red/ssc:397378%09red/ssc:733590%09red/ssc:100626700%09red/ssc:100157899%09red/ssc:396603%09red/ssc:100516976%09red/ssc:397377%09red/ssc:1…
Protein processing in endoplasmic reticulum	KEGG PATHWAY	ssc04141	56	162	0.0625104	0.987327	ENSSSCG00000017094|ENSSSCG00000009228|ENSSSCG00000009244|ENSSSCG00000017279|ENSSSCG00000005037|ENSSSCG00000022482|ENSSSCG00000006193|ENSSSCG00000006239|ENSSSCG00000002414|ENSSSCG00000016722|ENSSSCG00000007187|ENSSSCG00000002535|ENSSSCG00000024692|ENSSSCG00000001516|ENSSSCG00000013588|ENSSSCG00000015659|ENSSSCG00000004700|ENSSSCG00000003288|ENSSSCG00000030567|ENSSSCG00000029822|ENSSSCG00000001494|…	ssc:100170772|ssc:100521736|ssc:100511210|ssc:100510978|ssc:100192435|ssc:100240743|ssc:100151996|ssc:100153716|ssc:100520751|ssc:100524597|ssc:100513186|ssc:397028|ssc:100154945|ssc:397543|ssc:100520418|ssc:100520400|ssc:100156204|ssc:100518376|ssc:100625983|ssc:100523265|ssc:100522554|ssc:396741|ssc:100620714|ssc:100144302|ssc:100516197|ssc:100520774|ssc:100513348|ssc:397606|ssc:100152689|ssc:1…	100170772|100521736|100511210|100510978|100192435|100240743|100151996|100153716|100520751|100524597|100513186|397028|100154945|397543|100520418|100520400|100156204|100518376|100625983|100523265|100522554|396741|100620714|100144302|100516197|100520774|100513348|397606|100152689|100516343|100622769|100523731|733673|100524483|100381266|100154166|100738285|100381266|100516343|100144302|100511986|4940…	http://www.genome.jp/kegg-bin/show_pathway?ssc04141/ssc:100511210%09red/ssc:100524483%09red/ssc:100516343%09red/ssc:100511251%09red/ssc:100520418%09red/ssc:100192435%09red/ssc:100523265%09red/ssc:100513348%09red/ssc:100156204%09red/ssc:100153716%09red/ssc:100510978%09red/ssc:100625565%09red/ssc:100622769%09red/ssc:100522554%09red/ssc:100152689%09red/ssc:100153007%09red/ssc:100154147%09red/ssc:100…
Small cell lung cancer	KEGG PATHWAY	ssc05222	33	88	0.0656358	0.987327	ENSSSCG00000003909|ENSSSCG00000013291|ENSSSCG00000030957|ENSSSCG00000025028|ENSSSCG00000007268|ENSSSCG00000017811|ENSSSCG00000022127|ENSSSCG00000017755|ENSSSCG00000016714|ENSSSCG00000021203|ENSSSCG00000009545|ENSSSCG00000013900|ENSSSCG00000017775|ENSSSCG00000005132|ENSSSCG00000017357|ENSSSCG00000007229|ENSSSCG00000026049|ENSSSCG00000009401|ENSSSCG00000027567|ENSSSCG00000005965|ENSSSCG00000009544|…	ssc:100511937|ssc:396629|ssc:751869|ssc:100037300|ssc:100153846|ssc:100523020|ssc:100627995|ssc:396859|ssc:100170131|ssc:100622663|ssc:100153454|ssc:100739510|ssc:100518396|ssc:397227|ssc:397059|ssc:397536|ssc:100626234|ssc:100151828|ssc:100627995|ssc:448810|ssc:100515336|ssc:101101688|ssc:100135665|ssc:100518131|ssc:100519295|ssc:100514785|ssc:100513840|ssc:100154715|ssc:100520933|ssc:397227|ssc…	100511937|396629|751869|100037300|100153846|100523020|100627995|396859|100170131|100622663|100153454|100739510|100518396|397227|397059|397536|100626234|100151828|100627995|448810|100515336|101101688|100135665|100518131|100519295|100514785|100513840|100154715|100520933|397227|406188|396616|100627029|	http://www.genome.jp/kegg-bin/show_pathway?ssc05222/ssc:448810%09red/ssc:100519295%09red/ssc:751869%09red/ssc:100739510%09red/ssc:100151828%09red/ssc:100514785%09red/ssc:100153454%09red/ssc:100523020%09red/ssc:100154715%09red/ssc:100170131%09red/ssc:100627029%09red/ssc:397227%09red/ssc:100622663%09red/ssc:101101688%09red/ssc:100037300%09red/ssc:397536%09red/ssc:100627995%09red/ssc:396629%09red/ss…
Adrenergic signaling in cardiomyocytes	KEGG PATHWAY	ssc04261	49	141	0.072782	0.987327	ENSSSCG00000013263|ENSSSCG00000017271|ENSSSCG00000028926|ENSSSCG00000011649|ENSSSCG00000009657|ENSSSCG00000003909|ENSSSCG00000026050|ENSSSCG00000028069|ENSSSCG00000013771|ENSSSCG00000010081|ENSSSCG00000011441|ENSSSCG00000011040|ENSSSCG00000002540|ENSSSCG00000015402|ENSSSCG00000024784|ENSSSCG00000003257|ENSSSCG00000003255|ENSSSCG00000023092|ENSSSCG00000021203|ENSSSCG00000013900|ENSSSCG00000025532|…	ssc:100516663|ssc:733677|ssc:100154056|ssc:102160080|ssc:397090|ssc:100511937|ssc:100157899|ssc:733701|ssc:397652|ssc:100153927|ssc:100156435|ssc:100524101|ssc:100134967|ssc:397377|ssc:100511102|ssc:100519779|ssc:100523919|ssc:100738118|ssc:100622663|ssc:100739510|ssc:100519605|ssc:100037999|ssc:100144302|ssc:397378|ssc:733611|ssc:397355|ssc:100522066|ssc:102160080|ssc:100144421|ssc:100525377|ssc…	100516663|733677|100154056|102160080|397090|100511937|100157899|733701|397652|100153927|100156435|100524101|100134967|397377|100511102|100519779|100523919|100738118|100622663|100739510|100519605|100037999|100144302|397378|733611|397355|100522066|102160080|100144421|100525377|100516242|100101925|100152567|100739348|100520061|397523|100525250|100144302|100515755|100518131|396690|100520353|100737139…	http://www.genome.jp/kegg-bin/show_pathway?ssc04261/ssc:100739510%09red/ssc:397090%09red/ssc:396690%09red/ssc:100144421%09red/ssc:100737139%09red/ssc:100511102%09red/ssc:100519605%09red/ssc:100515755%09red/ssc:100523919%09red/ssc:100520353%09red/ssc:100516242%09red/ssc:397378%09red/ssc:100134967%09red/ssc:396828%09red/ssc:100157899%09red/ssc:397377%09red/ssc:397355%09red/ssc:102160080%09red/ssc:1…
Spliceosome	KEGG PATHWAY	ssc03040	45	129	0.0794532	0.987327	ENSSSCG00000011601|ENSSSCG00000027224|ENSSSCG00000030119|ENSSSCG00000027323|ENSSSCG00000010877|ENSSSCG00000030507|ENSSSCG00000013107|ENSSSCG00000017289|ENSSSCG00000003596|ENSSSCG00000003964|ENSSSCG00000008587|ENSSSCG00000024544|ENSSSCG00000017817|ENSSSCG00000004802|ENSSSCG00000023562|ENSSSCG00000006665|ENSSSCG00000007362|ENSSSCG00000021615|ENSSSCG00000017626|ENSSSCG00000009036|ENSSSCG00000017033|…	ssc:100514071|ssc:100511501|ssc:100190995|ssc:100156513|ssc:100515571|ssc:100127466|ssc:100144769|ssc:100512557|ssc:100624754|ssc:100523448|ssc:100521960|ssc:100624030|ssc:100526074|ssc:100738040|ssc:100038330|ssc:100157814|ssc:768102|ssc:100625186|ssc:654327|ssc:100522884|ssc:100517791|ssc:100737104|ssc:100625217|ssc:100512637|ssc:100516520|ssc:100626720|ssc:100155855|ssc:100624030|ssc:100626692…	100514071|100511501|100190995|100156513|100515571|100127466|100144769|100512557|100624754|100523448|100521960|100624030|100526074|100738040|100038330|100157814|768102|100625186|654327|100522884|100517791|100737104|100625217|100512637|100516520|100626720|100155855|100624030|100626692|100156173|100739153|448813|100513617|100515920|100513617|100626833|100154637|100624030|100515924|100518557|10052029…	http://www.genome.jp/kegg-bin/show_pathway?ssc03040/ssc:100514071%09red/ssc:448813%09red/ssc:100738040%09red/ssc:100513617%09red/ssc:100518557%09red/ssc:100737104%09red/ssc:100516520%09red/ssc:100127466%09red/ssc:100522208%09red/ssc:100625217%09red/ssc:100520297%09red/ssc:100522884%09red/ssc:100512637%09red/ssc:100521960%09red/ssc:100156173%09red/ssc:100154637%09red/ssc:100624030%09red/ssc:100512…
B cell receptor signaling pathway	KEGG PATHWAY	ssc04662	27	72	0.0889344	0.987327	ENSSSCG00000005015|ENSSSCG00000003909|ENSSSCG00000026742|ENSSSCG00000010081|ENSSSCG00000013500|ENSSSCG00000030957|ENSSSCG00000006250|ENSSSCG00000010509|ENSSSCG00000010504|ENSSSCG00000021203|ENSSSCG00000025691|ENSSSCG00000013900|ENSSSCG00000016298|ENSSSCG00000014811|ENSSSCG00000028674|ENSSSCG00000002383|ENSSSCG00000009624|ENSSSCG00000026638|ENSSSCG00000012981|ENSSSCG00000003395|ENSSSCG00000001703|…	ssc:100156602|ssc:100511937|ssc:100517988|ssc:100153927|ssc:100525505|ssc:751869|ssc:100152890|ssc:100155165|ssc:100152350|ssc:100622663|ssc:100125346|ssc:100739510|ssc:100526019|ssc:100462718|ssc:100623585|ssc:100144486|ssc:100158082|ssc:100125346|ssc:100135665|ssc:100518131|ssc:100153486|ssc:100511898|ssc:100517827|ssc:100153830|ssc:406188|ssc:100621111|ssc:396603|	100156602|100511937|100517988|100153927|100525505|751869|100152890|100155165|100152350|100622663|100125346|100739510|100526019|100462718|100623585|100144486|100158082|100125346|100135665|100518131|100153486|100511898|100517827|100153830|406188|100621111|396603|	http://www.genome.jp/kegg-bin/show_pathway?ssc04662/ssc:100517827%09red/ssc:751869%09red/ssc:100153830%09red/ssc:100739510%09red/ssc:100511898%09red/ssc:100623585%09red/ssc:100158082%09red/ssc:100517988%09red/ssc:100622663%09red/ssc:396603%09red/ssc:100152890%09red/ssc:100153927%09red/ssc:100621111%09red/ssc:100156602%09red/ssc:100125346%09red/ssc:100153486%09red/ssc:100135665%09red/ssc:100526019…
Chronic myeloid leukemia	KEGG PATHWAY	ssc05220	26	69	0.0905352	0.987327	ENSSSCG00000005015|ENSSSCG00000027140|ENSSSCG00000003909|ENSSSCG00000010081|ENSSSCG00000015115|ENSSSCG00000030957|ENSSSCG00000007268|ENSSSCG00000001952|ENSSSCG00000017402|ENSSSCG00000021203|ENSSSCG00000026816|ENSSSCG00000013900|ENSSSCG00000006539|ENSSSCG00000007229|ENSSSCG00000000488|ENSSSCG00000010095|ENSSSCG00000002385|ENSSSCG00000009401|ENSSSCG00000005965|ENSSSCG00000012981|ENSSSCG00000003395|…	ssc:100156602|ssc:397584|ssc:100511937|ssc:100153927|ssc:100518854|ssc:751869|ssc:100153846|ssc:406188|ssc:397550|ssc:100622663|ssc:100620540|ssc:100739510|ssc:100156321|ssc:397536|ssc:100125959|ssc:100525363|ssc:397400|ssc:100151828|ssc:448810|ssc:100135665|ssc:100518131|ssc:100038019|ssc:100525505|ssc:100154421|ssc:100623143|ssc:100514612|	100156602|397584|100511937|100153927|100518854|751869|100153846|406188|397550|100622663|100620540|100739510|100156321|397536|100125959|100525363|397400|100151828|448810|100135665|100518131|100038019|100525505|100154421|100623143|100514612|	http://www.genome.jp/kegg-bin/show_pathway?ssc05220/ssc:448810%09red/ssc:751869%09red/ssc:100739510%09red/ssc:100620540%09red/ssc:100151828%09red/ssc:100525363%09red/ssc:100525505%09red/ssc:100154421%09red/ssc:100156321%09red/ssc:100125959%09red/ssc:100038019%09red/ssc:397536%09red/ssc:100153927%09red/ssc:397550%09red/ssc:100514612%09red/ssc:100156602%09red/ssc:100623143%09red/ssc:100153846%09red…

## Sheet: co-expression
#Term	Database	ID	Input number	Background number	P-Value	Corrected P-Value	Input	KEGG_ID/KO	Entrez_ID	Hyperlink
Ribosome	KEGG PATHWAY	ssc03010	119	143	0.00591632	0.915329	ENSSSCG00000026393|ENSSSCG00000009458|ENSSSCG00000029785|ENSSSCG00000022859|ENSSSCG00000004047|ENSSSCG00000006008|ENSSSCG00000002529|ENSSSCG00000015503|ENSSSCG00000006081|ENSSSCG00000030021|ENSSSCG00000006899|ENSSSCG00000028020|ENSSSCG00000017065|ENSSSCG00000013118|ENSSSCG00000025871|ENSSSCG00000007984|ENSSSCG00000000089|ENSSSCG00000013597|ENSSSCG00000012109|ENSSSCG00000017509|ENSSSCG00000025883|…	ssc:100622235|ssc:414390|ssc:100622613|ssc:100624157|ssc:100156324|ssc:100624157|ssc:100037996|ssc:100739774|ssc:100156811|ssc:414416|ssc:100135671|ssc:100624945|ssc:100739413|ssc:100514446|ssc:414392|ssc:100524194|ssc:396768|ssc:414420|ssc:100627662|ssc:396989|ssc:100626973|ssc:100156363|ssc:100037995|ssc:100516385|ssc:100037997|ssc:100625069|ssc:100620094|ssc:100622784|ssc:100154456|ssc:1005177…	100622235|414390|100622613|100624157|100156324|100624157|100037996|100739774|100156811|414416|100135671|100624945|100739413|100514446|414392|100524194|396768|414420|100627662|396989|100626973|100156363|100037995|100516385|100037997|100625069|100620094|100622784|100154456|100517705|100627537|100037994|100037993|100513643|100516393|397418|396626|100521642|100513660|780432|733592|414397|100156322|10…	http://www.genome.jp/kegg-bin/show_pathway?ssc03010/ssc:100620094%09red/ssc:100737651%09red/ssc:414398%09red/ssc:414397%09red/ssc:414395%09red/ssc:414392%09red/ssc:414390%09red/ssc:396952%09red/ssc:100155549%09red/ssc:100156322%09red/ssc:100135671%09red/ssc:100156324%09red/ssc:100518767%09red/ssc:100622852%09red/ssc:641351%09red/ssc:100736809%09red/ssc:100516393%09red/ssc:100513643%09red/ssc:1005…
Metabolic pathways	KEGG PATHWAY	ssc01100	780	1166	0.0124584	0.915329	ENSSSCG00000025770|ENSSSCG00000024778|ENSSSCG00000006816|ENSSSCG00000003683|ENSSSCG00000017883|ENSSSCG00000022858|ENSSSCG00000013990|ENSSSCG00000026554|ENSSSCG00000000767|ENSSSCG00000022586|ENSSSCG00000027307|ENSSSCG00000017156|ENSSSCG00000017152|ENSSSCG00000013436|ENSSSCG00000017400|ENSSSCG00000027073|ENSSSCG00000013431|ENSSSCG00000023983|ENSSSCG00000030318|ENSSSCG00000003145|ENSSSCG00000003141|…	ssc:100302026|ssc:403326|ssc:100512899|ssc:100037991|ssc:100523568|ssc:397519|ssc:100513720|ssc:100134955|ssc:100156112|ssc:100621056|ssc:100514033|ssc:100526132|ssc:100737146|ssc:100524239|ssc:100519685|ssc:100620687|ssc:100523423|ssc:100627169|ssc:100524676|ssc:397139|ssc:397138|ssc:100154810|ssc:100155321|ssc:100511393|ssc:100621536|ssc:102159905|ssc:396931|ssc:100517106|ssc:100522764|ssc:1005…	100302026|403326|100512899|100037991|100523568|397519|100513720|100134955|100156112|100621056|100514033|100526132|100737146|100524239|100519685|100620687|100523423|100627169|100524676|397139|397138|100154810|100155321|100511393|100621536|102159905|396931|100517106|100522764|100511633|100233195|100627465|414382|100625362|100628197|100519410|100627099|100522362|100037303|100525912|397012|397541|100…	http://www.genome.jp/kegg-bin/show_pathway?ssc01100/ssc:574054%09red/ssc:100623047%09red/ssc:100153520%09red/ssc:100524873%09red/ssc:100525976%09red/ssc:100511161%09red/ssc:100152660%09red/ssc:100525281%09red/ssc:100515917%09red/ssc:100135677%09red/ssc:100157162%09red/ssc:100154817%09red/ssc:100621392%09red/ssc:449572%09red/ssc:100312967%09red/ssc:100154942%09red/ssc:100154792%09red/ssc:100155883…
Endocytosis	KEGG PATHWAY	ssc04144	154	206	0.0254991	0.915329	ENSSSCG00000030153|ENSSSCG00000022126|ENSSSCG00000015823|ENSSSCG00000000130|ENSSSCG00000022268|ENSSSCG00000029541|ENSSSCG00000024161|ENSSSCG00000009925|ENSSSCG00000010995|ENSSSCG00000017712|ENSSSCG00000022696|ENSSSCG00000023985|ENSSSCG00000020666|ENSSSCG00000004948|ENSSSCG00000010683|ENSSSCG00000015115|ENSSSCG00000004639|ENSSSCG00000014359|ENSSSCG00000009134|ENSSSCG00000014812|ENSSSCG00000000488|…	ssc:100621443|ssc:397070|ssc:100625212|ssc:100240722|ssc:100154195|ssc:100737524|ssc:396650|ssc:100154195|ssc:100513035|ssc:100517121|ssc:595117|ssc:397070|ssc:100738234|ssc:100152069|ssc:100152937|ssc:100518854|ssc:100157546|ssc:100525214|ssc:397083|ssc:396853|ssc:100125959|ssc:100511767|ssc:100514319|ssc:100157042|ssc:100154859|ssc:397400|ssc:100511697|ssc:100525860|ssc:100626428|ssc:100524550|…	100621443|397070|100625212|100240722|100154195|100737524|396650|100154195|100513035|100517121|595117|397070|100738234|100152069|100152937|100518854|100157546|100525214|397083|396853|100125959|100511767|100514319|100157042|100154859|397400|100511697|100525860|100626428|100524550|100620812|100523862|397083|100521609|102161281|100152918|100512857|396849|100523271|102161890|414900|100519135|100621690…	http://www.genome.jp/kegg-bin/show_pathway?ssc04144/ssc:100513395%09red/ssc:100523947%09red/ssc:100516416%09red/ssc:100513782%09red/ssc:100154503%09red/ssc:100511697%09red/ssc:100514408%09red/ssc:100155053%09red/ssc:100625212%09red/ssc:100519746%09red/ssc:100522530%09red/ssc:396814%09red/ssc:100524443%09red/ssc:100038019%09red/ssc:100157936%09red/ssc:100625740%09red/ssc:100525045%09red/ssc:396648…
Huntington's disease	KEGG PATHWAY	ssc05016	142	190	0.0309638	0.915329	ENSSSCG00000014296|ENSSSCG00000000272|ENSSSCG00000027307|ENSSSCG00000013046|ENSSSCG00000003718|ENSSSCG00000023856|ENSSSCG00000006789|ENSSSCG00000022586|ENSSSCG00000017712|ENSSSCG00000002526|ENSSSCG00000013436|ENSSSCG00000025571|ENSSSCG00000013431|ENSSSCG00000030318|ENSSSCG00000003144|ENSSSCG00000003653|ENSSSCG00000012274|ENSSSCG00000005528|ENSSSCG00000016893|ENSSSCG00000014289|ENSSSCG00000026631|…	ssc:397010|ssc:396575|ssc:100514033|ssc:100522725|ssc:100037274|ssc:100515054|ssc:100154817|ssc:100621056|ssc:100517121|ssc:100155804|ssc:100524239|ssc:100620235|ssc:100523423|ssc:100524676|ssc:396633|ssc:100514655|ssc:100522775|ssc:100154443|ssc:100516161|ssc:100524308|ssc:403155|ssc:100517634|ssc:100524622|ssc:780433|ssc:100048954|ssc:397276|ssc:397454|ssc:100523598|ssc:100525860|ssc:100516402|…	397010|396575|100514033|100522725|100037274|100515054|100154817|100621056|100517121|100155804|100524239|100620235|100523423|100524676|396633|100514655|100522775|100154443|100516161|100524308|403155|100517634|100524622|780433|100048954|397276|397454|100523598|100525860|100516402|397651|100628241|397659|100626022|100513895|100516663|100513629|100522678|100621056|808503|100037989|100623248|100513030…	http://www.genome.jp/kegg-bin/show_pathway?ssc05016/ssc:574054%09red/ssc:100524873%09red/ssc:100154817%09red/ssc:100514408%09red/ssc:100524560%09red/ssc:100156075%09red/ssc:397001%09red/ssc:100524239%09red/ssc:100626022%09red/ssc:100515069%09red/ssc:100516663%09red/ssc:100626043%09red/ssc:100579141%09red/ssc:100524622%09red/ssc:100518016%09red/ssc:100155804%09red/ssc:100514033%09red/ssc:100515661…
TNF signaling pathway	KEGG PATHWAY	ssc04668	87	109	0.0311042	0.915329	ENSSSCG00000002716|ENSSSCG00000006815|ENSSSCG00000030957|ENSSSCG00000010448|ENSSSCG00000002525|ENSSSCG00000023589|ENSSSCG00000007030|ENSSSCG00000020705|ENSSSCG00000009051|ENSSSCG00000000246|ENSSSCG00000000242|ENSSSCG00000013655|ENSSSCG00000002383|ENSSSCG00000030888|ENSSSCG00000027529|ENSSSCG00000000084|ENSSSCG00000016254|ENSSSCG00000012981|ENSSSCG00000017705|ENSSSCG00000005838|ENSSSCG00000004110|…	ssc:100736836|ssc:396599|ssc:751869|ssc:396826|ssc:100156979|ssc:100622590|ssc:100101471|ssc:100624078|ssc:397683|ssc:100525528|ssc:102157763|ssc:396750|ssc:100144486|ssc:595129|ssc:100622859|ssc:100144302|ssc:553951|ssc:100135665|ssc:396613|ssc:100513840|ssc:100156182|ssc:396925|ssc:100154896|ssc:100516663|ssc:100513441|ssc:100520402|ssc:397020|ssc:100621027|ssc:100520418|ssc:100135662|ssc:10051…	100736836|396599|751869|396826|100156979|100622590|100101471|100624078|397683|100525528|102157763|396750|100144486|595129|100622859|100144302|553951|100135665|396613|100513840|100156182|396925|100154896|100516663|100513441|100520402|397020|100621027|100520418|100135662|100514498|100513084|100626270|493186|100622769|397086|407742|396610|100156630|396913|397422|100142688|100522979|406188|396610|100…	http://www.genome.jp/kegg-bin/show_pathway?ssc04668/ssc:100736836%09red/ssc:751869%09red/ssc:100513811%09red/ssc:396915%09red/ssc:553951%09red/ssc:396913%09red/ssc:100522979%09red/ssc:595105%09red/ssc:100525528%09red/ssc:100515635%09red/ssc:100520418%09red/ssc:100101471%09red/ssc:595129%09red/ssc:100621027%09red/ssc:397360%09red/ssc:493186%09red/ssc:406188%09red/ssc:414381%09red/ssc:397244%09red/…
Prostate cancer	KEGG PATHWAY	ssc05215	70	85	0.0331041	0.915329	ENSSSCG00000013263|ENSSSCG00000010440|ENSSSCG00000027140|ENSSSCG00000012371|ENSSSCG00000027127|ENSSSCG00000003909|ENSSSCG00000010872|ENSSSCG00000028216|ENSSSCG00000005015|ENSSSCG00000021684|ENSSSCG00000017497|ENSSSCG00000027367|ENSSSCG00000002535|ENSSSCG00000030957|ENSSSCG00000004812|ENSSSCG00000030680|ENSSSCG00000006560|ENSSSCG00000001079|ENSSSCG00000002989|ENSSSCG00000014442|ENSSSCG00000001952|…	ssc:100516663|ssc:100156264|ssc:397584|ssc:397582|ssc:100525505|ssc:100511937|ssc:100513811|ssc:100738625|ssc:100156602|ssc:445013|ssc:100516641|ssc:396762|ssc:397028|ssc:751869|ssc:397350|ssc:100170126|ssc:100142688|ssc:100154407|ssc:100127478|ssc:100126842|ssc:406188|ssc:397070|ssc:100135662|ssc:397070|ssc:100514498|ssc:100192445|ssc:100127359|ssc:100170126|ssc:100101471|ssc:397048|ssc:10015324…	100516663|100156264|397584|397582|100525505|100511937|100513811|100738625|100156602|445013|100516641|396762|397028|751869|397350|100170126|100142688|100154407|100127478|100126842|406188|397070|100135662|397070|100514498|100192445|100127359|100170126|100101471|397048|100153248|100153922|397083|100520187|397601|100125959|100518913|100521065|100522979|100523248|397077|100515267|396851|100515635|1001…	http://www.genome.jp/kegg-bin/show_pathway?ssc05215/ssc:751869%09red/ssc:100153248%09red/ssc:100513811%09red/ssc:100192436%09red/ssc:397191%09red/ssc:100151828%09red/ssc:100156226%09red/ssc:100515635%09red/ssc:100525505%09red/ssc:100127359%09red/ssc:100101471%09red/ssc:100154407%09red/ssc:100154715%09red/ssc:100126842%09red/ssc:397048%09red/ssc:100156264%09red/ssc:100523248%09red/ssc:100125959%09…
Oxidative phosphorylation	KEGG PATHWAY	ssc00190	103	134	0.0380429	0.915329	ENSSSCG00000027307|ENSSSCG00000013046|ENSSSCG00000000719|ENSSSCG00000006789|ENSSSCG00000000767|ENSSSCG00000022586|ENSSSCG00000018069|ENSSSCG00000018065|ENSSSCG00000013436|ENSSSCG00000017401|ENSSSCG00000016577|ENSSSCG00000030318|ENSSSCG00000008441|ENSSSCG00000003653|ENSSSCG00000005528|ENSSSCG00000014289|ENSSSCG00000013596|ENSSSCG00000011003|ENSSSCG00000020686|ENSSSCG00000015034|ENSSSCG00000016127|…	ssc:100514033|ssc:100522725|ssc:100524622|ssc:100154817|ssc:100156112|ssc:100621056|ssc:808502|ssc:808501|ssc:100524239|ssc:100523018|ssc:100518811|ssc:100524676|ssc:100736975|ssc:100514655|ssc:100154443|ssc:100524308|ssc:100517634|ssc:733605|ssc:780433|ssc:100048954|ssc:100516402|ssc:100523018|ssc:100623873|ssc:100156052|ssc:100513895|ssc:100513629|ssc:100522678|ssc:100621056|ssc:100521105|ssc:1…	100514033|100522725|100524622|100154817|100156112|100621056|808502|808501|100524239|100523018|100518811|100524676|100736975|100514655|100154443|100524308|100517634|733605|780433|100048954|100516402|100523018|100623873|100156052|100513895|100513629|100522678|100621056|100521105|100525048|100037989|100513030|100737726|492822|397472|100515069|100156799|100512624|100516161|574054|414412|100037985|100…	http://www.genome.jp/kegg-bin/show_pathway?ssc00190/ssc:574054%09red/ssc:100524873%09red/ssc:100154817%09red/ssc:396950%09red/ssc:396956%09red/ssc:100156075%09red/ssc:100524239%09red/ssc:100525048%09red/ssc:100515069%09red/ssc:100154942%09red/ssc:100522783%09red/ssc:100736975%09red/ssc:100579141%09red/ssc:100523018%09red/ssc:100524622%09red/ssc:100518016%09red/ssc:100514033%09red/ssc:100154379%09…
Alzheimer's disease	KEGG PATHWAY	ssc05010	130	175	0.041692	0.915329	ENSSSCG00000027307|ENSSSCG00000017311|ENSSSCG00000023290|ENSSSCG00000000719|ENSSSCG00000000769|ENSSSCG00000023856|ENSSSCG00000012999|ENSSSCG00000015034|ENSSSCG00000022586|ENSSSCG00000010448|ENSSSCG00000013436|ENSSSCG00000013431|ENSSSCG00000030318|ENSSSCG00000003653|ENSSSCG00000012274|ENSSSCG00000005528|ENSSSCG00000014289|ENSSSCG00000029411|ENSSSCG00000004595|ENSSSCG00000013596|ENSSSCG00000011003|…	ssc:100514033|ssc:100738351|ssc:100511102|ssc:100524622|ssc:594852|ssc:100515054|ssc:397027|ssc:100048954|ssc:100621056|ssc:396826|ssc:100524239|ssc:100523423|ssc:100524676|ssc:100514655|ssc:100522775|ssc:100154443|ssc:100524308|ssc:397393|ssc:397345|ssc:100517634|ssc:733605|ssc:780433|ssc:595129|ssc:397454|ssc:100158082|ssc:100126852|ssc:100516402|ssc:100623873|ssc:100626022|ssc:100513895|ssc:10…	100514033|100738351|100511102|100524622|594852|100515054|397027|100048954|100621056|396826|100524239|100523423|100524676|100514655|100522775|100154443|100524308|397393|397345|100517634|733605|780433|595129|397454|100158082|100126852|100516402|100623873|100626022|100513895|100513629|100522678|100621056|808503|100037989|397020|100513030|100155015|100737726|492822|100157156|100113467|100515069|10017…	http://www.genome.jp/kegg-bin/show_pathway?ssc05010/ssc:574054%09red/ssc:100524873%09red/ssc:100154817%09red/ssc:595129%09red/ssc:100156075%09red/ssc:100517374%09red/ssc:100154978%09red/ssc:397027%09red/ssc:100524239%09red/ssc:100626022%09red/ssc:100515069%09red/ssc:100522783%09red/ssc:100579141%09red/ssc:100524622%09red/ssc:100518016%09red/ssc:100514033%09red/ssc:100038000%09red/ssc:808503%09red…
Lysine degradation	KEGG PATHWAY	ssc00310	44	50	0.0432365	0.915329	ENSSSCG00000015820|ENSSSCG00000025637|ENSSSCG00000011689|ENSSSCG00000009889|ENSSSCG00000020663|ENSSSCG00000000191|ENSSSCG00000002374|ENSSSCG00000011332|ENSSSCG00000001420|ENSSSCG00000011048|ENSSSCG00000004049|ENSSSCG00000003433|ENSSSCG00000013729|ENSSSCG00000016613|ENSSSCG00000018041|ENSSSCG00000030217|ENSSSCG00000009777|ENSSSCG00000012887|ENSSSCG00000016743|ENSSSCG00000009150|ENSSSCG00000008682|…	ssc:100520868|ssc:100626246|ssc:641354|ssc:733685|ssc:100514805|ssc:100513150|ssc:397690|ssc:100623101|ssc:100124382|ssc:664651|ssc:100152303|ssc:100525583|ssc:100522477|ssc:100513962|ssc:100525303|ssc:100624924|ssc:100626555|ssc:100521358|ssc:100515636|ssc:397604|ssc:100515039|ssc:100626704|ssc:100517457|ssc:100153809|ssc:664651|ssc:100519353|ssc:100155220|ssc:100514009|ssc:100738665|ssc:1005148…	100520868|100626246|641354|733685|100514805|100513150|397690|100623101|100124382|664651|100152303|100525583|100522477|100513962|100525303|100624924|100626555|100521358|100515636|397604|100515039|100626704|100517457|100153809|664651|100519353|100155220|100514009|100738665|100514805|100156927|100157885|100155920|100515532|100157920|100156927|100520742|100156137|397012|100623006|100515702|100628131|…	http://www.genome.jp/kegg-bin/show_pathway?ssc00310/ssc:100515532%09red/ssc:100623006%09red/ssc:100155920%09red/ssc:100626555%09red/ssc:100520742%09red/ssc:100513150%09red/ssc:100738665%09red/ssc:100515039%09red/ssc:100517457%09red/ssc:100515636%09red/ssc:100156137%09red/ssc:100525303%09red/ssc:100522477%09red/ssc:100152303%09red/ssc:100525583%09red/ssc:100520868%09red/ssc:100519353%09red/ssc:100…
DNA replication	KEGG PATHWAY	ssc03030	33	35	0.0434253	0.915329	ENSSSCG00000011624|ENSSSCG00000022240|ENSSSCG00000009349|ENSSSCG00000026575|ENSSSCG00000012979|ENSSSCG00000027714|ENSSSCG00000028696|ENSSSCG00000003216|ENSSSCG00000016488|ENSSSCG00000022823|ENSSSCG00000010240|ENSSSCG00000000408|ENSSSCG00000026055|ENSSSCG00000009854|ENSSSCG00000023886|ENSSSCG00000008788|ENSSSCG00000016753|ENSSSCG00000005478|ENSSSCG00000014842|ENSSSCG00000025305|ENSSSCG00000003583|…	ssc:100519111|ssc:100157467|ssc:100156440|ssc:100153906|ssc:100517142|ssc:100620959|ssc:100517749|ssc:100525752|ssc:100512994|ssc:100624915|ssc:100153906|ssc:100157576|ssc:100157576|ssc:100153965|ssc:100624116|ssc:100511271|ssc:100514809|ssc:100517450|ssc:100626052|ssc:100626539|ssc:100514295|ssc:100154824|ssc:100626052|ssc:692192|ssc:100520434|ssc:100620242|ssc:100156398|ssc:100523170|ssc:100525…	100519111|100157467|100156440|100153906|100517142|100620959|100517749|100525752|100512994|100624915|100153906|100157576|100157576|100153965|100624116|100511271|100514809|100517450|100626052|100626539|100514295|100154824|100626052|692192|100520434|100620242|100156398|100523170|100525428|100620959|100156829|100157731|100736957|	http://www.genome.jp/kegg-bin/show_pathway?ssc03030/ssc:100624915%09red/ssc:100626052%09red/ssc:100517749%09red/ssc:100157731%09red/ssc:100156829%09red/ssc:100519111%09red/ssc:100157576%09red/ssc:100517450%09red/ssc:100626539%09red/ssc:100514295%09red/ssc:100525428%09red/ssc:100520434%09red/ssc:100523170%09red/ssc:100525752%09red/ssc:100514809%09red/ssc:100156440%09red/ssc:100736957%09red/ssc:100…
Biosynthesis of amino acids	KEGG PATHWAY	ssc01230	53	63	0.0463203	0.915329	ENSSSCG00000010495|ENSSSCG00000012236|ENSSSCG00000022300|ENSSSCG00000021229|ENSSSCG00000002294|ENSSSCG00000002847|ENSSSCG00000012440|ENSSSCG00000021408|ENSSSCG00000010855|ENSSSCG00000002736|ENSSSCG00000002797|ENSSSCG00000001761|ENSSSCG00000012560|ENSSSCG00000021091|ENSSSCG00000010143|ENSSSCG00000015545|ENSSSCG00000017759|ENSSSCG00000012116|ENSSSCG00000012847|ENSSSCG00000005701|ENSSSCG00000001852|…	ssc:100151977|ssc:397438|ssc:100312974|ssc:100217381|ssc:100155893|ssc:100521318|ssc:407608|ssc:100127150|ssc:100524702|ssc:100511756|ssc:396968|ssc:100157242|ssc:100517744|ssc:397519|ssc:397300|ssc:396944|ssc:100512013|ssc:100510993|ssc:100514210|ssc:414411|ssc:397603|ssc:100626911|ssc:733641|ssc:100156922|ssc:396823|ssc:100154365|ssc:100155595|ssc:397115|ssc:100158154|ssc:100518784|ssc:10015416…	100151977|397438|100312974|100217381|100155893|100521318|407608|100127150|100524702|100511756|396968|100157242|100517744|397519|397300|396944|100512013|100510993|100514210|414411|397603|100626911|733641|100156922|396823|100154365|100155595|397115|100158154|100518784|100154160|100525850|100522764|733641|396999|100517757|100038014|100621757|100625071|102166364|100515532|397519|100157582|100154776|6…	http://www.genome.jp/kegg-bin/show_pathway?ssc01230/ssc:100514210%09red/ssc:100312974%09red/ssc:100515532%09red/ssc:100155893%09red/ssc:100127150%09red/ssc:100525850%09red/ssc:100517744%09red/ssc:100154365%09red/ssc:100518784%09red/ssc:396930%09red/ssc:397519%09red/ssc:100038014%09red/ssc:100510993%09red/ssc:100144529%09red/ssc:397438%09red/ssc:100158154%09red/ssc:100154776%09red/ssc:733641%09red…
Carbon metabolism	KEGG PATHWAY	ssc01200	78	99	0.0466465	0.915329	ENSSSCG00000016743|ENSSSCG00000003776|ENSSSCG00000030318|ENSSSCG00000010252|ENSSSCG00000025751|ENSSSCG00000002847|ENSSSCG00000021408|ENSSSCG00000012440|ENSSSCG00000012116|ENSSSCG00000007286|ENSSSCG00000028373|ENSSSCG00000011501|ENSSSCG00000002797|ENSSSCG00000021722|ENSSSCG00000001761|ENSSSCG00000002374|ENSSSCG00000022975|ENSSSCG00000009916|ENSSSCG00000025108|ENSSSCG00000016402|ENSSSCG00000015443|…	ssc:100515636|ssc:397104|ssc:100524676|ssc:100153520|ssc:396894|ssc:100521318|ssc:100127150|ssc:407608|ssc:100510993|ssc:100153866|ssc:100157750|ssc:397026|ssc:396968|ssc:399535|ssc:100157242|ssc:397690|ssc:396679|ssc:396932|ssc:100622986|ssc:100517616|ssc:397129|ssc:100512013|ssc:100626911|ssc:692156|ssc:100514210|ssc:100152303|ssc:397603|ssc:397054|ssc:100517744|ssc:100520121|ssc:733641|ssc:397…	100515636|397104|100524676|100153520|396894|100521318|100127150|407608|100510993|100153866|100157750|397026|396968|399535|100157242|397690|396679|396932|100622986|100517616|397129|100512013|100626911|692156|100514210|100152303|397603|397054|100517744|100520121|733641|397538|100623786|100514142|100513555|396823|100154365|100155595|100522855|100294678|414412|100158154|397602|397519|100154160|397039…	http://www.genome.jp/kegg-bin/show_pathway?ssc01200/ssc:100514210%09red/ssc:100038014%09red/ssc:397690%09red/ssc:100144529%09red/ssc:100158147%09red/ssc:100127150%09red/ssc:100525850%09red/ssc:100517744%09red/ssc:100515636%09red/ssc:100522855%09red/ssc:100154776%09red/ssc:100154365%09red/ssc:396932%09red/ssc:100153301%09red/ssc:733641%09red/ssc:100152344%09red/ssc:100048954%09red/ssc:396894%09red…
Citrate cycle (TCA cycle)	KEGG PATHWAY	ssc00020	29	30	0.0469773	0.915329	ENSSSCG00000025751|ENSSSCG00000022858|ENSSSCG00000007507|ENSSSCG00000011501|ENSSSCG00000002009|ENSSSCG00000002374|ENSSSCG00000021091|ENSSSCG00000028178|ENSSSCG00000001852|ENSSSCG00000017421|ENSSSCG00000001761|ENSSSCG00000007173|ENSSSCG00000030318|ENSSSCG00000015443|ENSSSCG00000023643|ENSSSCG00000020926|ENSSSCG00000025486|ENSSSCG00000012783|ENSSSCG00000023782|ENSSSCG00000000064|ENSSSCG00000020686|…	ssc:396894|ssc:397519|ssc:100144531|ssc:397026|ssc:403165|ssc:397690|ssc:397519|ssc:100627128|ssc:397603|ssc:100125957|ssc:100157242|ssc:733641|ssc:100524676|ssc:397129|ssc:100294678|ssc:414412|ssc:397039|ssc:100525850|ssc:733641|ssc:396999|ssc:780433|ssc:100048954|ssc:397054|ssc:102166364|ssc:100516042|ssc:397039|ssc:397630|ssc:100515636|ssc:399539|	396894|397519|100144531|397026|403165|397690|397519|100627128|397603|100125957|100157242|733641|100524676|397129|100294678|414412|397039|100525850|733641|396999|780433|100048954|397054|102166364|100516042|397039|397630|100515636|399539|	http://www.genome.jp/kegg-bin/show_pathway?ssc00020/ssc:100525850%09red/ssc:100515636%09red/ssc:403165%09red/ssc:780433%09red/ssc:100048954%09red/ssc:396894%09red/ssc:397519%09red/ssc:100524676%09red/ssc:100125957%09red/ssc:733641%09red/ssc:397026%09red/ssc:397690%09red/ssc:100294678%09red/ssc:397129%09red/ssc:100627128%09red/ssc:397630%09red/ssc:100144531%09red/ssc:100157242%09red/ssc:397039%09r…
Non-alcoholic fatty liver disease (NAFLD)	KEGG PATHWAY	ssc04932	119	160	0.0484023	0.915329	ENSSSCG00000002866|ENSSSCG00000027307|ENSSSCG00000013046|ENSSSCG00000011003|ENSSSCG00000000769|ENSSSCG00000030957|ENSSSCG00000010448|ENSSSCG00000000185|ENSSSCG00000013436|ENSSSCG00000030318|ENSSSCG00000003144|ENSSSCG00000026149|ENSSSCG00000007030|ENSSSCG00000003653|ENSSSCG00000005528|ENSSSCG00000000006|ENSSSCG00000014289|ENSSSCG00000013596|ENSSSCG00000000719|ENSSSCG00000020686|ENSSSCG00000015034|…	ssc:397307|ssc:100514033|ssc:100522725|ssc:733605|ssc:594852|ssc:751869|ssc:396826|ssc:414426|ssc:100524239|ssc:100524676|ssc:396633|ssc:100625071|ssc:100101471|ssc:100514655|ssc:100154443|ssc:397239|ssc:100524308|ssc:100517634|ssc:100524622|ssc:780433|ssc:100048954|ssc:396836|ssc:100144302|ssc:100135665|ssc:100513840|ssc:100126852|ssc:100516402|ssc:100623873|ssc:100513895|ssc:100514498|ssc:10052…	397307|100514033|100522725|733605|594852|751869|396826|414426|100524239|100524676|396633|100625071|100101471|100514655|100154443|397239|100524308|100517634|100524622|780433|100048954|396836|100144302|100135665|100513840|100126852|100516402|100623873|100513895|100514498|100522678|100145903|404695|100240743|100037989|397020|100513030|100737726|492822|100515069|100170769|100170131|100514498|10051616…	http://www.genome.jp/kegg-bin/show_pathway?ssc04932/ssc:100515208%09red/ssc:100524873%09red/ssc:100101471%09red/ssc:100156075%09red/ssc:100519270%09red/ssc:397149%09red/ssc:100524239%09red/ssc:399522%09red/ssc:100515069%09red/ssc:100522783%09red/ssc:100144302%09red/ssc:100579141%09red/ssc:100135665%09red/ssc:100524622%09red/ssc:396880%09red/ssc:100522678%09red/ssc:100038000%09red/ssc:808503%09red…
Pyruvate metabolism	KEGG PATHWAY	ssc00620	34	37	0.049927	0.915329	ENSSSCG00000007286|ENSSSCG00000002712|ENSSSCG00000025751|ENSSSCG00000004049|ENSSSCG00000002379|ENSSSCG00000007507|ENSSSCG00000029405|ENSSSCG00000009889|ENSSSCG00000000576|ENSSSCG00000002009|ENSSSCG00000003064|ENSSSCG00000027778|ENSSSCG00000004454|ENSSSCG00000015443|ENSSSCG00000018041|ENSSSCG00000008012|ENSSSCG00000023643|ENSSSCG00000025486|ENSSSCG00000026100|ENSSSCG00000013171|ENSSSCG00000006324|…	ssc:100153866|ssc:100523064|ssc:396894|ssc:100152303|ssc:100155997|ssc:100144531|ssc:100621540|ssc:733685|ssc:100621540|ssc:403165|ssc:100525741|ssc:100156085|ssc:397538|ssc:397129|ssc:100525303|ssc:100525741|ssc:100294678|ssc:397039|ssc:100621710|ssc:100621540|ssc:100153809|ssc:100627128|ssc:397054|ssc:100625071|ssc:100523064|ssc:100516042|ssc:397324|ssc:397039|ssc:100515532|ssc:407245|ssc:10015…	100153866|100523064|396894|100152303|100155997|100144531|100621540|733685|100621540|403165|100525741|100156085|397538|397129|100525303|100525741|100294678|397039|100621710|100621540|100153809|100627128|397054|100625071|100523064|100516042|397324|397039|100515532|407245|100154014|397630|100158154|100525741|	http://www.genome.jp/kegg-bin/show_pathway?ssc00620/ssc:100621710%09red/ssc:100621540%09red/ssc:403165%09red/ssc:100515532%09red/ssc:407245%09red/ssc:396894%09red/ssc:397630%09red/ssc:100525303%09red/ssc:100152303%09red/ssc:100523064%09red/ssc:100153809%09red/ssc:100294678%09red/ssc:397129%09red/ssc:100625071%09red/ssc:397538%09red/ssc:100627128%09red/ssc:100158154%09red/ssc:100153866%09red/ssc:1…
Valine, leucine and isoleucine degradation	KEGG PATHWAY	ssc00280	40	46	0.0575947	0.92924	ENSSSCG00000003776|ENSSSCG00000028123|ENSSSCG00000004510|ENSSSCG00000025942|ENSSSCG00000016863|ENSSSCG00000012327|ENSSSCG00000009889|ENSSSCG00000002357|ENSSSCG00000021722|ENSSSCG00000009916|ENSSSCG00000004846|ENSSSCG00000004049|ENSSSCG00000028794|ENSSSCG00000015443|ENSSSCG00000003007|ENSSSCG00000018041|ENSSSCG00000008569|ENSSSCG00000010723|ENSSSCG00000029163|ENSSSCG00000029589|ENSSSCG00000026025|…	ssc:397104|ssc:100627341|ssc:100312959|ssc:100624482|ssc:396978|ssc:100524293|ssc:733685|ssc:100153301|ssc:399535|ssc:396932|ssc:100037986|ssc:100152303|ssc:100142666|ssc:397129|ssc:100142666|ssc:100525303|ssc:397017|ssc:100154810|ssc:100518784|ssc:100516656|ssc:100621218|ssc:397604|ssc:100523701|ssc:100158147|ssc:100516841|ssc:100153809|ssc:100524223|ssc:100515577|ssc:100518224|ssc:100627341|ssc…	397104|100627341|100312959|100624482|396978|100524293|733685|100153301|399535|396932|100037986|100152303|100142666|397129|100142666|100525303|397017|100154810|100518784|100516656|100621218|397604|100523701|100158147|100516841|100153809|100524223|100515577|100518224|100627341|100156927|100515532|100156927|100525099|397012|100156047|397500|396841|100156530|100142669|	http://www.genome.jp/kegg-bin/show_pathway?ssc00280/ssc:100523701%09red/ssc:100627341%09red/ssc:100312959%09red/ssc:100516656%09red/ssc:396978%09red/ssc:100518784%09red/ssc:100154810%09red/ssc:396932%09red/ssc:100515532%09red/ssc:100153301%09red/ssc:100525099%09red/ssc:100515577%09red/ssc:100524293%09red/ssc:100525303%09red/ssc:100152303%09red/ssc:100037986%09red/ssc:100524223%09red/ssc:397104%09…
Viral carcinogenesis	KEGG PATHWAY	ssc05203	137	189	0.0578422	0.92924	ENSSSCG00000027140|ENSSSCG00000024777|ENSSSCG00000029425|ENSSSCG00000024161|ENSSSCG00000010224|ENSSSCG00000030957|ENSSSCG00000006250|ENSSSCG00000016263|ENSSSCG00000005431|ENSSSCG00000002525|ENSSSCG00000017402|ENSSSCG00000017403|ENSSSCG00000017406|ENSSSCG00000016916|ENSSSCG00000003144|ENSSSCG00000007031|ENSSSCG00000011833|ENSSSCG00000005132|ENSSSCG00000005134|ENSSSCG00000027096|ENSSSCG00000000488|…	ssc:397584|ssc:100624050|ssc:100144465|ssc:396650|ssc:100038004|ssc:751869|ssc:100152890|ssc:100516940|ssc:100516821|ssc:100156979|ssc:397550|ssc:733648|ssc:397340|ssc:100037294|ssc:396633|ssc:100526021|ssc:100157729|ssc:397227|ssc:397227|ssc:100152878|ssc:100125959|ssc:100511934|ssc:100523731|ssc:100627715|ssc:397276|ssc:100144302|ssc:100135665|ssc:100626428|ssc:100513840|ssc:100625544|ssc:10015…	397584|100624050|100144465|396650|100038004|751869|100152890|100516940|100516821|100156979|397550|733648|397340|100037294|396633|100526021|100157729|397227|397227|100152878|100125959|100511934|100523731|100627715|397276|100144302|100135665|100626428|100513840|100625544|100154715|100522589|397651|100738744|100190899|100512048|100516663|100513441|100517284|100525048|100037289|397652|100514498|10062…	http://www.genome.jp/kegg-bin/show_pathway?ssc05203/ssc:100415929%09red/ssc:100152878%09red/ssc:100151828%09red/ssc:100154503%09red/ssc:100526021%09red/ssc:100154715%09red/ssc:100523248%09red/ssc:100037294%09red/ssc:100626923%09red/ssc:100525048%09red/ssc:100155274%09red/ssc:100518251%09red/ssc:100516663%09red/ssc:100144302%09red/ssc:100190899%09red/ssc:100135665%09red/ssc:100153160%09red/ssc:100…
Circadian rhythm	KEGG PATHWAY	ssc04710	25	26	0.0642441	0.92924	ENSSSCG00000008171|ENSSSCG00000024598|ENSSSCG00000009472|ENSSSCG00000028552|ENSSSCG00000017983|ENSSSCG00000003837|ENSSSCG00000000185|ENSSSCG00000010563|ENSSSCG00000026427|ENSSSCG00000004576|ENSSSCG00000016200|ENSSSCG00000006703|ENSSSCG00000013270|ENSSSCG00000013396|ENSSSCG00000013397|ENSSSCG00000028897|ENSSSCG00000000164|ENSSSCG00000000107|ENSSSCG00000008909|ENSSSCG00000011534|ENSSSCG00000016858|…	ssc:100521893|ssc:100145903|ssc:100152980|ssc:100626912|ssc:100620648|ssc:397504|ssc:414426|ssc:100157842|ssc:100622477|ssc:100156637|ssc:397149|ssc:100157793|ssc:100517750|ssc:100037286|ssc:100037286|ssc:100523244|ssc:100520380|ssc:100523244|ssc:100628097|ssc:100514873|ssc:100145903|ssc:397449|ssc:397449|ssc:397449|ssc:100154609|	100521893|100145903|100152980|100626912|100620648|397504|414426|100157842|100622477|100156637|397149|100157793|100517750|100037286|100037286|100523244|100520380|100523244|100628097|100514873|100145903|397449|397449|397449|100154609|	http://www.genome.jp/kegg-bin/show_pathway?ssc04710/ssc:100520380%09red/ssc:100514873%09red/ssc:397504%09red/ssc:100523244%09red/ssc:100620648%09red/ssc:100517750%09red/ssc:100037286%09red/ssc:100157842%09red/ssc:100628097%09red/ssc:100626912%09red/ssc:397149%09red/ssc:100154609%09red/ssc:100622477%09red/ssc:100521893%09red/ssc:397449%09red/ssc:100152980%09red/ssc:100157793%09red/ssc:100145903%09…
RNA degradation	KEGG PATHWAY	ssc03018	57	71	0.0655649	0.92924	ENSSSCG00000000393|ENSSSCG00000011601|ENSSSCG00000013124|ENSSSCG00000003412|ENSSSCG00000006983|ENSSSCG00000009096|ENSSSCG00000002719|ENSSSCG00000028232|ENSSSCG00000003660|ENSSSCG00000002799|ENSSSCG00000028373|ENSSSCG00000015231|ENSSSCG00000012014|ENSSSCG00000013463|ENSSSCG00000009319|ENSSSCG00000004941|ENSSSCG00000001424|ENSSSCG00000025233|ENSSSCG00000000914|ENSSSCG00000014338|ENSSSCG00000000502|…	ssc:100153107|ssc:100514071|ssc:100514819|ssc:100511264|ssc:100154442|ssc:100521809|ssc:100737302|ssc:100144534|ssc:100515840|ssc:100511993|ssc:100157750|ssc:396689|ssc:100048957|ssc:100515470|ssc:100514180|ssc:100515640|ssc:100124376|ssc:100642182|ssc:100101473|ssc:100521183|ssc:100153354|ssc:100522884|ssc:100520963|ssc:100516183|ssc:100515499|ssc:100623102|ssc:100515887|ssc:100515840|ssc:100626…	100153107|100514071|100514819|100511264|100154442|100521809|100737302|100144534|100515840|100511993|100157750|396689|100048957|100515470|100514180|100515640|100124376|100642182|100101473|100521183|100153354|100522884|100520963|100516183|100515499|100623102|100515887|100515840|100626674|100642182|100739296|100048932|100642182|100153958|100624767|100511875|100157236|100518521|100153204|100515927|10…	http://www.genome.jp/kegg-bin/show_pathway?ssc03018/ssc:100514071%09red/ssc:100625961%09red/ssc:100515470%09red/ssc:100737302%09red/ssc:100153958%09red/ssc:100511993%09red/ssc:100512107%09red/ssc:100642182%09red/ssc:100516183%09red/ssc:100144440%09red/ssc:100101473%09red/ssc:100153204%09red/ssc:100515499%09red/ssc:100515640%09red/ssc:100520354%09red/ssc:100515656%09red/ssc:100048957%09red/ssc:100…
Pyrimidine metabolism	KEGG PATHWAY	ssc00240	77	101	0.0716359	0.92924	ENSSSCG00000028978|ENSSSCG00000000116|ENSSSCG00000012916|ENSSSCG00000022240|ENSSSCG00000028210|ENSSSCG00000002925|ENSSSCG00000028278|ENSSSCG00000012146|ENSSSCG00000026233|ENSSSCG00000005852|ENSSSCG00000001245|ENSSSCG00000006058|ENSSSCG00000024673|ENSSSCG00000017591|ENSSSCG00000021742|ENSSSCG00000010327|ENSSSCG00000024691|ENSSSCG00000022955|ENSSSCG00000006691|ENSSSCG00000021180|ENSSSCG00000008647|…	ssc:100624530|ssc:100524934|ssc:100736957|ssc:100157467|ssc:100526240|ssc:414403|ssc:100737040|ssc:100520595|ssc:100519356|ssc:100516719|ssc:100152094|ssc:100157205|ssc:100142626|ssc:733683|ssc:100316853|ssc:100156229|ssc:100624213|ssc:397001|ssc:100516367|ssc:100524560|ssc:100623872|ssc:100620959|ssc:100154612|ssc:100525752|ssc:100738796|ssc:100642182|ssc:100626131|ssc:100626323|ssc:100620235|ss…	100624530|100524934|100736957|100157467|100526240|414403|100737040|100520595|100519356|100516719|100152094|100157205|100142626|733683|100316853|100156229|100624213|397001|100516367|100524560|100623872|100620959|100154612|100525752|100738796|100642182|100626131|100626323|100620235|100154506|100626323|100157576|100154836|100157576|100156736|100514809|100517450|100626052|100521261|100514398|10015682…	http://www.genome.jp/kegg-bin/show_pathway?ssc00240/ssc:100737040%09red/ssc:100626052%09red/ssc:100154506%09red/ssc:100515954%09red/ssc:100525976%09red/ssc:100154836%09red/ssc:100156829%09red/ssc:100736957%09red/ssc:100620107%09red/ssc:100642182%09red/ssc:102166900%09red/ssc:100157576%09red/ssc:100517450%09red/ssc:100516340%09red/ssc:396681%09red/ssc:100157467%09red/ssc:100621123%09red/ssc:100516…
