# Supplementary material for: Comprehensive Genomic Characterization Analysis of lncRNAs in Cells With Porcine Delta Coronavirus Infection
Source: Front Microbiol. 2020 Jan 28;10:3036. doi: 10.3389/fmicb.2019.03036 (PMC6999024; doi:10.3389/fmicb.2019.03036)
Supplement: Supplementary file 8 [file Table_8.xlsx]

## Sheet: Sheet1
Table S8. Relative expression of antisense lncRNA and protein-coding genes
lncRNA_ID	lncRNA_Gene_ID	mRNA_ID mRNA_Gene_Id	mRNA_Gene_Symbol	mRNA_Gene_Description		Pearson_correlation	Pvalue
LNC_000583	XLOC_028713	ENSSSCT00000011620	ENSSSCG00000010624	DUSP5	dual specificity phosphatase 5 [Source:HGNC Symbol;Acc:HGNC:3071]	0.985473	0.000315018
ALDBSSCT0000000584	ALDBSSCG0000000349	ENSSSCT00000006428	ENSSSCG00000005849	TUBB4B	tubulin beta 4B class IVb [Source:HGNC Symbol;Acc:HGNC:20771]	0.979673	0.000615582
LNC_001070	XLOC_061980	ENSSSCT00000029989	ENSSSCG00000026655	PTPN13	protein tyrosine phosphatase, non-receptor type 13 (APO-1/CD95 (Fas)-associated phosphatase) [Source:HGNC Symbol;Acc:HGNC:9646]	-0.967489	0.00156825
LNC_000396	XLOC_018492	ENSSSCT00000029546	ENSSSCG00000025952	--	--	-0.97351	0.00104328
LNC_001016	XLOC_057501	ENSSSCT00000001740	ENSSSCG00000001561	ETV7	ets variant 7 [Source:HGNC Symbol;Acc:HGNC:18160]	-0.962968	0.00203168
